# Supplementary material for: Aethionema arabicum dimorphic seed trait resetting during transition to seedlings
Source: Front Plant Sci. 2024 Mar 8;15:1358312. doi: 10.3389/fpls.2024.1358312 (PMC10957558; doi:10.3389/fpls.2024.1358312)
Supplement: Supplementary Data Sheet 1 — RNA-seq RPKM values, gene annotations, DEGs, raw counts, and SRA accessions. [file DataSheet_1.zip]

Archive with 3 entries (3 files):
- Supplementary Data Sheet 1.XLSX
- Supplementary Data Sheet 2.XLSX
- Supplementary Figures and Tables.pdf
