# Supplementary material for: Aethionema arabicum dimorphic seed trait resetting during transition to seedlings
Source: Front Plant Sci. 2024 Mar 8;15:1358312. doi: 10.3389/fpls.2024.1358312 (PMC10957558; doi:10.3389/fpls.2024.1358312)
Supplement: Supplementary Data Sheet 1 — RNA-seq RPKM values, gene annotations, DEGs, raw counts, and SRA accessions. [file DataSheet_1.zip › Supplementary Data Sheet 1.XLSX]

## Sheet: DEG Table and Single Values
Differentially expressed genes (DEGs), annotation, GO analysis and single RPKM values of Aethionema arabicum TUR samples						Arshad et al 2024, Frontiers in Plant Science, Supplementary Dataset 1									Comparisons	D_T20pSseed9C52h_vs_D_T20mSseed9C53h	D_T20pSseed9C68h_vs_D_T20mSseed9C72h	D_T20pSroot30C72h_vs_D_T20mSroot30C72h	D_T20pSshoot30C72h_vs_D_T20mSshoot30C72h	D_T20pSroot30C240h_vs_D_T20mSroot30C240h	D_T20pSshoot30C240h_vs_D_T20mSshoot30C240h	D_T20pSseed9C52h_vs_D_T20iSseed9C100h	D_T20pSseed9C68h_vs_D_T20iSseed9C200h	D_T20pSroot30C72h_vs_D_T20iSroot30C72h	D_T20pSshoot30C72h_vs_D_T20iSshoot30C72h	D_T20pSroot30C240h_vs_D_T20iSroot30C240h	D_T20pSshoot30C240h_vs_D_T20iSshoot30C240h	D_T20mSseed9C53h_vs_D_T20iSseed9C100h	D_T20mSseed9C72h_vs_D_T20iSseed9C200h	D_T20mSroot30C72h_vs_D_T20iSroot30C72h	D_T20mSshoot30C72h_vs_D_T20iSshoot30C72h	D_T20mSroot30C240h_vs_D_T20iSroot30C240h	D_T20mSshoot30C240h_vs_D_T20iSshoot30C240h	D_T20pSroot30C72h_vs_D_T20pSshoot30C72h	D_T20pSroot30C240h_vs_D_T20pSshoot30C240h	D_T20mSroot30C72h_vs_D_T20mSshoot30C72h	D_T20mSroot30C240h_vs_D_T20mSshoot30C240h	D_T20iSroot30C72h_vs_D_T20iSshoot30C72h	D_T20iSroot30C240h_vs_D_T20iSshoot30C240h	D_T20pSseed9C52h_vs_D_T20pSseed9C68h	D_T20pSseed9C68h_vs_D_T20pSroot30C72h	D_T20pSroot30C72h_vs_D_T20pSroot30C240h	D_T20pSseed9C68h_vs_D_T20pSshoot30C72h	D_T20pSshoot30C72h_vs_D_T20pSshoot30C240h	D_T20pSseed9C68h_vs_D_T20pSroot30C240h	D_T20pSseed9C68h_vs_D_T20pSshoot30C240h	D_T20mSseed9C53h_vs_D_T20mSseed9C72h	D_T20mSseed9C72h_vs_D_T20mSroot30C72h	D_T20mSroot30C72h_vs_D_T20mSroot30C240h
Aethionema.genes	TAIR10ID	TAIR10DESCRIPTION	GO_term_BP	GO_term_MF	GO_term_CC	GO_annot_BP	GO_annot_MF	GO_annot_CC	uniprot_id	uniprot_desc	nr_id	nr_desc	gene.length	TAPscan	Aethionema.genes	M+ vs M- 1%	M+ vs M- 100%	M+ vs M- 72 HAT root	M+ vs M- 72 HAT shoot	M+ vs M- 240 HAT root	M+ vs M- 240 HAT shoot	M+ vs IND 1%	M+ vs IND 100%	M+ vs IND 72 HAT root	M+ vs IND 72 HAT shoot	M+ vs IND 240 HAT root	M+ vs IND 240 HAT shoot	M- vs IND 1%	M- vs IND 100%	M- vs IND 72 HAT root	M- vs IND 72 HAT shoot	M- vs IND 240 HAT root	M- vs IND 240 HAT shoot	M+ 72 HAT Root vs. Shoot	M+ 240 HAT Root vs. Shoot	M- 72 HAT Root vs. Shoot	M- 240 HAT Root vs. Shoot	IND 72 HAT Root vs. Shoot	IND 240 HAT Root vs. Shoot	Stepwise M+ timecourse (1% germination vs 100% germination)	Stepwise M+ timecourse (100% germination vs 72 HAT, root)	Stepwise M+ timecourse (Root 72 vs 240 HAT)	Stepwise M+ timecourse (100% germination vs 72 HAT, shoot)	Stepwise M+ timecourse (Shoot 72 vs 240 HAT)	Extra M+ comparison to 'baseline' (100% vs 240 root HAT)	Extra M+ comparison to 'baseline' (100% vs 240 shoot HAT)	Stepwise M- timecourse (1% germination vs 100% germination)	Stepwise M- timecourse (100% germination vs 72 HAT, root)	Stepwise M- timecourse (Root 72 vs 240 HAT)
AA100G00001	AT4G33560.1	Wound-responsive family protein	0001666:0009944:0009862:0010075:0010014:0009855:0010310			response to hypoxia:polarity specification of adaxial/abaxial axis:systemic acquired resistance, salicylic acid mediated signaling pathway:regulation of meristem growth:meristem initiation:determination of bilateral symmetry:regulation of hydrogen peroxide metabolic process					gi|674237198|gb|KFK29963.1|	hypothetical protein AALP_AA7G200200 [Arabis alpina]	1110		AA100G00001	v						v	v		v			v	v		v				^		^	v	^		^	v	^			^		^	v
AA1015G00001	AT1G67930.1	Golgi transport complex protein-related	6891		0009507:0005829:0017119	intra-Golgi vesicle-mediated transport		chloroplast:cytosol:Golgi transport complex	sp|Q8C0L8|COG5_MOUSE	Conserved oligomeric Golgi complex subunit 5	gi|674248446|gb|KFK41211.1|	hypothetical protein AALP_AA2G099800 [Arabis alpina]	2114		AA1015G00001								^						^					^	^		^	^	^		^		^		^	^		^
AA1015G00002	AT1G67930.1	Golgi transport complex protein-related	6891		0005829:0017119	intra-Golgi vesicle-mediated transport		cytosol:Golgi transport complex			gi|658036239|ref|XP_008353667.1|	PREDICTED: conserved oligomeric Golgi complex subunit 5-like, partial [Malus domestica]	834		AA1015G00002								^						^					^	^		^	^	^				^	^		^		^
AA101G00004	AT3G53940.1	Mitochondrial substrate carrier family protein	0055085:0006839:0009220	5215	0016021:0005743	transmembrane transport:mitochondrial transport:pyrimidine ribonucleotide biosynthetic process	transporter activity	integral component of membrane:mitochondrial inner membrane	sp|Q54MZ4|MCFB_DICDI	Mitochondrial substrate carrier family protein B	gi|22331775|ref|NP_190962.2|	mitochondrial substrate carrier family protein [Arabidopsis thaliana]	2811		AA101G00004																																	^
AA101G00006	AT2G16040.1	hAT dimerisation domain-containing protein / transposase-related											1772		AA101G00006																										^		^		^	^		^
AA101G00012	AT5G27700.1	Ribosomal protein S21e	6412	3735	5840	translation	structural constituent of ribosome	ribosome	sp|Q3E902|RS212_ARATH	40S ribosomal protein S21-2	gi|729370550|ref|XP_010547966.1|	PREDICTED: 40S ribosomal protein S21-2-like [Tarenaya hassleriana]	689		AA101G00012																							^			^		^		^	^		^
AA101G00013	AT3G53880.1	NAD(P)-linked oxidoreductase superfamily protein	0009414:0009409:0046686:0009636:0009651:0055114	0070401:0008106:0016229	0009507:0005829	response to water deprivation:response to cold:response to cadmium ion:response to toxic substance:response to salt stress:oxidation-reduction process	NADP+ binding:alcohol dehydrogenase (NADP+) activity:steroid dehydrogenase activity	chloroplast:cytosol	sp|Q9M338|AKRCB_ARATH	Aldo-keto reductase family 4 member C11	gi|567186865|ref|XP_006403644.1|	hypothetical protein EUTSA_v10010554mg [Eutrema salsugineum]	1979		AA101G00013							^						^													^		^		^	^		^
AA1024G00001	AT4G25420.1	2-oxoglutarate (2OG) and Fe(II)-dependent oxygenase superfamily protein	0009908:0009688:0009793:0009740:0048575:0009826:0009845:0048366:0055114:0009737:0009686:0010162	0045544:0005506	5737	flower development:abscisic acid biosynthetic process:embryo development ending in seed dormancy:gibberellic acid mediated signaling pathway:short-day photoperiodism, flowering:unidimensional cell growth:seed germination:leaf development:oxidation-reduction process:response to abscisic acid:gibberellin biosynthetic process:seed dormancy process	gibberellin 20-oxidase activity:iron ion binding	cytoplasm	sp|Q39110|GAOX1_ARATH	Gibberellin 20 oxidase 1	gi|735265262|dbj|BAQ02989.1|	gibberellin 20-oxidase [Rorippa aquatica]	1422		AA1024G00001																										^				^			^
AA102G00002	AT4G28450.1	nucleotide binding;protein binding	0000278:0006396:0000462:0009220	0005515:0000166	0005730:0080008:0005834:0032040	mitotic cell cycle:RNA processing:maturation of SSU-rRNA from tricistronic rRNA transcript (SSU-rRNA, 5.8S rRNA, LSU-rRNA):pyrimidine ribonucleotide biosynthetic process	protein binding:nucleotide binding	nucleolus:Cul4-RING E3 ubiquitin ligase complex:heterotrimeric G-protein complex:small-subunit processome	sp|Q5ZLK1|DCA13_CHICK	DDB1- and CUL4-associated factor 13	gi|297799130|ref|XP_002867449.1|	AT4g28450/F20O9_130 [Arabidopsis lyrata subsp. lyrata]	2908		AA102G00002																									^								^
AA102G00008	AT1G03860.1	prohibitin 2			16020			membrane	sp|Q9ZNT7|PHB2_ARATH	Prohibitin-2, mitochondrial	gi|567218632|ref|XP_006412945.1|	hypothetical protein EUTSA_v10025900mg [Eutrema salsugineum]	1451		AA102G00008																										^		^		^			^
AA102G00014	AT4G27090.1	Ribosomal protein L14	0001510:0006412:0042254	3735	0005730:0009506:0005774:0009507:0022625:0005794:0005783	RNA methylation:translation:ribosome biogenesis	structural constituent of ribosome	nucleolus:plasmodesma:vacuolar membrane:chloroplast:cytosolic large ribosomal subunit:Golgi apparatus:endoplasmic reticulum	sp|Q9T043|RL142_ARATH	60S ribosomal protein L14-2	gi|565446843|ref|XP_006284740.1|	hypothetical protein CARUB_v10006004mg [Capsella rubella]	1458		AA102G00014								v							v								^				^	^		^	^		^
AA102G00016	AT4G28560.1	ROP-interactive CRIB motif-containing protein 7	0040008:0010103:0009416:0009860:0048443:0002237:0007165	5515	0016324:0005737:0090406:0005634:0031225	regulation of growth:stomatal complex morphogenesis:response to light stimulus:pollen tube growth:stamen development:response to molecule of bacterial origin:signal transduction	protein binding	apical plasma membrane:cytoplasm:pollen tube:nucleus:anchored component of membrane	sp|Q5PP26|PII2_ARATH	Piriformospora indica-insensitive protein 2	gi|567218618|ref|XP_006412938.1|	hypothetical protein EUTSA_v10027034mg [Eutrema salsugineum]	1350		AA102G00016																																	^
AA102G00017	AT4G28570.1	Long-chain fatty alcohol dehydrogenase family protein	0006888:0055114	0050660:0009055:0046577	0016021:0005634:0005783	ER to Golgi vesicle-mediated transport:oxidation-reduction process	flavin adenine dinucleotide binding:electron carrier activity:long-chain-alcohol oxidase activity	integral component of membrane:nucleus:endoplasmic reticulum	sp|Q94BP3|FAO4B_ARATH	Long-chain-alcohol oxidase FAO4B	gi|674236636|gb|KFK29401.1|	hypothetical protein AALP_AA7G128800 [Arabis alpina]	2979		AA102G00017								^					^	^														^		^	^		^
AA102G00018	AT4G28590.1	FUNCTIONS IN: molecular_function unknown; INVOLVED IN: biological_process unknown; LOCATED IN: chloroplast; EXPRESSED IN: 21 plant structures; EXPRESSED DURING: 10 growth stages; BEST Arabidopsis thaliana protein match is: Thioredoxin superfamily protein (TAIR:AT2G31840.1); Has 114 Blast hits to 112 proteins in 39 species: Archae - 2; Bacteria - 0; Metazoa - 17; Fungi - 6; Plants - 67; Viruses - …	0006355:0009658		42644	regulation of transcription, DNA-templated:chloroplast organization		chloroplast nucleoid			gi|727550585|ref|XP_010447956.1|	PREDICTED: uncharacterized protein LOC104730481 [Camelina sativa]	1634		AA102G00018							^						^							v	v	v		v		^				^			^
AA102G00023	AT4G28660.2	photosystem II reaction center PSB28 protein	0006655:0000038:0010207:0019288:0006355:0009734:0042335	46983	0009570:0009654:0009535:0009539:0005634	phosphatidylglycerol biosynthetic process:very long-chain fatty acid metabolic process:photosystem II assembly:isopentenyl diphosphate biosynthetic process, methylerythritol 4-phosphate pathway:regulation of transcription, DNA-templated:auxin-activated signaling pathway:cuticle development	protein dimerization activity	chloroplast stroma:photosystem II oxygen evolving complex:chloroplast thylakoid membrane:photosystem II reaction center:nucleus	sp|Q8W0Y8|PSB28_ARATH	Photosystem II reaction center PSB28 protein, chloroplastic	gi|727550552|ref|XP_010447944.1|	PREDICTED: photosystem II reaction center PSB28 protein, chloroplastic-like [Camelina sativa]	1293		AA102G00023							^		^				^						v	v	v	v	v	v				v			v		^
AA102G00036	AT4G28780.1	GDSL-like Lipase/Acylhydrolase superfamily protein	0016042:0010103:0016556	52689	5576	lipid catabolic process:stomatal complex morphogenesis:mRNA modification	carboxylic ester hydrolase activity	extracellular region	sp|Q9SVU5|GDL67_ARATH	GDSL esterase/lipase At4g28780	gi|685258134|ref|XP_009129278.1|	PREDICTED: GDSL esterase/lipase At4g28780 [Brassica rapa]	3083		AA102G00036																			v	v	v	v	v	v	v	^				^		v	^
AA102G00037	AT2G20180.2	phytochrome interacting factor 3-like 5	0009740:0006783:0015995:0048608:0009959:0006355:0010161:0010100:0010187:0009686	0010313:0042802:0003677:0003700	5634	gibberellic acid mediated signaling pathway:heme biosynthetic process:chlorophyll biosynthetic process:reproductive structure development:negative gravitropism:regulation of transcription, DNA-templated:red light signaling pathway:negative regulation of photomorphogenesis:negative regulation of seed germination:gibberellin biosynthetic process	phytochrome binding:identical protein binding:DNA binding:sequence-specific DNA binding transcription factor activity	nucleus	sp|Q8GZM7|PIF1_ARATH	Transcription factor PIF1	gi|4580456|gb|AAD24380.1|	unknown protein [Arabidopsis thaliana]	3078	bHLH	AA102G00037							v						v												v	^		^		^	^		^
AA102G00038	AT4G28820.1	HIT-type Zinc finger family protein	9560		5634	embryo sac egg cell differentiation		nucleus			gi|565440103|ref|XP_006282741.1|	hypothetical protein CARUB_v10005894mg [Capsella rubella]	1486		AA102G00038							v	v					v																				^
AA102G00040	AT4G29060.1	elongation factor Ts family protein	0006412:0044763:0044710	3723	9507	translation:single-organism cellular process:single-organism metabolic process	RNA binding	chloroplast	sp|A3PCG2|EFTS_PROM0	Elongation factor Ts	gi|727513619|ref|XP_010433141.1|	PREDICTED: uncharacterized protein LOC104717292 [Camelina sativa]	6162		AA102G00040							^						^						v	v	v	v	v	v		^				^			^
AA102G00060													456		AA102G00060							^						^	^												^		^		^	^	^	^
AA102G00093	AT4G29400.1	Protein of unknown function (DUF3531)									gi|79489598|ref|NP_194669.2|	uncharacterized protein [Arabidopsis thaliana]	1804		AA102G00093							^																										^
AA102G00094	AT4G29410.1	Ribosomal L28e protein family	0009735:0009220:0006412:0001510:0009909:0034968:0042254	3735	0009507:0005618:0022625:0009506:0005886	response to cytokinin:pyrimidine ribonucleotide biosynthetic process:translation:RNA methylation:regulation of flower development:histone lysine methylation:ribosome biogenesis	structural constituent of ribosome	chloroplast:cell wall:cytosolic large ribosomal subunit:plasmodesma:plasma membrane	sp|Q9M0E2|RL282_ARATH	60S ribosomal protein L28-2	gi|727513542|ref|XP_010433099.1|	PREDICTED: 60S ribosomal protein L28-2-like [Camelina sativa]	1637		AA102G00094								v															^			^		^		^	^		^
AA102G00100	AT4G29510.1	arginine methyltransferase 11	0034968:0009909:0006355:0019919:0034969	0005515:0008469:0035242	0005829:0005730	histone lysine methylation:regulation of flower development:regulation of transcription, DNA-templated:peptidyl-arginine methylation, to asymmetrical-dimethyl arginine:histone arginine methylation	protein binding:histone-arginine N-methyltransferase activity:protein-arginine omega-N asymmetric methyltransferase activity	cytosol:nucleolus	sp|Q9SU94|ANM11_ARATH	Protein arginine N-methyltransferase 1.1	gi|15233606|ref|NP_194680.1|	arginine methyltransferase 11 [Arabidopsis thaliana]	3004		AA102G00100							^						^	^						^		^	^	^	^	^		^		^	^	^	^
AA102G00101	AT4G29520.1	LOCATED IN: endoplasmic reticulum, plasma membrane; EXPRESSED IN: 23 plant structures; EXPRESSED DURING: 14 growth stages; CONTAINS InterPro DOMAIN/s: Saposin B (InterPro:IPR008139); Has 137 Blast hits to 137 proteins in 50 species: Archae - 2; Bacteria - 0; Metazoa - 41; Fungi - 10; Plants - 36; Viruses - 0; Other Eukaryotes - 48 (source: NCBI BLink).	0009627:0006457:0009644:0034976:0042542:0009408		0005886:0005783	systemic acquired resistance:protein folding:response to high light intensity:response to endoplasmic reticulum stress:response to hydrogen peroxide:response to heat		plasma membrane:endoplasmic reticulum			gi|565444612|ref|XP_006284173.1|	hypothetical protein CARUB_v10005319mg [Capsella rubella]	2041		AA102G00101													^																				^
AA102G00110	AT4G29690.1	Alkaline-phosphatase-like family protein	9117	35529	5773	nucleotide metabolic process	NADH pyrophosphatase activity	vacuole	sp|O94323|YGK5_SCHPO	Uncharacterized pyrophosphatase/phosphodiesterase C725.05c	gi|297799022|ref|XP_002867395.1|	type I phosphodiesterase/nucleotide pyrophosphatase family protein [Arabidopsis lyrata subsp. lyrata]	7040		AA102G00110																																	^
AA102G00125	AT4G29840.1	Pyridoxal-5'-phosphate-dependent enzyme family protein	9088	0030170:0004795	0009570:0005829	threonine biosynthetic process	pyridoxal phosphate binding:threonine synthase activity	chloroplast stroma:cytosol	sp|Q9S7B5|THRC1_ARATH	Threonine synthase 1, chloroplastic	gi|567218346|ref|XP_006412802.1|	hypothetical protein EUTSA_v10024890mg [Eutrema salsugineum]	1593		AA102G00125																										^		^		^	^		^
AA102G00127	AT4G29870.1	Oligosaccharyltransferase complex/magnesium transporter family protein	9407	16740	0005634:0005886	toxin catabolic process	transferase activity	nucleus:plasma membrane	sp|Q6GNY6|OSTCA_XENLA	Oligosaccharyltransferase complex subunit ostc-A	gi|567218338|ref|XP_006412798.1|	hypothetical protein EUTSA_v10026375mg [Eutrema salsugineum]	531		AA102G00127								^						^												^		^		^	^		^
AA102G00141	AT4G30010.1	unknown protein; FUNCTIONS IN: molecular_function unknown; INVOLVED IN: biological_process unknown; LOCATED IN: mitochondrion, plastid; EXPRESSED IN: 26 plant structures; EXPRESSED DURING: 15 growth stages; Has 39 Blast hits to 39 proteins in 18 species: Archae - 0; Bacteria - 0; Metazoa - 0; Fungi - 0; Plants - 39; Viruses - 0; Other Eukaryotes - 0 (source: NCBI BLink).	0006511:0051788:0080129:0009060:0009853:0046686:0006096		0005753:0009536	ubiquitin-dependent protein catabolic process:response to misfolded protein:proteasome core complex assembly:aerobic respiration:photorespiration:response to cadmium ion:glycolytic process		mitochondrial proton-transporting ATP synthase complex:plastid			gi|727525144|ref|XP_010438233.1|	PREDICTED: uncharacterized protein LOC104721859 [Camelina sativa]	273		AA102G00141							v	v					v	v						v		v		v					v		v	v	^
AA102G00169	AT4G30220.2	small nuclear ribonucleoprotein F	0008380:0001510:0006397	3723	0005730:0005681:0005732:0019013:0005829	RNA splicing:RNA methylation:mRNA processing	RNA binding	nucleolus:spliceosomal complex:small nucleolar ribonucleoprotein complex:viral nucleocapsid:cytosol	sp|Q9SUM2|RUXF_ARATH	Probable small nuclear ribonucleoprotein F	gi|15234669|ref|NP_194751.1|	small nuclear ribonucleoprotein F [Arabidopsis thaliana]	1691		AA102G00169								v						v																			^
AA102G00176	AT5G48070.1	xyloglucan endotransglucosylase/hydrolase 20											1689		AA102G00176							^						^	^												^		^		^	^	^	^
AA102G00204	AT4G30610.1	alpha/beta-Hydrolases superfamily protein	0006508:0009742	4185	5615	proteolysis:brassinosteroid mediated signaling pathway	serine-type carboxypeptidase activity	extracellular space	sp|Q9M099|SCP24_ARATH	Serine carboxypeptidase 24	gi|727549892|ref|XP_010447693.1|	PREDICTED: serine carboxypeptidase 24-like [Camelina sativa]	2708		AA102G00204																			v		v		v					v	^				^
AA102G00217													3339		AA102G00217		v					v	v					v	v						v		v		v		^				^			^
AA102G00243	AT4G30930.1	Ribosomal protein L21	0051567:0006412:0001510:0006007:0006333:0009567:0006342:0009560:0010197:0009555:0016572:0006606	0003677:0003735:0003700:0003682:0030527:0019843	0000785:0005840:0009507:0005634:0005739	histone H3-K9 methylation:translation:RNA methylation:glucose catabolic process:chromatin assembly or disassembly:double fertilization forming a zygote and endosperm:chromatin silencing:embryo sac egg cell differentiation:polar nucleus fusion:pollen development:histone phosphorylation:protein import into nucleus	DNA binding:structural constituent of ribosome:sequence-specific DNA binding transcription factor activity:chromatin binding:structural constituent of chromatin:rRNA binding	chromatin:ribosome:chloroplast:nucleus:mitochondrion	sp|Q8L9A0|RM21_ARATH	50S ribosomal protein L21, mitochondrial	gi|18417696|ref|NP_567861.1|	50S ribosomal protein L21 [Arabidopsis thaliana]	1518		AA102G00243																			^		^		^					^			^		^
AA102G00249	AT4G30950.1	fatty acid desaturase 6	0009072:0000096:0016117:0006655:0035304:0006636:0044272:0006766:0006546:0019748:0009106:0015995:0009108:0019288:0019216:0008652:0009695:0006733:0031408:0009117:0010205	16491	0009706:0016021	aromatic amino acid family metabolic process:sulfur amino acid metabolic process:carotenoid biosynthetic process:phosphatidylglycerol biosynthetic process:regulation of protein dephosphorylation:unsaturated fatty acid biosynthetic process:sulfur compound biosynthetic process:vitamin metabolic process:glycine catabolic process:secondary metabolic process:lipoate metabolic process:chlorophyll biosy…	oxidoreductase activity	chloroplast inner membrane:integral component of membrane	sp|P46312|FAD6C_ARATH	Omega-6 fatty acid desaturase, chloroplastic	gi|674896436|emb|CDY36462.1|	BnaC03g67820D [Brassica napus]	5048		AA102G00249																			v	v	v	v	v	v		^		v		^	v		^
AA102G00287	AT4G31360.1	selenium binding									gi|674964277|emb|CDX68739.1|	BnaC01g07140D [Brassica napus]	1348		AA102G00287							^						^																				^
AA102G00298	AT4G31460.1	Ribosomal L28 family	6412	3735	0005840:0005739	translation	structural constituent of ribosome	ribosome:mitochondrion	sp|A0L5U1|RL28_MAGMM	50S ribosomal protein L28	gi|297798834|ref|XP_002867301.1|	ribosomal protein L28 family protein [Arabidopsis lyrata subsp. lyrata]	1562		AA102G00298																			^		^		^					^			^		^
AA103G00015	AT1G08580.1	unknown protein; Has 39 Blast hits to 39 proteins in 15 species: Archae - 0; Bacteria - 0; Metazoa - 0; Fungi - 0; Plants - 35; Viruses - 0; Other Eukaryotes - 4 (source: NCBI BLink).			5634			nucleus			gi|674927127|emb|CDY06320.1|	BnaA09g48830D [Brassica napus]	2109		AA103G00015																							^		^	^		^		^	^		^
AA104G00005	AT4G32330.1	TPX2 (targeting protein for Xklp2) protein family	0009736:0000023:0019252:0043085		5634	cytokinin-activated signaling pathway:maltose metabolic process:starch biosynthetic process:positive regulation of catalytic activity		nucleus	sp|Q8GYX9|WDL1_ARATH	Protein WVD2-like 1	gi|18417986|ref|NP_567893.1|	TPX2 (targeting protein for Xklp2) protein family [Arabidopsis thaliana]	3376		AA104G00005																																	^
AA105G00033	AT5G06130.2	chaperone protein dnaJ-related		0051082:0031072	5739		unfolded protein binding:heat shock protein binding	mitochondrion			gi|565460520|ref|XP_006288259.1|	hypothetical protein CARUB_v10001503mg [Capsella rubella]	2275		AA105G00033																			v				v										^
AA109G00007	AT3G24650.1	AP2/B3-like transcriptional factor family protein	0045893:0006357:0009740:0048825:0051301:0009733:0031930:0009657:0009737:0009686	0005515:0001076:0003677:0003700	0005829:0005634	positive regulation of transcription, DNA-templated:regulation of transcription from RNA polymerase II promoter:gibberellic acid mediated signaling pathway:cotyledon development:cell division:response to auxin:mitochondria-nucleus signaling pathway:plastid organization:response to abscisic acid:gibberellin biosynthetic process	protein binding:RNA polymerase II transcription factor binding transcription factor activity:DNA binding:sequence-specific DNA binding transcription factor activity	cytosol:nucleus	sp|Q01593|ABI3_ARATH	B3 domain-containing transcription factor ABI3	gi|15230140|ref|NP_189108.1|	B3 domain-containing transcription factor ABI3 [Arabidopsis thaliana]	2997	ABI3/VP1	AA109G00007																									^	^						^	^
AA10G00002	AT1G03220.1	Eukaryotic aspartyl protease family protein									gi|743846199|ref|XP_010938774.1|	PREDICTED: basic 7S globulin-like [Elaeis guineensis]	1299		AA10G00002							^	^	v					^	v				^	^	^	^	^	^			^	^		^	^	v	^
AA10G00003	AT5G19100.1	Eukaryotic aspartyl protease family protein									gi|685267303|ref|XP_009123713.1|	PREDICTED: basic 7S globulin 2-like [Brassica rapa]	1260		AA10G00003																												^		^	^	v	^
AA10G00007	AT3G06070.1	unknown protein; BEST Arabidopsis thaliana protein match is: unknown protein (TAIR:AT5G19190.1); Has 33 Blast hits to 33 proteins in 12 species: Archae - 0; Bacteria - 0; Metazoa - 1; Fungi - 0; Plants - 32; Viruses - 0; Other Eukaryotes - 0 (source: NCBI BLink).									gi|685277373|ref|XP_009129638.1|	PREDICTED: uncharacterized protein LOC103854451 [Brassica rapa]	797		AA10G00007		v											v	^					v	v	v	v	v	v	^	^		v	^	^		v	^	^
AA10G00008	AT3G06060.1	NAD(P)-binding Rossmann-fold superfamily protein	0030148:0055114	47560	0005789:0016021:0009507	sphingolipid biosynthetic process:oxidation-reduction process	3-dehydrosphinganine reductase activity	endoplasmic reticulum membrane:integral component of membrane:chloroplast	sp|Q0WRJ2|TC10A_ARATH	3-dehydrosphinganine reductase TSC10A	gi|297833348|ref|XP_002884556.1|	short-chain dehydrogenase/reductase family protein [Arabidopsis lyrata subsp. lyrata]	1889		AA10G00008																																	^
AA10G00010	AT3G06040.1	Ribosomal protein L12/ ATP-dependent Clp protease adaptor protein ClpS family protein	0006354:0006508:0006412	0008233:0003735	0015934:0005739	DNA-templated transcription, elongation:proteolysis:translation	peptidase activity:structural constituent of ribosome	large ribosomal subunit:mitochondrion	sp|Q1ACG9|RK12_CHAVU	50S ribosomal protein L12, chloroplastic	gi|567202516|ref|XP_006407989.1|	hypothetical protein EUTSA_v10021590mg [Eutrema salsugineum]	645		AA10G00010																										^		^		^	^		^
AA10G00018	AT3G05970.1	long-chain acyl-CoA synthetase 6	0010193:0006633:0006635:0002213:0001676:0007275	0005524:0004467	0046861:0009507:0009514	response to ozone:fatty acid biosynthetic process:fatty acid beta-oxidation:defense response to insect:long-chain fatty acid metabolic process:multicellular organismal development	ATP binding:long-chain fatty acid-CoA ligase activity	glyoxysomal membrane:chloroplast:glyoxysome	sp|Q8LPS1|LACS6_ARATH	Long chain acyl-CoA synthetase 6, peroxisomal	gi|674245245|gb|KFK38010.1|	hypothetical protein AALP_AA3G058700 [Arabis alpina]	5462		AA10G00018								^					^	^					^	^		^				^		^		^	^		^
AA10G00023	AT5G26742.2	DEAD box RNA helicase (RH3)	0008152:0009793	0003723:0008270:0008026:0005524	0009941:0009570:0016020:0005634	metabolic process:embryo development ending in seed dormancy	RNA binding:zinc ion binding:ATP-dependent helicase activity:ATP binding	chloroplast envelope:chloroplast stroma:membrane:nucleus	sp|Q8L7S8|RH3_ARATH	DEAD-box ATP-dependent RNA helicase 3, chloroplastic	gi|3775987|emb|CAA09196.1|	RNA helicase [Arabidopsis thaliana]	2961		AA10G00023								^						^												^		^		^	^		^
AA10G00041	AT3G05810.1	FUNCTIONS IN: molecular_function unknown; INVOLVED IN: biological_process unknown; LOCATED IN: mitochondrion; EXPRESSED IN: 22 plant structures; EXPRESSED DURING: 13 growth stages; CONTAINS InterPro DOMAIN/s: IGR protein motif (InterPro:IPR019083); BEST Arabidopsis thaliana protein match is: unknown protein (TAIR:AT5G26800.1); Has 62 Blast hits to 62 proteins in 14 species: Archae - 0; Bacteria -…	6333		9507	chromatin assembly or disassembly		chloroplast			gi|727582431|ref|XP_010464134.1|	PREDICTED: uncharacterized protein LOC104744733 [Camelina sativa]	1157		AA10G00041								v						v														^		^			^
AA10G00059													417		AA10G00059								v												v			^			^		^	v	^			^
AA10G00061	AT3G05590.1	ribosomal protein L18	0006412:0009220	0003735:0005515	0009506:0005774:0009507:0022625:0005794:0005886	translation:pyrimidine ribonucleotide biosynthetic process	structural constituent of ribosome:protein binding	plasmodesma:vacuolar membrane:chloroplast:cytosolic large ribosomal subunit:Golgi apparatus:plasma membrane	sp|P42791|RL182_ARATH	60S ribosomal protein L18-2	gi|685287776|ref|XP_009134833.1|	PREDICTED: 60S ribosomal protein L18-2 [Brassica rapa]	1238		AA10G00061																				v				v		^		^	v	^			^
AA10G00071	AT3G05490.1	ralf-like 22	0006598:0048767:0007267:0009698:0042398:0019722	0004871:0005179	0009506:0048046	polyamine catabolic process:root hair elongation:cell-cell signaling:phenylpropanoid metabolic process:cellular modified amino acid biosynthetic process:calcium-mediated signaling	signal transducer activity:hormone activity	plasmodesma:apoplast	sp|Q9MA62|RLF22_ARATH	Protein RALF-like 22	gi|567202803|ref|XP_006408069.1|	hypothetical protein EUTSA_v10021783mg [Eutrema salsugineum]	360		AA10G00071							v	v					v	v	v					v	v	v		v	v				v		v	v	^	v
AA10G00080	AT3G05560.1	Ribosomal L22e protein family	0001510:0006412	3735	0005730:0009506:0022625:0005886	RNA methylation:translation	structural constituent of ribosome	nucleolus:plasmodesma:cytosolic large ribosomal subunit:plasma membrane	sp|Q9M9W1|RL222_ARATH	60S ribosomal protein L22-2	gi|727411297|ref|XP_010428973.1|	PREDICTED: 60S ribosomal protein L22-2-like isoform X2 [Camelina sativa]	633		AA10G00080								v						v												^		^		^			^
AA10G00086	AT5G27490.1	Integral membrane Yip1 family protein	16192	5515	0016021:0005829:0005794	vesicle-mediated transport	protein binding	integral component of membrane:cytosol:Golgi apparatus	sp|Q54TS4|YIPF1_DICDI	Protein YIPF1 homolog	gi|567202889|ref|XP_006408092.1|	hypothetical protein EUTSA_v10021283mg [Eutrema salsugineum]	1672		AA10G00086																				^		^				^		^		^	^		^
AA10G00087	AT3G05290.1	peroxisomal adenine nucleotide carrier 1	0010286:0051788:0009611:0006635:0009620:0009867:0009414:0015866:0010363:0010200:0009407:0090351:1901679:0080129:0006612:0043069:0043161:0042538:0015867:0007031:0009695:0080024:0034220:0015860:0009738:0009863:0009723:0006839:0035556	0015297:0015217:0005347	0005743:0016021:0005778	heat acclimation:response to misfolded protein:response to wounding:fatty acid beta-oxidation:response to fungus:jasmonic acid mediated signaling pathway:response to water deprivation:ADP transport:regulation of plant-type hypersensitive response:response to chitin:toxin catabolic process:seedling development:nucleotide transmembrane transport:proteasome core complex assembly:protein targeting to…	antiporter activity:ADP transmembrane transporter activity:ATP transmembrane transporter activity	mitochondrial inner membrane:integral component of membrane:peroxisomal membrane	sp|Q9MA90|PNC1_ARATH	Peroxisomal adenine nucleotide carrier 1	gi|674245168|gb|KFK37933.1|	hypothetical protein AALP_AA3G049000 [Arabis alpina]	1736		AA10G00087																										^		^		^	^		^
AA10G00097	AT3G05230.1	Signal peptidase subunit	0006465:0006508	8233	0009506:0005618:0016021:0005576:0009507:0005787	signal peptide processing:proteolysis	peptidase activity	plasmodesma:cell wall:integral component of membrane:extracellular region:chloroplast:signal peptidase complex	sp|Q9MA96|SPC3A_ARATH	Signal peptidase complex subunit 3A	gi|18397160|ref|NP_566250.1|	Signal peptidase complex subunit 3A [Arabidopsis thaliana]	1128		AA10G00097								v																									^
AA10G00098	AT3G05220.1	Heavy metal transport/detoxification superfamily protein	30001	46872		metal ion transport	metal ion binding				gi|674245161|gb|KFK37926.1|	hypothetical protein AALP_AA3G048200 [Arabis alpina]	2143		AA10G00098														^					v										^	^	^		^
AA10G00109	AT3G05150.1	Major facilitator superfamily protein	0098655:0008643	5351	0005886:0044444:0016021:0005634	cation transmembrane transport:carbohydrate transport	sugar:proton symporter activity	plasma membrane:cytoplasmic part:integral component of membrane:nucleus	sp|Q0WQ63|ERDL8_ARATH	Sugar transporter ERD6-like 8	gi|727582222|ref|XP_010464026.1|	PREDICTED: sugar transporter ERD6-like 8 [Camelina sativa]	3400		AA10G00109																																	^
AA10G00123	AT3G05060.1	NOP56-like pre RNA processing ribonucleoprotein	0001510:0000154:0006164:0009220	3677	0005829:0009506:0031428:0016020	RNA methylation:rRNA modification:purine nucleotide biosynthetic process:pyrimidine ribonucleotide biosynthetic process	DNA binding	cytosol:plasmodesma:box C/D snoRNP complex:membrane	sp|O04658|NOP5A_ARATH	Probable nucleolar protein 5-1	gi|567202976|ref|XP_006408115.1|	hypothetical protein EUTSA_v10020473mg [Eutrema salsugineum]	2258		AA10G00123																			^		^		^		^	^		^		^	^		^
AA10G00124	AT3G05070.1	CONTAINS InterPro DOMAIN/s: mRNA splicing factor, Cwf18 (InterPro:IPR013169); Has 292 Blast hits to 292 proteins in 153 species: Archae - 0; Bacteria - 0; Metazoa - 118; Fungi - 83; Plants - 38; Viruses - 11; Other Eukaryotes - 42 (source: NCBI BLink).			5634			nucleus	sp|Q8R344|CCD12_MOUSE	Coiled-coil domain-containing protein 12	gi|297829020|ref|XP_002882392.1|	hypothetical protein ARALYDRAFT_477790 [Arabidopsis lyrata subsp. lyrata]	1052		AA10G00124																																	^
AA10G00127	AT3G04950.1	CONTAINS InterPro DOMAIN/s: SEC-C motif (InterPro:IPR004027); Has 583 Blast hits to 583 proteins in 248 species: Archae - 0; Bacteria - 488; Metazoa - 0; Fungi - 0; Plants - 34; Viruses - 0; Other Eukaryotes - 61 (source: NCBI BLink).							sp|Q17XE2|SECA_HELAH	Protein translocase subunit SecA	gi|297829008|ref|XP_002882386.1|	hypothetical protein ARALYDRAFT_477772 [Arabidopsis lyrata subsp. lyrata]	1560		AA10G00127																																	^
AA10G00130	AT5G28060.1	Ribosomal protein S24e family protein	6412	0003735:0000166	0005618:0022627:0016020	translation	structural constituent of ribosome:nucleotide binding	cell wall:cytosolic small ribosomal subunit:membrane	sp|Q8LC83|RS242_ARATH	40S ribosomal protein S24-2	gi|567140231|ref|XP_006395007.1|	hypothetical protein EUTSA_v10005119mg [Eutrema salsugineum]	1370		AA10G00130							^																^			^		^		^	^		^
AA10G00137	AT3G04840.1	Ribosomal protein S3Ae	0001510:0009220:0002181	3735	0005618:0005730:0009506:0022627:0009507:0005794:0005886	RNA methylation:pyrimidine ribonucleotide biosynthetic process:cytoplasmic translation	structural constituent of ribosome	cell wall:nucleolus:plasmodesma:cytosolic small ribosomal subunit:chloroplast:Golgi apparatus:plasma membrane	sp|Q9CAV0|RS3A1_ARATH	40S ribosomal protein S3a-1	gi|565481430|ref|XP_006298355.1|	hypothetical protein CARUB_v10014425mg [Capsella rubella]	1768		AA10G00137																										^		^		^	^		^
AA10G00153	AT3G04650.1	FAD/NAD(P)-binding oxidoreductase family protein			0005739:0009507			mitochondrion:chloroplast	sp|Q8S9J1|PPOCM_ARATH	Protoporphyrinogen oxidase 2, chloroplastic/mitochondrial	gi|674892064|emb|CDY40666.1|	BnaC03g33820D [Brassica napus]	2234		AA10G00153							^	^					^						v		v	v	v	v		^				^			^
AA10G00156	AT3G04610.1	RNA-binding KH domain-containing protein	9911	3723	0005737:0005634	positive regulation of flower development	RNA binding	cytoplasm:nucleus	sp|Q9SR13|FLK_ARATH	Flowering locus K homology domain	gi|61661324|gb|AAX51268.1|	FLK [Arabidopsis thaliana]	3848		AA10G00156								^						^												^		^		^	^		^
AA10G00162	AT3G04550.1	unknown protein; INVOLVED IN: biological_process unknown; LOCATED IN: chloroplast stroma, chloroplast; EXPRESSED IN: 22 plant structures; EXPRESSED DURING: 13 growth stages; BEST Arabidopsis thaliana protein match is: unknown protein (TAIR:AT5G28500.1); Has 110 Blast hits to 110 proteins in 51 species: Archae - 0; Bacteria - 67; Metazoa - 1; Fungi - 0; Plants - 41; Viruses - 0; Other Eukaryotes -…	0016556:0010103:0000023:0019252:0043085		9570	mRNA modification:stomatal complex morphogenesis:maltose metabolic process:starch biosynthetic process:positive regulation of catalytic activity		chloroplast stroma	sp|Q9SR19|RAF2_ARATH	Rubisco accumulation factor 2, chloroplastic	gi|567203205|ref|XP_006408180.1|	hypothetical protein EUTSA_v10020727mg [Eutrema salsugineum]	2574		AA10G00162							^						^						v	v	v	v	v	v		^		^		^	^		^
AA10G00171	AT3G04460.1	peroxin-12	0051788:0006635:0006513:0016558:0009407:0080129:0043161:0048598	0008270:0008022:0004842	5779	response to misfolded protein:fatty acid beta-oxidation:protein monoubiquitination:protein import into peroxisome matrix:toxin catabolic process:proteasome core complex assembly:proteasome-mediated ubiquitin-dependent protein catabolic process:embryonic morphogenesis	zinc ion binding:protein C-terminus binding:ubiquitin-protein transferase activity	integral component of peroxisomal membrane	sp|Q9M841|PEX12_ARATH	Peroxisome biogenesis protein 12	gi|727629741|ref|XP_010485821.1|	PREDICTED: LOW QUALITY PROTEIN: peroxisome biogenesis protein 12-like [Camelina sativa]	2475		AA10G00171							v						v													^		^		^			^
AA10G00174	AT3G04400.1	Ribosomal protein L14p/L23e family protein	0001510:0006412:0009793	3735	0005739:0005730:0009507:0022625	RNA methylation:translation:embryo development ending in seed dormancy	structural constituent of ribosome	mitochondrion:nucleolus:chloroplast:cytosolic large ribosomal subunit	sp|P49690|RL23_ARATH	60S ribosomal protein L23	gi|565482140|ref|XP_006298710.1|	hypothetical protein CARUB_v10014805mg, partial [Capsella rubella]	1172		AA10G00174																							^			^		^	v	^	^		^
AA10G00179	AT3G04340.1	FtsH extracellular protease family	0006508:0009793	0004222:0005524:0016887	0009506:0009941:0005886	proteolysis:embryo development ending in seed dormancy	metalloendopeptidase activity:ATP binding:ATPase activity	plasmodesma:chloroplast envelope:plasma membrane	sp|F4J3N2|FTSI5_ARATH	Probable inactive ATP-dependent zinc metalloprotease FTSHI 5, chloroplastic	gi|567203261|ref|XP_006408196.1|	hypothetical protein EUTSA_v10019907mg [Eutrema salsugineum]	6123		AA10G00179																																	^
AA10G00182	AT3G04290.1	Li-tolerant lipase 1	0042538:0009751:0010226:0016042:0010103	52689	5576	hyperosmotic salinity response:response to salicylic acid:response to lithium ion:lipid catabolic process:stomatal complex morphogenesis	carboxylic ester hydrolase activity	extracellular region	sp|Q9M8Y5|LTL1_ARATH	GDSL esterase/lipase LTL1	gi|297833112|ref|XP_002884438.1|	Li-tolerant lipase 1 [Arabidopsis lyrata subsp. lyrata]	5026		AA10G00182																									v	^				^		v	^
AA10G00185	AT3G04260.1	plastid transcriptionally active 3	0045893:0016556:0042793:0045036	3677	0009508:0009507:0016020:0005634	positive regulation of transcription, DNA-templated:mRNA modification:transcription from plastid promoter:protein targeting to chloroplast	DNA binding	plastid chromosome:chloroplast:membrane:nucleus			gi|565478594|ref|XP_006296937.1|	hypothetical protein CARUB_v10012929mg [Capsella rubella]	4637		AA10G00185																			v		v		v			^				^			^
AA10G00188	AT2G09990.1	Ribosomal protein S5 domain 2-like superfamily protein	6412	3735	0005794:0009506:0005618:0022627:0009507:0016020	translation	structural constituent of ribosome	Golgi apparatus:plasmodesma:cell wall:cytosolic small ribosomal subunit:chloroplast:membrane	sp|Q9SK22|RS161_ARATH	40S ribosomal protein S16-1	gi|729377342|ref|XP_010549634.1|	PREDICTED: 40S ribosomal protein S16-1 [Tarenaya hassleriana]	441		AA10G00188																							^			^		^		^	^		^
AA10G00195	AT5G18280.2	apyrase 2	0006810:0042732:0009846	0005516:0090450:0045134:0005524:0016887:0005215:0004382	0016021:0000139:0005615:0005768:0005802:0009507:0005886	transport:D-xylose metabolic process:pollen germination	calmodulin binding:inosine-diphosphatase activity:uridine-diphosphatase activity:ATP binding:ATPase activity:transporter activity:guanosine-diphosphatase activity	integral component of membrane:Golgi membrane:extracellular space:endosome:trans-Golgi network:chloroplast:plasma membrane	sp|Q9SQG2|APY1_ARATH	Apyrase 1	gi|240256305|ref|NP_197329.4|	apyrase 2 [Arabidopsis thaliana]	3387		AA10G00195								^						^						^		^		^		^		^		^	^		^
AA10G00204	AT3G03960.1	TCP-1/cpn60 chaperonin family protein	0007010:0006094:0006457:0009220:0001510:0010498:0051050:0010388:0009640:0009909:0034968	0044183:0051082:0005524	0016020:0005829:0009506	cytoskeleton organization:gluconeogenesis:protein folding:pyrimidine ribonucleotide biosynthetic process:RNA methylation:proteasomal protein catabolic process:positive regulation of transport:cullin deneddylation:photomorphogenesis:regulation of flower development:histone lysine methylation	protein binding involved in protein folding:unfolded protein binding:ATP binding	membrane:cytosol:plasmodesma	sp|Q94K05|TCPQ_ARATH	T-complex protein 1 subunit theta	gi|297828880|ref|XP_002882322.1|	hypothetical protein ARALYDRAFT_477651 [Arabidopsis lyrata subsp. lyrata]	3515		AA10G00204							^	^					^	^					^	^		^	^			^		^		^	^		^
AA10G00208	AT3G03920.1	H/ACA ribonucleoprotein complex, subunit Gar1/Naf1 protein	0001510:0001522:0009909:0034968:0042991:0006364	3723	0031429:0005829:0009535	RNA methylation:pseudouridine synthesis:regulation of flower development:histone lysine methylation:transcription factor import into nucleus:rRNA processing	RNA binding	box H/ACA snoRNP complex:cytosol:chloroplast thylakoid membrane	sp|Q8VZT0|NLAL1_ARATH	Putative H/ACA ribonucleoprotein complex subunit 1-like protein 1	gi|18396707|ref|NP_566217.1|	H/ACA ribonucleoprotein complex, subunit Gar1/Naf1 protein [Arabidopsis thaliana]	1146		AA10G00208													v							v						^		^		^	^		^
AA10G00234	AT3G03710.1	polyribonucleotide nucleotidyltransferase, putative	0031425:0016036:0016120:0016123:0006397:0090503:0015995:0006402:0008033:0010323:0006364	0004654:0003723:0000175	9570	chloroplast RNA processing:cellular response to phosphate starvation:carotene biosynthetic process:xanthophyll biosynthetic process:mRNA processing:RNA phosphodiester bond hydrolysis, exonucleolytic:chlorophyll biosynthetic process:mRNA catabolic process:tRNA processing:negative regulation of isopentenyl diphosphate biosynthetic process, methylerythritol 4-phosphate pathway:rRNA processing	polyribonucleotide nucleotidyltransferase activity:RNA binding:3'-5'-exoribonuclease activity	chloroplast stroma	sp|Q8GZQ3|PNP1_ARATH	Polyribonucleotide nucleotidyltransferase 1, chloroplastic	gi|297828842|ref|XP_002882303.1|	hypothetical protein ARALYDRAFT_896385 [Arabidopsis lyrata subsp. lyrata]	5390		AA10G00234																			v		v		v	v		^				^			^
AA10G00242	AT3G03630.1	cysteine synthase 26	0009643:0015979:0006535:0090322:0010310	0016740:0030170:0004124	0005739:0009543	photosynthetic acclimation:photosynthesis:cysteine biosynthetic process from serine:regulation of superoxide metabolic process:regulation of hydrogen peroxide metabolic process	transferase activity:pyridoxal phosphate binding:cysteine synthase activity	mitochondrion:chloroplast thylakoid lumen	sp|O22682|CYSK4_ARATH	Probable S-sulfocysteine synthase, chloroplastic	gi|297833036|ref|XP_002884400.1|	hypothetical protein ARALYDRAFT_896375 [Arabidopsis lyrata subsp. lyrata]	1767		AA10G00242																										^		^		^	^		^
AA10G00246	AT3G03600.1	ribosomal protein S2	0031348:0009867:0009697:0009862:0010363:0006412:0010310:0016045:0010200:0015979:0043900:0006612:0050832:0042742:0006091:0043069:0006354:0000165:0009963:0006626:0019408	0005515:0043531:0070569:0003735:0005524	0000312:0009570:0005763:0005886	negative regulation of defense response:jasmonic acid mediated signaling pathway:salicylic acid biosynthetic process:systemic acquired resistance, salicylic acid mediated signaling pathway:regulation of plant-type hypersensitive response:translation:regulation of hydrogen peroxide metabolic process:detection of bacterium:response to chitin:photosynthesis:regulation of multi-organism process:prote…	protein binding:ADP binding:uridylyltransferase activity:structural constituent of ribosome:ATP binding	plastid small ribosomal subunit:chloroplast stroma:mitochondrial small ribosomal subunit:plasma membrane	sp|Q9GCB9|RT02_ARATH	Ribosomal protein S2, mitochondrial	gi|297833032|ref|XP_002884398.1|	hypothetical protein ARALYDRAFT_477605 [Arabidopsis lyrata subsp. lyrata]	657		AA10G00246							v						v													^		^		^	^		^
AA10G00249	AT1G08480.1	unknown protein; FUNCTIONS IN: molecular_function unknown; INVOLVED IN: biological_process unknown; LOCATED IN: mitochondrion, plasma membrane, plastid, vacuole; EXPRESSED IN: 27 plant structures; EXPRESSED DURING: 15 growth stages; Has 39 Blast hits to 39 proteins in 13 species: Archae - 0; Bacteria - 0; Metazoa - 0; Fungi - 0; Plants - 39; Viruses - 0; Other Eukaryotes - 0 (source: NCBI BLink).	9853		0005749:0005774:0009536	photorespiration		mitochondrial respiratory chain complex II:vacuolar membrane:plastid	sp|Q941A6|SDH6_ARATH	Succinate dehydrogenase subunit 6, mitochondrial	gi|567124582|ref|XP_006391219.1|	hypothetical protein EUTSA_v10019305mg [Eutrema salsugineum]	838		AA10G00249							^						^	^												^		^		^	^		^
AA10G00264	AT3G03450.1	RGA-like 2	0009867:2000033:0009938:0009793:0048444:0009062:2000377:0006355:0042538:0030154:0010325:0010187:0009737:0009863:0009686:0009723:0006952:0009694	0005515:0000989:0003700	5634	jasmonic acid mediated signaling pathway:regulation of seed dormancy process:negative regulation of gibberellic acid mediated signaling pathway:embryo development ending in seed dormancy:floral organ morphogenesis:fatty acid catabolic process:regulation of reactive oxygen species metabolic process:regulation of transcription, DNA-templated:hyperosmotic salinity response:cell differentiation:raffi…	protein binding:transcription factor binding transcription factor activity:sequence-specific DNA binding transcription factor activity	nucleus	sp|Q8GXW1|RGL2_ARATH	DELLA protein RGL2	gi|429843379|gb|AGA16543.1|	DELLA protein RGL2, partial [Sisymbrium officinale]	1683	GRAS	AA10G00264														^											^	^		^		^	^	^	^
AA10G00288	AT3G03290.1	Adenine nucleotide alpha hydrolases-like superfamily protein	0008152:0006950:0002238	16787	5739	metabolic process:response to stress:response to molecule of fungal origin	hydrolase activity	mitochondrion			gi|15228516|ref|NP_186979.1|	Adenine nucleotide alpha hydrolases-like protein [Arabidopsis thaliana]	1017		AA10G00288																																	^
AA10G00298	AT3G03170.1	unknown protein; BEST Arabidopsis thaliana protein match is: unknown protein (TAIR:AT5G24890.1); Has 184 Blast hits to 184 proteins in 18 species: Archae - 0; Bacteria - 0; Metazoa - 0; Fungi - 0; Plants - 184; Viruses - 0; Other Eukaryotes - 0 (source: NCBI BLink).			5739			mitochondrion			gi|18396462|ref|NP_566196.1|	uncharacterized protein [Arabidopsis thaliana]	687		AA10G00298							v	v		v			v	v												^		^		^	^		^
AA10G00307	AT3G03080.1	Zinc-binding dehydrogenase family protein	0006979:0055114:0030036:0009860:0015824:0010583:0046686:0009407:0030048:0009827	0008270:0032440	0005829:0090406:0005634	response to oxidative stress:oxidation-reduction process:actin cytoskeleton organization:pollen tube growth:proline transport:response to cyclopentenone:response to cadmium ion:toxin catabolic process:actin filament-based movement:plant-type cell wall modification	zinc ion binding:2-alkenal reductase [NAD(P)] activity	cytosol:pollen tube:nucleus	sp|Q39172|P1_ARATH	NADP-dependent alkenal double bond reductase P1	gi|567203783|ref|XP_006408345.1|	hypothetical protein EUTSA_v10022339mg [Eutrema salsugineum]	1932		AA10G00307							v	v					v	v					v	v	v	v	v	v		^			v	^		v	^
AA10G00309	AT3G03060.1	P-loop containing nucleoside triphosphate hydrolases superfamily protein	8152	0016887:0005524:0008270	0009505:0005886:0005739	metabolic process	ATPase activity:ATP binding:zinc ion binding	plant-type cell wall:plasma membrane:mitochondrion	sp|Q6NVR9|ATAD3_XENTR	ATPase family AAA domain-containing protein 3	gi|567203790|ref|XP_006408347.1|	hypothetical protein EUTSA_v10020284mg [Eutrema salsugineum]	3151		AA10G00309							^	^					^	^												^		^		^	^		^
AA10G00324	AT3G02900.1	unknown protein; FUNCTIONS IN: molecular_function unknown; INVOLVED IN: biological_process unknown; LOCATED IN: chloroplast; EXPRESSED IN: 22 plant structures; EXPRESSED DURING: 13 growth stages; BEST Arabidopsis thaliana protein match is: unknown protein (TAIR:AT5G16660.1); Has 80 Blast hits to 80 proteins in 21 species: Archae - 0; Bacteria - 4; Metazoa - 0; Fungi - 0; Plants - 76; Viruses - 0;…									gi|147771132|emb|CAN60966.1|	hypothetical protein VITISV_015143 [Vitis vinifera]	949		AA10G00324							^						^															^					^
AA10G00353	AT3G02570.1	Mannose-6-phosphate isomerase, type I	0033591:0009416:0005975:0032025:0009298:0010043:0046686:0009793	0008270:0004476	5737	response to L-ascorbic acid:response to light stimulus:carbohydrate metabolic process:response to cobalt ion:GDP-mannose biosynthetic process:response to zinc ion:response to cadmium ion:embryo development ending in seed dormancy	zinc ion binding:mannose-6-phosphate isomerase activity	cytoplasm	sp|Q9M884|MPI1_ARATH	Mannose-6-phosphate isomerase 1	gi|567203983|ref|XP_006408404.1|	hypothetical protein EUTSA_v10020776mg [Eutrema salsugineum]	2049		AA10G00353																			v		v		v			^				^			^
AA10G00354	AT3G02560.1	Ribosomal protein S7e family protein	0001510:0006364:0002181:0042274	3735	0005730:0009506:0022627:0030686:0032040:0009507:0005794:0005886	RNA methylation:rRNA processing:cytoplasmic translation:ribosomal small subunit biogenesis	structural constituent of ribosome	nucleolus:plasmodesma:cytosolic small ribosomal subunit:90S preribosome:small-subunit processome:chloroplast:Golgi apparatus:plasma membrane	sp|Q9XH45|RS7_BRAOL	40S ribosomal protein S7	gi|567203986|ref|XP_006408405.1|	hypothetical protein EUTSA_v10021574mg [Eutrema salsugineum]	1068		AA10G00354								v						v						v						^		^		^			^
AA10G00355	AT5G48220.1	Aldolase-type TIM barrel family protein	6568	4425	0009570:0009534:0005739	tryptophan metabolic process	indole-3-glycerol-phosphate synthase activity	chloroplast stroma:chloroplast thylakoid:mitochondrion	sp|P49572|TRPC_ARATH	Indole-3-glycerol phosphate synthase, chloroplastic	gi|15238914|ref|NP_199633.1|	aldolase-type TIM barrel family protein [Arabidopsis thaliana]	1882		AA10G00355								v						v					v	v	v	v	v	v				v			v		^
AA10G00357	AT3G02550.1	LOB domain-containing protein 41	0001666:0009862:0006355:0010310		5634	response to hypoxia:systemic acquired resistance, salicylic acid mediated signaling pathway:regulation of transcription, DNA-templated:regulation of hydrogen peroxide metabolic process		nucleus	sp|Q9M886|LBD41_ARATH	LOB domain-containing protein 41	gi|567203996|ref|XP_006408407.1|	hypothetical protein EUTSA_v10021328mg [Eutrema salsugineum]	1002	AS2/LOB	AA10G00357	v						v			v			v	v						^		^		^		^	v	^					^	v
AA10G00359	AT3G02530.1	TCP-1/cpn60 chaperonin family protein	0010498:0006457:0007010:0042545:0006094:0010043:0009664:0046686	0005524:0051082	0005829:0016020	proteasomal protein catabolic process:protein folding:cytoskeleton organization:cell wall modification:gluconeogenesis:response to zinc ion:plant-type cell wall organization:response to cadmium ion	ATP binding:unfolded protein binding	cytosol:membrane	sp|Q9M888|TCPZA_ARATH	T-complex protein 1 subunit zeta 1	gi|297832886|ref|XP_002884325.1|	hypothetical protein ARALYDRAFT_477487 [Arabidopsis lyrata subsp. lyrata]	3250		AA10G00359							^	^					^	^					^	^	^	^	^	^		^		^		^	^		^
AA10G00360	AT3G02520.1	general regulatory factor 7	0010218:0010114:0009407:0080167:0006355:0043090:0006486:0006888:0048366	0016818:0019904:0005524:0045309	0005794:0005829:0005635:0009570:0009506:0005886	response to far red light:response to red light:toxin catabolic process:response to karrikin:regulation of transcription, DNA-templated:amino acid import:protein glycosylation:ER to Golgi vesicle-mediated transport:leaf development	hydrolase activity, acting on acid anhydrides, in phosphorus-containing anhydrides:protein domain specific binding:ATP binding:protein phosphorylated amino acid binding	Golgi apparatus:cytosol:nuclear envelope:chloroplast stroma:plasmodesma:plasma membrane	sp|Q96300|14337_ARATH	14-3-3-like protein GF14 nu	gi|18396217|ref|NP_566174.1|	14-3-3-like protein GF14 nu [Arabidopsis thaliana]	1120		AA10G00360																										^		^			^		^
AA10G00368	AT3G02420.1	unknown protein; FUNCTIONS IN: molecular_function unknown; INVOLVED IN: biological_process unknown; LOCATED IN: membrane; EXPRESSED IN: 25 plant structures; EXPRESSED DURING: 15 growth stages; CONTAINS InterPro DOMAIN/s: Uncharacterised protein family UPF0121 (InterPro:IPR005344); Has 72 Blast hits to 71 proteins in 25 species: Archae - 0; Bacteria - 0; Metazoa - 2; Fungi - 2; Plants - 60; Viruse…			0016021:0009506:0005783:0005739			integral component of membrane:plasmodesma:endoplasmic reticulum:mitochondrion			gi|685266066|ref|XP_009118001.1|	PREDICTED: uncharacterized protein LOC103843051 [Brassica rapa]	2350		AA10G00368								^						^					^	^	^	^	^	^		^		^		^	^		^
AA10G00369	AT3G02410.1	alpha/beta-Hydrolases superfamily protein	0009062:0009737	10296	0016021:0000139:0005576:0005789	fatty acid catabolic process:response to abscisic acid	prenylcysteine methylesterase activity	integral component of membrane:Golgi membrane:extracellular region:endoplasmic reticulum membrane	sp|Q1PET6|ICML2_ARATH	Probable isoprenylcysteine alpha-carbonyl methylesterase ICMEL2	gi|297832870|ref|XP_002884317.1|	predicted protein [Arabidopsis lyrata subsp. lyrata]	2804		AA10G00369							v						v													^				^			^
AA10G00375	AT3G02320.1	N2,N2-dimethylguanosine tRNA methyltransferase	0006606:0006406:0030488	0004809:0000049	0009507:0005634	protein import into nucleus:mRNA export from nucleus:tRNA methylation	tRNA (guanine-N2-)-methyltransferase activity:tRNA binding	chloroplast:nucleus	sp|Q9SRU7|TRM2_ARATH	Probable tRNA (guanine(26)-N(2))-dimethyltransferase 2	gi|727581492|ref|XP_010463634.1|	PREDICTED: probable tRNA (guanine(26)-N(2))-dimethyltransferase 2 [Camelina sativa]	3105		AA10G00375																										^		^		^	^		^
AA10G00380													1774		AA10G00380							v						v						v	v	v	v	v	v		^				^			^
AA10G00385	AT3G02210.1	COBRA-like protein 1 precursor	0009944:0016049:0010215:0010014:0009909:0048449:0010051:0016570:0009855		0005886:0031225	polarity specification of adaxial/abaxial axis:cell growth:cellulose microfibril organization:meristem initiation:regulation of flower development:floral organ formation:xylem and phloem pattern formation:histone modification:determination of bilateral symmetry		plasma membrane:anchored component of membrane	sp|Q9SRT7|COBL1_ARATH	COBRA-like protein 1	gi|297832852|ref|XP_002884308.1|	phytochelatin synthetase family protein [Arabidopsis lyrata subsp. lyrata]	2102		AA10G00385																														^			^
AA10G00386	AT3G02200.2	Proteasome component (PCI) domain protein	0006312:0007131:0042138:0010388:0009640:0006302:0009560:0001731:0006446:0007129:0009909:0007062:0002183:0034968	3743	0005852:0016282:0005829:0000502:0033290	mitotic recombination:reciprocal meiotic recombination:meiotic DNA double-strand break formation:cullin deneddylation:photomorphogenesis:double-strand break repair:embryo sac egg cell differentiation:formation of translation preinitiation complex:regulation of translational initiation:synapsis:regulation of flower development:sister chromatid cohesion:cytoplasmic translational initiation:histone …	translation initiation factor activity	eukaryotic translation initiation factor 3 complex:eukaryotic 43S preinitiation complex:cytosol:proteasome complex:eukaryotic 48S preinitiation complex	sp|Q54KZ8|EIF3M_DICDI	Eukaryotic translation initiation factor 3 subunit M	gi|30678503|ref|NP_850994.1|	Proteasome component (PCI) domain protein [Arabidopsis thaliana]	2389		AA10G00386																										^		^		^	^		^
AA10G00391	AT3G02150.2	plastid transcription factor 1	0009753:0009694:0045962:0009965:0006355:0030154:0031347	0005515:0003700	0009507:0005634	response to jasmonic acid:jasmonic acid metabolic process:positive regulation of development, heterochronic:leaf morphogenesis:regulation of transcription, DNA-templated:cell differentiation:regulation of defense response	protein binding:sequence-specific DNA binding transcription factor activity	chloroplast:nucleus	sp|Q9S7W5|TCP13_ARATH	Transcription factor TCP13	gi|297828656|ref|XP_002882210.1|	hypothetical protein ARALYDRAFT_477445 [Arabidopsis lyrata subsp. lyrata]	942	bHLH_TCP	AA10G00391																			v		v		v	v				v					^
AA10G00395	AT3G02110.1	serine carboxypeptidase-like 25	6508	4185	5576	proteolysis	serine-type carboxypeptidase activity	extracellular region	sp|Q8L9Y0|SCP25_ARATH	Serine carboxypeptidase-like 25	gi|727629037|ref|XP_010485446.1|	PREDICTED: serine carboxypeptidase-like 25 [Camelina sativa]	4724		AA10G00395														^					v		v		v	v		^				^			^
AA10G00396	AT3G02090.2	Insulinase (Peptidase family M16) protein	0051788:0006098:0009853:0006007:0009651:0080129:0006511:0046686:0055114	0008270:0016491:0004222	0005774:0005758:0005759:0009507:0005618:0005730:0005741:0005750	response to misfolded protein:pentose-phosphate shunt:photorespiration:glucose catabolic process:response to salt stress:proteasome core complex assembly:ubiquitin-dependent protein catabolic process:response to cadmium ion:oxidation-reduction process	zinc ion binding:oxidoreductase activity:metalloendopeptidase activity	vacuolar membrane:mitochondrial intermembrane space:mitochondrial matrix:chloroplast:cell wall:nucleolus:mitochondrial outer membrane:mitochondrial respiratory chain complex III	sp|Q42290|MPPB_ARATH	Probable mitochondrial-processing peptidase subunit beta	gi|567204137|ref|XP_006408449.1|	hypothetical protein EUTSA_v10020493mg [Eutrema salsugineum]	2611		AA10G00396								^						^						^		^				^		^		^	^		^
AA10G00397	AT3G02080.1	Ribosomal protein S19e family protein	0001510:0006412	3735	0005618:0005730:0009506:0022627:0005773:0016020	RNA methylation:translation	structural constituent of ribosome	cell wall:nucleolus:plasmodesma:cytosolic small ribosomal subunit:vacuole:membrane	sp|Q9SGA6|RS191_ARATH	40S ribosomal protein S19-1	gi|15232844|ref|NP_186857.1|	40S ribosomal protein S19-1 [Arabidopsis thaliana]	1113		AA10G00397																										^		^		^	^		^
AA10G00418	AT3G01220.1	homeobox protein 20	0009735:0009793:0010093:0010075:0009733:0006355:0008284:0009845:0000041:0009737:0048440:0010162	0003700:0000976	0005737:0005634	response to cytokinin:embryo development ending in seed dormancy:specification of floral organ identity:regulation of meristem growth:response to auxin:regulation of transcription, DNA-templated:positive regulation of cell proliferation:seed germination:transition metal ion transport:response to abscisic acid:carpel development:seed dormancy process	sequence-specific DNA binding transcription factor activity:transcription regulatory region sequence-specific DNA binding	cytoplasm:nucleus	sp|Q8LAT0|ATB20_ARATH	Homeobox-leucine zipper protein ATHB-20	gi|727629185|ref|XP_010485524.1|	PREDICTED: homeobox-leucine zipper protein ATHB-20-like [Camelina sativa]	1656	HD-Zip_I_II	AA10G00418																			^	^	^	^	^		v	^		^		^	^	v	^
AA10G00423	AT3G01280.1	voltage dependent anion channel 1	0044070:0006952:0006511:0051788:0080129:0009617:0009853:0034220	0015288:0005515:0008308	0009941:0005741:0005774:0046930:0005794:0005886	regulation of anion transport:defense response:ubiquitin-dependent protein catabolic process:response to misfolded protein:proteasome core complex assembly:response to bacterium:photorespiration:ion transmembrane transport	porin activity:protein binding:voltage-gated anion channel activity	chloroplast envelope:mitochondrial outer membrane:vacuolar membrane:pore complex:Golgi apparatus:plasma membrane	sp|Q9SRH5|VDAC1_ARATH	Mitochondrial outer membrane protein porin 1	gi|297832808|ref|XP_002884286.1|	hypothetical protein ARALYDRAFT_477400 [Arabidopsis lyrata subsp. lyrata]	2272		AA10G00423							^						^						^	^	^	^	^			^		^			^		^
AA10G00430	AT4G26670.1	Mitochondrial import inner membrane translocase subunit Tim17/Tim22/Tim23 family protein	0007623:0071806	15450	0009941:0005744:0016021	circadian rhythm:protein transmembrane transport	P-P-bond-hydrolysis-driven protein transmembrane transporter activity	chloroplast envelope:mitochondrial inner membrane presequence translocase complex:integral component of membrane	sp|Q94EH2|TI222_ARATH	Mitochondrial import inner membrane translocase subunit TIM22-2	gi|565445917|ref|XP_006284529.1|	hypothetical protein CARUB_v10005731mg [Capsella rubella]	1412		AA10G00430							^																			^				^	^		^
AA10G00443	AT4G26810.1	SWIB/MDM2 domain superfamily protein			5634			nucleus	sp|Q9SIV5|C3H19_ARATH	Zinc finger CCCH domain-containing protein 19	gi|727514220|ref|XP_010433434.1|	PREDICTED: upstream activation factor subunit UAF30-like [Camelina sativa]	382	SWI/SNF_BAF60b	AA10G00443																												^					^
AA10G00455	AT5G54970.1	unknown protein; BEST Arabidopsis thaliana protein match is: unknown protein (TAIR:AT4G26960.1); Has 1807 Blast hits to 1807 proteins in 277 species: Archae - 0; Bacteria - 0; Metazoa - 736; Fungi - 347; Plants - 385; Viruses - 0; Other Eukaryotes - 339 (source: NCBI BLink).			5634			nucleus			gi|674234327|gb|KFK27092.1|	hypothetical protein AALP_AA8G333100 [Arabis alpina]	393		AA10G00455							v						v							^	^	^	^	^				^			^	v	^
AA10G00460	AT4G26600.1	S-adenosyl-L-methionine-dependent methyltransferases superfamily protein	0034976:0006457:0006364:0006606:0009965:0009408:0032259:0010015:0008283:0009644:0042542	0003723:0008757	0005829:0005730	response to endoplasmic reticulum stress:protein folding:rRNA processing:protein import into nucleus:leaf morphogenesis:response to heat:methylation:root morphogenesis:cell proliferation:response to high light intensity:response to hydrogen peroxide	RNA binding:S-adenosylmethionine-dependent methyltransferase activity	cytosol:nucleolus	sp|P46087|NOP2_HUMAN	Probable 28S rRNA (cytosine(4447)-C(5))-methyltransferase	gi|22328952|ref|NP_194390.2|	S-adenosyl-L-methionine-dependent methyltransferase-like protein [Arabidopsis thaliana]	3852		AA10G00460														^																			^
AA10G00461	AT4G26590.1	oligopeptide transporter 5	0055085:0010363:0015802:0015696:0043090:0006857:0006862:0061025:0006612:0043069:0006888:0043269	15198	0016021:0005737	transmembrane transport:regulation of plant-type hypersensitive response:basic amino acid transport:ammonium transport:amino acid import:oligopeptide transport:nucleotide transport:membrane fusion:protein targeting to membrane:negative regulation of programmed cell death:ER to Golgi vesicle-mediated transport:regulation of ion transport	oligopeptide transporter activity	integral component of membrane:cytoplasm	sp|Q9SUA4|OPT5_ARATH	Oligopeptide transporter 5	gi|674236412|gb|KFK29177.1|	hypothetical protein AALP_AA7G099400 [Arabis alpina]	2620		AA10G00461							v			v			v			v			v		v		v	v		^		^		^	^		^
AA10G00464	AT5G56000.1	HEAT SHOCK PROTEIN 81.4	0006457:0006950	0005524:0051082		protein folding:response to stress	ATP binding:unfolded protein binding		sp|O03986|HS904_ARATH	Heat shock protein 90-4	gi|567219074|ref|XP_006413166.1|	hypothetical protein EUTSA_v10024564mg [Eutrema salsugineum]	2728		AA10G00464								^						^						^		^				^	v	^		^	^	^	^	v
AA10G00465	AT4G26555.1	FKBP-like peptidyl-prolyl cis-trans isomerase family protein	0061077:0000412	0003755:0005528	0005730:0016020:0009543	chaperone-mediated protein folding:histone peptidyl-prolyl isomerization	peptidyl-prolyl cis-trans isomerase activity:FK506 binding	nucleolus:membrane:chloroplast thylakoid lumen	sp|Q944B0|FK161_ARATH	Peptidyl-prolyl cis-trans isomerase FKBP16-1, chloroplastic	gi|567219076|ref|XP_006413167.1|	hypothetical protein EUTSA_v10026261mg [Eutrema salsugineum]	1476		AA10G00465							v	v					v						v	v	v	v	v	v				v			v		^
AA10G00466	AT4G26550.1	Got1/Sft2-like vescicle transport protein family	0006891:0061025		0005768:0005886:0016021:0005802	intra-Golgi vesicle-mediated transport:membrane fusion		endosome:plasma membrane:integral component of membrane:trans-Golgi network			gi|727551424|ref|XP_010448254.1|	PREDICTED: protein transport protein SFT2-like [Camelina sativa]	1708		AA10G00466																														^	^		^
AA10G00481	AT4G26370.1	antitermination NusB domain-containing protein	0045893:0010103:0016226:0006353:0042793:0009073	3723	0005739:0009507	positive regulation of transcription, DNA-templated:stomatal complex morphogenesis:iron-sulfur cluster assembly:DNA-templated transcription, termination:transcription from plastid promoter:aromatic amino acid family biosynthetic process	RNA binding	mitochondrion:chloroplast	sp|B1XIZ3|NUSB_SYNP2	N utilization substance protein B homolog	gi|567219146|ref|XP_006413202.1|	hypothetical protein EUTSA_v10025833mg [Eutrema salsugineum]	2008		AA10G00481							^						^						v	v	v	v	v	v		^				^			^
AA10G00487	AT2G41410.1	Calcium-binding EF-hand family protein		5509	5886		calcium ion binding	plasma membrane	sp|P30188|CML35_ARATH	Probable calcium-binding protein CML35	gi|567215457|ref|XP_006411405.1|	hypothetical protein EUTSA_v10017207mg [Eutrema salsugineum]	699		AA10G00487							^						^	^												^	v		v		v	v	^	v
AA10G00493	AT3G06160.2	AP2/B3-like transcriptional factor family protein							sp|Q9M8K2|REM21_ARATH	B3 domain-containing protein REM21	gi|297829138|ref|XP_002882451.1|	transcriptional factor B3 family protein [Arabidopsis lyrata subsp. lyrata]	1730	ABI3/VP1	AA10G00493							^						^						^	^		^	^			^		^		^	^		^
AA110G00001	AT2G06850.1	xyloglucan endotransglucosylase/hydrolase 4	0016126:0009645:0009825:0009612:0006073:0007389:0043481:0048767:0009733:0008361:0000271:0009926:0009932:0071555	0004553:0016762	0048046:0016020:0009505:0009507:0009506	sterol biosynthetic process:response to low light intensity stimulus:multidimensional cell growth:response to mechanical stimulus:cellular glucan metabolic process:pattern specification process:anthocyanin accumulation in tissues in response to UV light:root hair elongation:response to auxin:regulation of cell size:polysaccharide biosynthetic process:auxin polar transport:cell tip growth:cell wal…	hydrolase activity, hydrolyzing O-glycosyl compounds:xyloglucan:xyloglucosyl transferase activity	apoplast:membrane:plant-type cell wall:chloroplast:plasmodesma	sp|Q6YDN9|XTH_BRAOB	Xyloglucan endotransglucosylase/hydrolase	gi|685290454|ref|XP_009136186.1|	PREDICTED: xyloglucan endotransglucosylase/hydrolase [Brassica rapa]	2564		AA110G00001																			v	v	v	v	v	v		^			^	^		v	^
AA113G00011	AT1G07570.3	Protein kinase superfamily protein	6468	0004713:0005524:0004674	0005886:0009507	protein phosphorylation	protein tyrosine kinase activity:ATP binding:protein serine/threonine kinase activity	plasma membrane:chloroplast	sp|Q06548|APK1A_ARATH	Protein kinase APK1A, chloroplastic	gi|15222437|ref|NP_172237.1|	protein kinase APK1A [Arabidopsis thaliana]	2566		AA113G00011																										^		^					^
AA113G00015	AT2G02650.1	Ribonuclease H-like superfamily protein									gi|685385986|ref|XP_009124883.1|	PREDICTED: uncharacterized protein LOC103849922 [Brassica rapa]	261		AA113G00015																																	^
AA1147G00002	AT3G54110.1	plant uncoupling mitochondrial protein 1	0006007:0006839:0009750:0009749:0009744:0009853:0015992:0006950	17077	0016021:0005743:0009506:0005774:0009507	glucose catabolic process:mitochondrial transport:response to fructose:response to glucose:response to sucrose:photorespiration:proton transport:response to stress	oxidative phosphorylation uncoupler activity	integral component of membrane:mitochondrial inner membrane:plasmodesma:vacuolar membrane:chloroplast	sp|O81845|PUMP1_ARATH	Mitochondrial uncoupling protein 1	gi|674241893|gb|KFK34658.1|	hypothetical protein AALP_AA5G174700 [Arabis alpina]	1712		AA1147G00002							v						v													^		^		^	^		^
AA114G00009	AT2G31400.1	genomes uncoupled 1	0031930:0010019	3677	9507	mitochondria-nucleus signaling pathway:chloroplast-nucleus signaling pathway	DNA binding	chloroplast	sp|Q9SIC9|PP178_ARATH	Pentatricopeptide repeat-containing protein At2g31400, chloroplastic	gi|674250166|gb|KFK42931.1|	hypothetical protein AALP_AA1G057100 [Arabis alpina]	4180		AA114G00009							^						^													^				^	^		^
AA115G00012	AT5G60390.1	GTP binding Elongation factor Tu family protein	0006414:0046686	0003746:0005516:0003924:0005525	0005829:0005739:0005730:0009506:0005774:0009507:0005794:0005886	translational elongation:response to cadmium ion	translation elongation factor activity:calmodulin binding:GTPase activity:GTP binding	cytosol:mitochondrion:nucleolus:plasmodesma:vacuolar membrane:chloroplast:Golgi apparatus:plasma membrane	sp|Q8GTY0|EF1A4_ARATH	Elongation factor 1-alpha 4	gi|685314877|ref|XP_009148045.1|	PREDICTED: elongation factor 1-alpha 1 [Brassica rapa]	1734		AA115G00012							^	^					^	^												^		^		^	^		^
AA1162G00001	AT1G47490.1	RNA-binding protein 47C	6397	0008143:0000166	0009507:0005634	mRNA processing	poly(A) binding:nucleotide binding	chloroplast:nucleus	sp|Q9SX79|RB47C_ARATH	Polyadenylate-binding protein RBP47C	gi|15220233|ref|NP_175180.1|	RNA-binding protein 47C [Arabidopsis thaliana]	2794		AA1162G00001							^	^						^												^		^		^	^		^
AA116G00015	AT5G23740.1	ribosomal protein S11-beta	0001510:0006412:0034968:0009909	0019843:0003735	0022627:0016020	RNA methylation:translation:histone lysine methylation:regulation of flower development	rRNA binding:structural constituent of ribosome	cytosolic small ribosomal subunit:membrane	sp|P42733|RS113_ARATH	40S ribosomal protein S11-3	gi|297825329|ref|XP_002880547.1|	ribosomal protein S11-beta [Arabidopsis lyrata subsp. lyrata]	1559		AA116G00015																										^		^		^	^		^
AA118G00008	AT2G15000.4	unknown protein; FUNCTIONS IN: molecular_function unknown; INVOLVED IN: biological_process unknown; LOCATED IN: chloroplast; EXPRESSED IN: 22 plant structures; EXPRESSED DURING: 13 growth stages; BEST Arabidopsis thaliana protein match is: unknown protein (TAIR:AT4G34265.2); Has 80 Blast hits to 80 proteins in 11 species: Archae - 0; Bacteria - 0; Metazoa - 0; Fungi - 0; Plants - 80; Viruses - 0;…	9220		5739	pyrimidine ribonucleotide biosynthetic process		mitochondrion			gi|674237299|gb|KFK30064.1|	hypothetical protein AALP_AA7G212000 [Arabis alpina]	1491		AA118G00008																												^					^
AA118G00010	AT4G34260.1	1,2-alpha-L-fucosidases									gi|728831945|gb|KHG11388.1|	hypothetical protein F383_14794 [Gossypium arboreum]	285		AA118G00010							^	^					^													^		^		^	^	^	^
AA118G00011	AT4G34260.1	1,2-alpha-L-fucosidases	8152	47513	48046	metabolic process	1,2-alpha-L-fucosidase activity	apoplast	sp|Q5AU81|AFCA_EMENI	Alpha-fucosidase A	gi|296083105|emb|CBI22509.3|	unnamed protein product, partial [Vitis vinifera]	1929		AA118G00011							^	^					^	^												^		^		^	^		^
AA118G00012	AT4G34260.1	1,2-alpha-L-fucosidases	8152	47513	48046	metabolic process	1,2-alpha-L-fucosidase activity	apoplast	sp|Q8L7W8|FUCO2_ARATH	Alpha-L-fucosidase 2	gi|565441652|ref|XP_006283241.1|	hypothetical protein CARUB_v10004274mg [Capsella rubella]	1662		AA118G00012																										^		^		^	^		^
AA118G00016	AT4G34250.1	3-ketoacyl-CoA synthase 16	0000038:0030497:0009416	16747	0016021:0005576:0005783	very long-chain fatty acid metabolic process:fatty acid elongation:response to light stimulus	transferase activity, transferring acyl groups other than amino-acyl groups	integral component of membrane:extracellular region:endoplasmic reticulum	sp|Q9SYZ0|KCS16_ARATH	3-ketoacyl-CoA synthase 16	gi|567217244|ref|XP_006412251.1|	hypothetical protein EUTSA_v10025022mg [Eutrema salsugineum]	1470		AA118G00016																			v	v	v	v	v	v				v			v		^
AA118G00026	AT4G34200.1	D-3-phosphoglycerate dehydrogenase	0009561:0055114:0009555:0009793:0006564	0051287:0004617:0005524:0016597	0005829:0005739:0009570:0016020	megagametogenesis:oxidation-reduction process:pollen development:embryo development ending in seed dormancy:L-serine biosynthetic process	NAD binding:phosphoglycerate dehydrogenase activity:ATP binding:amino acid binding	cytosol:mitochondrion:chloroplast stroma:membrane	sp|O49485|SERA1_ARATH	D-3-phosphoglycerate dehydrogenase 1, chloroplastic	gi|567217256|ref|XP_006412257.1|	hypothetical protein EUTSA_v10024715mg [Eutrema salsugineum]	2547		AA118G00026							v	^												^		^		^	v	^		^		^	^		^
AA118G00027	AT4G34190.1	stress enhanced protein 1	0071486:0009744:0009827:0043481:0010114:0010155:0048481:0010093:0048443:0048441:0006098:0006364:0019288:0071492:0048507:0010218:0010048:0009637:0009657:0009773:0009909:0015995:0010207:0006355:0009860:0009611	0003700:0003677:0016168:0046983	0016021:0090406:0009523:0005634:0009535	cellular response to high light intensity:response to sucrose:plant-type cell wall modification:anthocyanin accumulation in tissues in response to UV light:response to red light:regulation of proton transport:ovule development:specification of floral organ identity:stamen development:petal development:pentose-phosphate shunt:rRNA processing:isopentenyl diphosphate biosynthetic process, methyleryt…	sequence-specific DNA binding transcription factor activity:DNA binding:chlorophyll binding:protein dimerization activity	integral component of membrane:pollen tube:photosystem II:nucleus:chloroplast thylakoid membrane	sp|Q9M7I9|STEP1_ARATH	Stress enhanced protein 1, chloroplastic	gi|565446683|ref|XP_006284704.1|	hypothetical protein CARUB_v10005961mg [Capsella rubella]	1119		AA118G00027								v					v	v					v	v	v	v	v	v		^		v		^	v		^
AA118G00042	AT4G34120.1	Cystathionine beta-synthase (CBS) family protein	0042744:0045454		9570	hydrogen peroxide catabolic process:cell redox homeostasis		chloroplast stroma	sp|Q9C5D0|CBSX2_ARATH	CBS domain-containing protein CBSX2, chloroplastic	gi|567217288|ref|XP_006412273.1|	hypothetical protein EUTSA_v10026144mg [Eutrema salsugineum]	2261		AA118G00042							v	v					v	v					v	v	v	v	v	v		^				^			^
AA118G00044	AT4G34090.3	unknown protein; FUNCTIONS IN: molecular_function unknown; INVOLVED IN: biological_process unknown; EXPRESSED IN: 22 plant structures; EXPRESSED DURING: 13 growth stages; BEST Arabidopsis thaliana protein match is: unknown protein (TAIR:AT2G23370.1).	0006098:0019288:0009965:0030154		9570	pentose-phosphate shunt:isopentenyl diphosphate biosynthetic process, methylerythritol 4-phosphate pathway:leaf morphogenesis:cell differentiation		chloroplast stroma			gi|297798504|ref|XP_002867136.1|	hypothetical protein ARALYDRAFT_912995 [Arabidopsis lyrata subsp. lyrata]	2540		AA118G00044														v					v	v	v	v	v	v		^		v		^	v		^
AA118G00052	AT4G34020.1	Class I glutamine amidotransferase-like superfamily protein	9658		9507	chloroplast organization		chloroplast	sp|Q8VY09|DJ1C_ARATH	Protein DJ-1 homolog C	gi|22329146|ref|NP_195128.2|	protein DJ-1 homolog C [Arabidopsis thaliana]	2362		AA118G00052																										^				^			^
AA119G00004	AT5G04800.1	Ribosomal S17 family protein	0006414:0000028	3735	0005730:0022627:0005794:0005886	translational elongation:ribosomal small subunit assembly	structural constituent of ribosome	nucleolus:cytosolic small ribosomal subunit:Golgi apparatus:plasma membrane	sp|Q9LZ17|RS174_ARATH	40S ribosomal protein S17-4	gi|565454249|ref|XP_006286812.1|	hypothetical protein CARUB_v10003649mg [Capsella rubella]	420		AA119G00004																										^		^		^	^		^
AA119G00007	AT5G06270.1	unknown protein; FUNCTIONS IN: molecular_function unknown; INVOLVED IN: biological_process unknown; LOCATED IN: chloroplast; EXPRESSED IN: 21 plant structures; EXPRESSED DURING: 11 growth stages; BEST Arabidopsis thaliana protein match is: unknown protein (TAIR:AT3G11600.1); Has 1807 Blast hits to 1807 proteins in 277 species: Archae - 0; Bacteria - 0; Metazoa - 736; Fungi - 347; Plants - 385; Vi…									gi|567170953|ref|XP_006399095.1|	hypothetical protein EUTSA_v10015029mg [Eutrema salsugineum]	381		AA119G00007								v											v	v	v	v	v	v		^				^			^
AA119G00012	AT5G06290.1	2-cysteine peroxiredoxin B	0031348:0019684:0009750:0006098:0009595:0009867:0009697:0006833:0009862:0010363:0010310:0010200:0009651:0006612:0043900:0050832:0042742:0000165:0019761:0009409:0055114:0010027	0051920:0004601	0048046:0010319:0009570:0005739	negative regulation of defense response:photosynthesis, light reaction:response to fructose:pentose-phosphate shunt:detection of biotic stimulus:jasmonic acid mediated signaling pathway:salicylic acid biosynthetic process:water transport:systemic acquired resistance, salicylic acid mediated signaling pathway:regulation of plant-type hypersensitive response:regulation of hydrogen peroxide metaboli…	peroxiredoxin activity:peroxidase activity	apoplast:stromule:chloroplast stroma:mitochondrion	sp|Q9C5R8|BAS1B_ARATH	2-Cys peroxiredoxin BAS1-like, chloroplastic	gi|567170966|ref|XP_006399099.1|	hypothetical protein EUTSA_v10014403mg [Eutrema salsugineum]	1959		AA119G00012							^						^						v	v	v	v	v	v		^				^			^
AA119G00017	AT5G06350.1	ARM repeat superfamily protein			0005634:0009506			nucleus:plasmodesma	sp|Q6BLC4|IPI1_DEBHA	Pre-rRNA-processing protein IPI1	gi|567170988|ref|XP_006399106.1|	hypothetical protein EUTSA_v10012647mg [Eutrema salsugineum]	5515		AA119G00017							^	^						^					^	^			^	^	^	^		^		^	^		^
AA119G00019	AT5G06360.1	Ribosomal protein S8e family protein	0000398:0042254:0051604:0006412	3735	0005840:0005634	mRNA splicing, via spliceosome:ribosome biogenesis:protein maturation:translation	structural constituent of ribosome	ribosome:nucleus	sp|Q54GN8|NSA2_DICDI	Ribosome biogenesis protein NSA2 homolog	gi|15240023|ref|NP_196254.1|	ribosomal protein S8e family protein [Arabidopsis thaliana]	1945		AA119G00019							v	v					v	v						v		v		v	^				v		v		^
AA119G00022	AT3G11710.1	lysyl-tRNA synthetase 1	0009165:0009640:0010388:0006430	0003676:0004824:0005524	0005829:0009506	nucleotide biosynthetic process:photomorphogenesis:cullin deneddylation:lysyl-tRNA aminoacylation	nucleic acid binding:lysine-tRNA ligase activity:ATP binding	cytosol:plasmodesma	sp|Q9ZPI1|SYKC_ARATH	Lysine--tRNA ligase, cytoplasmic	gi|729465389|ref|XP_010526352.1|	PREDICTED: lysine--tRNA ligase-like [Tarenaya hassleriana]	3399		AA119G00022														^									^			^		^		^	^		^
AA11G00002	AT5G54600.1	Translation protein SH3-like family protein	0032544:0019288	0019843:0003735	0009941:0015934:0009570	plastid translation:isopentenyl diphosphate biosynthetic process, methylerythritol 4-phosphate pathway	rRNA binding:structural constituent of ribosome	chloroplast envelope:large ribosomal subunit:chloroplast stroma	sp|P92959|RK24_ARATH	50S ribosomal protein L24, chloroplastic	gi|567179296|ref|XP_006401555.1|	hypothetical protein EUTSA_v10014723mg [Eutrema salsugineum]	1789		AA11G00002								v						v					v	v	v	v	v	v		^		v		^	v		^
AA11G00005	AT5G54580.1	RNA-binding (RRM/RBD/RNP motifs) family protein		0003723:0000166	5739		RNA binding:nucleotide binding	mitochondrion	sp|Q9SVM8|RBG2_ARATH	Glycine-rich RNA-binding protein 2, mitochondrial	gi|297792921|ref|XP_002864345.1|	RNA recognition motif-containing protein [Arabidopsis lyrata subsp. lyrata]	1917		AA11G00005													v																	^			^
AA11G00051	AT5G53860.4	embryo defective 2737	0009793:0045036		9941	embryo development ending in seed dormancy:protein targeting to chloroplast		chloroplast envelope			gi|674912917|emb|CDY20217.1|	BnaC09g30220D [Brassica napus]	3034		AA11G00051																			v	v	v	v	v	v		^			v	^	v		^
AA11G00060	AT5G53970.1	Tyrosine transaminase family protein	0010189:0006520	0030170:0004838	5737	vitamin E biosynthetic process:cellular amino acid metabolic process	pyridoxal phosphate binding:L-tyrosine:2-oxoglutarate aminotransferase activity	cytoplasm	sp|Q9FN30|TAT2_ARATH	Probable aminotransferase TAT2	gi|15239521|ref|NP_200208.1|	tyrosine aminotransferase [Arabidopsis thaliana]	2518		AA11G00060								v		v									v	v	v	v	v	v	v	^				^		v	^
AA11G00068	AT4G27585.1	SPFH/Band 7/PHB domain-containing membrane-associated protein family	97250	8270	0016020:0005739	mitochondrial respiratory chain supercomplex assembly	zinc ion binding	membrane:mitochondrion	sp|O60121|YH77_SCHPO	Uncharacterized protein C16G5.07c	gi|729332142|ref|XP_010537040.1|	PREDICTED: stomatin-like protein 2, mitochondrial [Tarenaya hassleriana]	2394		AA11G00068																																	^
AA11G00080	AT5G53660.1	growth-regulating factor 7	0010218:0006351:0010114:0009407:0080167:0043090:0006486:0006888:0048366	45309	0005794:0005829:0005635:0009570:0009506:0005886	response to far red light:transcription, DNA-templated:response to red light:toxin catabolic process:response to karrikin:amino acid import:protein glycosylation:ER to Golgi vesicle-mediated transport:leaf development	protein phosphorylated amino acid binding	Golgi apparatus:cytosol:nuclear envelope:chloroplast stroma:plasmodesma:plasma membrane	sp|Q9FJB8|GRF7_ARATH	Growth-regulating factor 7	gi|297792761|ref|XP_002864265.1|	AtGRF7 [Arabidopsis lyrata subsp. lyrata]	1500	GRF	AA11G00080								v													v		v			^		^		^	^		^
AA11G00141	AT5G53030.1	unknown protein; CONTAINS InterPro DOMAIN/s: Protein of unknown function DUF688 (InterPro:IPR007789); BEST Arabidopsis thaliana protein match is: unknown protein (TAIR:AT4G27810.1); Has 1807 Blast hits to 1807 proteins in 277 species: Archae - 0; Bacteria - 0; Metazoa - 736; Fungi - 347; Plants - 385; Viruses - 0; Other Eukaryotes - 339 (source: NCBI BLink).							sp|Q9M160|Y4095_ARATH	Uncharacterized protein At4g00950	gi|674905969|emb|CDY27035.1|	BnaA02g10550D [Brassica napus]	799		AA11G00141								v																	v	^		^			^	v	^
AA11G00146	AT5G53080.1	Tetratricopeptide repeat (TPR)-like superfamily protein	6470	0042802:0046872:0004722	9507	protein dephosphorylation	identical protein binding:metal ion binding:protein serine/threonine phosphatase activity	chloroplast	sp|Q94AT1|P2C76_ARATH	Probable protein phosphatase 2C 76	gi|727623681|ref|XP_010482691.1|	PREDICTED: nephrocystin-3-like [Camelina sativa]	12490		AA11G00146																																	^
AA1208G00001	AT4G33220.1	pectin methylesterase 44	0042545:0050829:0043086:0045490	0030599:0045330:0004857	0009505:0005576	cell wall modification:defense response to Gram-negative bacterium:negative regulation of catalytic activity:pectin catabolic process	pectinesterase activity:aspartyl esterase activity:enzyme inhibitor activity	plant-type cell wall:extracellular region	sp|Q9SMY7|PME44_ARATH	Probable pectinesterase/pectinesterase inhibitor 44	gi|674237168|gb|KFK29933.1|	hypothetical protein AALP_AA7G197000 [Arabis alpina]	11338		AA1208G00001																																	^
AA120G00001	AT1G28280.1	VQ motif-containing protein	10200		5634	response to chitin		nucleus	sp|Q5M750|VQ4_ARATH	VQ motif-containing protein 4	gi|186478946|ref|NP_001117368.1|	VQ motif-containing protein [Arabidopsis thaliana]	774		AA120G00001								^						^						^		^						^			^		^
AA123G00008	AT2G16440.1	Minichromosome maintenance (MCM2/3/5) family protein	0006270:0032508	0003677:0003678:0005524	42555	DNA replication initiation:DNA duplex unwinding	DNA binding:DNA helicase activity:ATP binding	MCM complex			gi|604343756|gb|EYU42590.1|	hypothetical protein MIMGU_mgv1a0019152mg, partial [Erythranthe guttata]	1515		AA123G00008								^						^						^						^		^		^	^		^
AA123G00051	AT2G16060.1	hemoglobin 1	0001666:0009862:0015671:0010310	0005344:0019825:0020037:0005506	0005829:0005618:0009506:0005886	response to hypoxia:systemic acquired resistance, salicylic acid mediated signaling pathway:oxygen transport:regulation of hydrogen peroxide metabolic process	oxygen transporter activity:oxygen binding:heme binding:iron ion binding	cytosol:cell wall:plasmodesma:plasma membrane	sp|O24520|HBL1_ARATH	Non-symbiotic hemoglobin 1	gi|727636162|ref|XP_010489189.1|	PREDICTED: non-symbiotic hemoglobin 1 [Camelina sativa]	758		AA123G00051							v	v					v	v						^				^		^		^		^	^		^
AA123G00054	AT2G15970.1	cold regulated 413 plasma membrane 1	0009269:0042631:0009631:0009651:0009737		0005886:0005774:0016021:0005739	response to desiccation:cellular response to water deprivation:cold acclimation:response to salt stress:response to abscisic acid		plasma membrane:vacuolar membrane:integral component of membrane:mitochondrion	sp|Q9XIM7|CRPM1_ARATH	Cold-regulated 413 plasma membrane protein 1	gi|688953714|ref|NP_001288966.1|	cold-regulated 413 plasma membrane protein 1-like [Brassica rapa]	1963		AA123G00054																			v		v							v	^			v	^
AA123G00055					0005634:0005737			nucleus:cytoplasm			gi|729313248|ref|XP_010530866.1|	PREDICTED: diphthamide biosynthesis protein 3-like [Tarenaya hassleriana]	246		AA123G00055																									^			^			^		^
AA123G00058	AT2G15890.1	maternal effect embryo arrest 14	0009793:0050832		0009507:0005634	embryo development ending in seed dormancy:defense response to fungus		chloroplast:nucleus			gi|18397956|ref|NP_565383.1|	maternal effect embryo arrest 14 protein [Arabidopsis thaliana]	1039		AA123G00058	v						v	v					v	v					v	v	v	v	v	v		^			^	^		^	^
AA123G00059	AT2G15880.1	Leucine-rich repeat (LRR) family protein	71555	5199	0005576:0005618:0005634	cell wall organization	structural constituent of cell wall	extracellular region:cell wall:nucleus	sp|Q9XIL9|PLRX3_ARATH	Pollen-specific leucine-rich repeat extensin-like protein 3	gi|674931283|emb|CDY02276.1|	BnaA03g38910D [Brassica napus]	1851		AA123G00059	v						v							v					v		v		v			^			^	^	^	^	^
AA123G00081	AT2G15290.1	translocon at inner membrane of chloroplasts 21	0035434:0034755:0006875:0045037	0015088:0005381:0042803	0016021:0009706	copper ion transmembrane transport:iron ion transmembrane transport:cellular metal ion homeostasis:protein import into chloroplast stroma	copper uptake transmembrane transporter activity:iron ion transmembrane transporter activity:protein homodimerization activity	integral component of membrane:chloroplast inner membrane	sp|Q9SHU7|TIC21_ARATH	Protein TIC 21, chloroplastic	gi|18397775|ref|NP_565372.1|	translocon at inner membrane of chloroplasts 21 [Arabidopsis thaliana]	3019		AA123G00081																			v	v	v	v	v			^				^			^
AA123G00092	AT2G15090.1	3-ketoacyl-CoA synthase 8	0000038:0030497:0009416	16747	0016021:0005576:0005783	very long-chain fatty acid metabolic process:fatty acid elongation:response to light stimulus	transferase activity, transferring acyl groups other than amino-acyl groups	integral component of membrane:extracellular region:endoplasmic reticulum	sp|Q4V3C9|KCS8_ARATH	3-ketoacyl-CoA synthase 8	gi|297831994|ref|XP_002883879.1|	hypothetical protein ARALYDRAFT_480389 [Arabidopsis lyrata subsp. lyrata]	10015		AA123G00092								v						v									v			^							^
AA123G00094	AT2G15000.4	unknown protein; FUNCTIONS IN: molecular_function unknown; INVOLVED IN: biological_process unknown; LOCATED IN: chloroplast; EXPRESSED IN: 22 plant structures; EXPRESSED DURING: 13 growth stages; BEST Arabidopsis thaliana protein match is: unknown protein (TAIR:AT4G34265.2); Has 80 Blast hits to 80 proteins in 11 species: Archae - 0; Bacteria - 0; Metazoa - 0; Fungi - 0; Plants - 80; Viruses - 0;…	9220		5739	pyrimidine ribonucleotide biosynthetic process		mitochondrion			gi|297836134|ref|XP_002885949.1|	hypothetical protein ARALYDRAFT_480380 [Arabidopsis lyrata subsp. lyrata]	1505		AA123G00094																										^		^	v	^	^		^
AA123G00099	AT2G14880.1	SWIB/MDM2 domain superfamily protein			5634			nucleus	sp|Q08747|UAF30_YEAST	Upstream activation factor subunit UAF30	gi|727416983|ref|XP_010517878.1|	PREDICTED: upstream activation factor subunit spp27-like [Camelina sativa]	1806	SWI/SNF_BAF60b	AA123G00099																			v	v	v	v	v	v		^				^			^
AA123G00100	AT5G02860.1	Pentatricopeptide repeat (PPR) superfamily protein			5739			mitochondrion	sp|Q9LYZ9|PP362_ARATH	Pentatricopeptide repeat-containing protein At5g02860	gi|727495545|ref|XP_010423808.1|	PREDICTED: pentatricopeptide repeat-containing protein At5g02860 [Camelina sativa]	2493		AA123G00100							^																			^							^
AA123G00103	AT2G14835.1	RING/U-box superfamily protein	0009737:0007067	8270		response to abscisic acid:mitotic nuclear division	zinc ion binding		sp|P62447|ZFPL1_DANRE	Zinc finger protein-like 1	gi|674895640|emb|CDY37225.1|	BnaA09g08460D [Brassica napus]	3534		AA123G00103														^														^			^		^
AA123G00117	AT2G14530.1	TRICHOME BIREFRINGENCE-LIKE 13			0016021:0005794:0009507			integral component of membrane:Golgi apparatus:chloroplast	sp|Q9ZQR5|TBL13_ARATH	Protein trichome birefringence-like 13	gi|674247199|gb|KFK39964.1|	hypothetical protein AALP_AA3G312100 [Arabis alpina]	3202		AA123G00117								^					^	^														^			^		^
AA123G00129	AT4G33666.1	unknown protein; FUNCTIONS IN: molecular_function unknown; INVOLVED IN: biological_process unknown; LOCATED IN: chloroplast; EXPRESSED IN: 19 plant structures; EXPRESSED DURING: 11 growth stages; Has 30201 Blast hits to 17322 proteins in 780 species: Archae - 12; Bacteria - 1396; Metazoa - 17338; Fungi - 3422; Plants - 5037; Viruses - 0; Other Eukaryotes - 2996 (source: NCBI BLink).									gi|685335437|ref|XP_009105117.1|	PREDICTED: uncharacterized protein LOC103831025 isoform X1 [Brassica rapa]	234		AA123G00129	v						v	v		v			v	v		v				v			v				v	^	v	^			^	v
AA123G00165	AT2G10940.1	Bifunctional inhibitor/lipid-transfer protein/seed storage 2S albumin superfamily protein	6869	8289	0009506:0048046:0009535	lipid transport	lipid binding	plasmodesma:apoplast:chloroplast thylakoid membrane	sp|Q9SU35|ERLL1_ARATH	pEARLI1-like lipid transfer protein 1	gi|18396941|ref|NP_565348.1|	Bifunctional inhibitor/lipid-transfer protein/seed storage 2S albumin superfamily protein [Arabidopsis thaliana]	1287		AA123G00165							^	^					^	^					v	v	v	v	v	v	v	^			^	^	^	v	^
AA124G00006	AT3G53970.1	proteasome inhibitor-related	0051510:0043248:0043161:0051788:0042023		502	regulation of unidimensional cell growth:proteasome assembly:proteasome-mediated ubiquitin-dependent protein catabolic process:response to misfolded protein:DNA endoreduplication		proteasome complex	sp|Q9M330|PSMF1_ARATH	Probable proteasome inhibitor	gi|565467346|ref|XP_006291553.1|	hypothetical protein CARUB_v10017709mg [Capsella rubella]	2061		AA124G00006							v						v													^				^			^
AA127G00006	AT1G28395.2	unknown protein; FUNCTIONS IN: molecular_function unknown; INVOLVED IN: biological_process unknown; LOCATED IN: chloroplast; EXPRESSED IN: 22 plant structures; EXPRESSED DURING: 13 growth stages; BEST Arabidopsis thaliana protein match is: unknown protein (TAIR:AT2G33847.2); Has 89 Blast hits to 89 proteins in 11 species: Archae - 0; Bacteria - 0; Metazoa - 0; Fungi - 0; Plants - 89; Viruses - 0;…	6164		0005634:0005739	purine nucleotide biosynthetic process		nucleus:mitochondrion			gi|729342094|ref|XP_010540465.1|	PREDICTED: uncharacterized protein LOC104814228 [Tarenaya hassleriana]	389		AA127G00006																										^		^		^	^		^
AA12G00032	AT5G24650.1	Mitochondrial import inner membrane translocase subunit Tim17/Tim22/Tim23 family protein	0071806:0009658:0048481	15450	0016021:0005744:0009941:0005774:0005886	protein transmembrane transport:chloroplast organization:ovule development	P-P-bond-hydrolysis-driven protein transmembrane transporter activity	integral component of membrane:mitochondrial inner membrane presequence translocase complex:chloroplast envelope:vacuolar membrane:plasma membrane			gi|567139216|ref|XP_006394720.1|	hypothetical protein EUTSA_v10004788mg [Eutrema salsugineum]	2458		AA12G00032							^																			^				^			^
AA12G00049	AT5G24840.1	tRNA (guanine-N-7) methyltransferase	0006281:0009165:0006626:0036265:0030488	0003913:0000049:0008176	0043527:0005634	DNA repair:nucleotide biosynthetic process:protein targeting to mitochondrion:RNA (guanine-N7)-methylation:tRNA methylation	DNA photolyase activity:tRNA binding:tRNA (guanine-N7-)-methyltransferase activity	tRNA methyltransferase complex:nucleus	sp|Q8GXB7|TRMB_ARATH	tRNA (guanine-N(7)-)-methyltransferase	gi|729345169|ref|XP_010541483.1|	PREDICTED: tRNA (guanine-N(7)-)-methyltransferase isoform X2 [Tarenaya hassleriana]	732		AA12G00049																										^		^		^	^		^
AA12G00059	AT5G10750.1	Protein of unknown function (DUF1336)											11903		AA12G00059																							v										^
AA12G00060	AT5G10750.1	Protein of unknown function (DUF1336)											417		AA12G00060							v												v	v	v		v	v		^				^			^
AA12G00069	AT5G25140.1	cytochrome P450, family 71, subfamily B, polypeptide 13	0044550:0098542:0055114	0005506:0016709:0020037:0019825	0016021:0009507	secondary metabolite biosynthetic process:defense response to other organism:oxidation-reduction process	iron ion binding:oxidoreductase activity, acting on paired donors, with incorporation or reduction of molecular oxygen, NAD(P)H as one donor, and incorporation of one atom of oxygen:heme binding:oxygen binding	integral component of membrane:chloroplast	sp|P58050|C71BD_ARATH	Cytochrome P450 71B13	gi|567139360|ref|XP_006394762.1|	hypothetical protein EUTSA_v10004073mg [Eutrema salsugineum]	2118		AA12G00069								v						v					v	v		v	v	v									^
AA12G00097	AT5G25610.1	BURP domain-containing protein	0009269:0009409:0009651:0009737	45735	0005768:0005576:0005802	response to desiccation:response to cold:response to salt stress:response to abscisic acid	nutrient reservoir activity	endosome:extracellular region:trans-Golgi network	sp|Q08298|RD22_ARATH	Dehydration-responsive protein RD22	gi|674913397|emb|CDY19799.1|	BnaA09g04520D [Brassica napus]	3695		AA12G00097								v											v	v	v	v	v	v	v					^	v	v	^
AA12G00163	AT5G04430.2	binding to TOMV RNA 1L (long form)	0009735:0008380:0046719	3727	5634	response to cytokinin:RNA splicing:regulation by virus of viral protein levels in host cell	single-stranded RNA binding	nucleus	sp|Q9LZ82|BTR1_ARATH	Protein BTR1	gi|567170300|ref|XP_006398902.1|	hypothetical protein EUTSA_v10014068mg [Eutrema salsugineum]	3239		AA12G00163							^	^					^	^						^						^		^		^	^		^
AA12G00166	AT5G04470.1	cyclin-dependent protein kinase inhibitors	0010026:0045839:0042023:0045736:0016132	0005515:0004861	5634	trichome differentiation:negative regulation of mitosis:DNA endoreduplication:negative regulation of cyclin-dependent protein serine/threonine kinase activity:brassinosteroid biosynthetic process	protein binding:cyclin-dependent protein serine/threonine kinase inhibitor activity	nucleus	sp|Q9LZ78|SIM_ARATH	Cyclin-dependent protein kinase inhibitor SIM	gi|674232128|gb|KFK24893.1|	hypothetical protein AALP_AA8G038500 [Arabis alpina]	357		AA12G00166										v						v			^	^	^	^				^	^	^	^	^	^		^	^
AA12G00168	AT5G04490.1	vitamin E pathway gene 5	0010189:0008654	0004605:0010276	0009507:0016020	vitamin E biosynthetic process:phospholipid biosynthetic process	phosphatidate cytidylyltransferase activity:phytol kinase activity	chloroplast:membrane	sp|Q9LZ76|PHYK1_ARATH	Phytol kinase 1, chloroplastic	gi|567170318|ref|XP_006398907.1|	hypothetical protein EUTSA_v10014196mg [Eutrema salsugineum]	1691		AA12G00168																			v	v	v	v	v	v				v					^
AA12G00171	AT5G04520.1	Protein of unknown function DUF455	55114	0046914:0016491	5634	oxidation-reduction process	transition metal ion binding:oxidoreductase activity	nucleus			gi|685279808|ref|XP_009130828.1|	PREDICTED: uncharacterized protein LOC103855574 [Brassica rapa]	2290		AA12G00171																										^		^		^			^
AA12G00180	AT5G04660.1	cytochrome P450, family 77, subfamily A, polypeptide 4	0010048:0010143:0044550:0019395	0009055:0019825:0020037:0016709:0005506:0052722	0016021:0009507	vernalization response:cutin biosynthetic process:secondary metabolite biosynthetic process:fatty acid oxidation	electron carrier activity:oxygen binding:heme binding:oxidoreductase activity, acting on paired donors, with incorporation or reduction of molecular oxygen, NAD(P)H as one donor, and incorporation of one atom of oxygen:iron ion binding:fatty acid in-chain hydroxylase activity	integral component of membrane:chloroplast	sp|Q9LZ31|C77A4_ARATH	Cytochrome P450 77A4	gi|567170369|ref|XP_006398921.1|	hypothetical protein EUTSA_v10016078mg [Eutrema salsugineum]	1539		AA12G00180							^						^						^				^					^		^	^		^
AA12G00192	AT5G04810.1	pentatricopeptide (PPR) repeat-containing protein		0003723:0000166	9507		RNA binding:nucleotide binding	chloroplast	sp|Q0WMY5|PP365_ARATH	Pentatricopeptide repeat-containing protein At5g04810, chloroplastic	gi|567170407|ref|XP_006398932.1|	hypothetical protein EUTSA_v10012596mg [Eutrema salsugineum]	8393		AA12G00192																										^		^		^	^		^
AA12G00212	AT5G04885.1	Glycosyl hydrolase family protein	5975	4553	0005576:0031225:0005886	carbohydrate metabolic process	hydrolase activity, hydrolyzing O-glycosyl compounds	extracellular region:anchored component of membrane:plasma membrane	sp|A7LXU3|BGH3B_BACO1	Beta-glucosidase BoGH3B	gi|567170439|ref|XP_006398941.1|	hypothetical protein EUTSA_v10012900mg [Eutrema salsugineum]	3686		AA12G00212																																	^
AA1312G00001	AT1G67430.1	Ribosomal protein L22p/L17e family protein	0001510:0006412:0042545:0009664	3735	0005730:0009506:0005774:0009507:0022625:0005794:0005886	RNA methylation:translation:cell wall modification:plant-type cell wall organization	structural constituent of ribosome	nucleolus:plasmodesma:vacuolar membrane:chloroplast:cytosolic large ribosomal subunit:Golgi apparatus:plasma membrane	sp|P51413|RL172_ARATH	60S ribosomal protein L17-2	gi|674248382|gb|KFK41147.1|	hypothetical protein AALP_AA2G091600 [Arabis alpina]	1530		AA1312G00001																							^			^		^	v	^			^
AA131G00008	AT4G25170.2	Uncharacterised conserved protein (UCP012943)		46872			metal ion binding				gi|685260216|ref|XP_009138932.1|	PREDICTED: uncharacterized protein LOC103862954 [Brassica rapa]	1601		AA131G00008							v	v					v	v					v		v		v		^	^			^	^	^		^
AA131G00016	AT5G51120.2	polyadenylate-binding protein 1	0000278:0019835:0050829:0006606:0009640:0010388:0006397	0008143:0005515:0000166	0005829:0016021:0016607	mitotic cell cycle:cytolysis:defense response to Gram-negative bacterium:protein import into nucleus:photomorphogenesis:cullin deneddylation:mRNA processing	poly(A) binding:protein binding:nucleotide binding	cytosol:integral component of membrane:nuclear speck	sp|Q93VI4|PABN1_ARATH	Polyadenylate-binding protein 1	gi|674233961|gb|KFK26726.1|	hypothetical protein AALP_AA8G284900 [Arabis alpina]	1887		AA131G00016								v						v														^					^
AA131G00020	AT4G25080.3	magnesium-protoporphyrin IX methyltransferase	0046777:0006364:0019288:0015995:0006479:0010155	0046406:0008276	0009535:0031969	protein autophosphorylation:rRNA processing:isopentenyl diphosphate biosynthetic process, methylerythritol 4-phosphate pathway:chlorophyll biosynthetic process:protein methylation:regulation of proton transport	magnesium protoporphyrin IX methyltransferase activity:protein methyltransferase activity	chloroplast thylakoid membrane:chloroplast membrane	sp|Q9SW18|CHLM_ARATH	Magnesium protoporphyrin IX methyltransferase, chloroplastic	gi|567219432|ref|XP_006413345.1|	hypothetical protein EUTSA_v10025780mg [Eutrema salsugineum]	1046		AA131G00020														v					v	v	v	v	v	v		^		v		^	v		^
AA131G00038	AT3G62870.1	Ribosomal protein L7Ae/L30e/S12e/Gadd45 family protein	0042254:0001510:0006412	3735	0005794:0005774:0022625	ribosome biogenesis:RNA methylation:translation	structural constituent of ribosome	Golgi apparatus:vacuolar membrane:cytosolic large ribosomal subunit	sp|Q9LZH9|RL7A2_ARATH	60S ribosomal protein L7a-2	gi|729419631|ref|XP_010557730.1|	PREDICTED: 60S ribosomal protein L7a-2 [Tarenaya hassleriana]	1584		AA131G00038							v	v					v	v									^			^		^		^	^		^
AA131G00040	AT4G24930.1	thylakoid lumenal 17.9 kDa protein, chloroplast	0010103:0019761		9543	stomatal complex morphogenesis:glucosinolate biosynthetic process		chloroplast thylakoid lumen	sp|Q9SW33|TL1Y_ARATH	Thylakoid lumenal 17.9 kDa protein, chloroplastic	gi|15234798|ref|NP_194223.1|	thylakoid lumenal protein 17.9 [Arabidopsis thaliana]	1546		AA131G00040																			v	v	v	v	v	v				v			v		^
AA131G00051	AT4G24830.1	arginosuccinate synthase family	0006526:0009165:0000050:0006567:0000053	0005524:0004055	9570	arginine biosynthetic process:nucleotide biosynthetic process:urea cycle:threonine catabolic process:argininosuccinate metabolic process	ATP binding:argininosuccinate synthase activity	chloroplast stroma	sp|Q9SZX3|ASSY_ARATH	Argininosuccinate synthase, chloroplastic	gi|674922300|emb|CDY11038.1|	BnaA03g46970D [Brassica napus]	3005		AA131G00051																						^				^		^		^	^		^
AA131G00052	AT4G24820.1	26S proteasome, regulatory subunit Rpn7;Proteasome component (PCI) domain	0009735:0051788:0006635:0051604:0009407:0080129:0051510:0048767:0010388:0009640:0043161:0043090:0010090:0042023:0006888:0051302		0009507:0005829:0008541:0005886:0005634	response to cytokinin:response to misfolded protein:fatty acid beta-oxidation:protein maturation:toxin catabolic process:proteasome core complex assembly:regulation of unidimensional cell growth:root hair elongation:cullin deneddylation:photomorphogenesis:proteasome-mediated ubiquitin-dependent protein catabolic process:amino acid import:trichome morphogenesis:DNA endoreduplication:ER to Golgi ve…		chloroplast:cytosol:proteasome regulatory particle, lid subcomplex:plasma membrane:nucleus	sp|Q93Y35|PSMD6_ARATH	26S proteasome non-ATPase regulatory subunit 6 homolog	gi|567219500|ref|XP_006413379.1|	hypothetical protein EUTSA_v10025431mg [Eutrema salsugineum]	3161		AA131G00052																				^		^	^					^			^		^
AA131G00061	AT4G24770.1	31-kDa RNA binding protein	0019684:0045893:0006098:0009631:0009697:0045036:0016553:0019252:0006397:0000023:0042742:0016226:0019288:0043489:0009965:0009814:0030154:0009073:0010027	0000166:0008266	0009941:0009570:0009535:0030529	photosynthesis, light reaction:positive regulation of transcription, DNA-templated:pentose-phosphate shunt:cold acclimation:salicylic acid biosynthetic process:protein targeting to chloroplast:base conversion or substitution editing:starch biosynthetic process:mRNA processing:maltose metabolic process:defense response to bacterium:iron-sulfur cluster assembly:isopentenyl diphosphate biosynthetic …	nucleotide binding:poly(U) RNA binding	chloroplast envelope:chloroplast stroma:chloroplast thylakoid membrane:ribonucleoprotein complex	sp|Q04836|CP31A_ARATH	31 kDa ribonucleoprotein, chloroplastic	gi|567219514|ref|XP_006413386.1|	hypothetical protein EUTSA_v10025809mg [Eutrema salsugineum]	2306		AA131G00061																			v	v	v	v	v	v		^				^			^
AA131G00063	AT4G24750.1	Rhodanese/Cell cycle control phosphatase superfamily protein	0006364:0019288:0009658:0006399:0045036		9507	rRNA processing:isopentenyl diphosphate biosynthetic process, methylerythritol 4-phosphate pathway:chloroplast organization:tRNA metabolic process:protein targeting to chloroplast		chloroplast	sp|Q0WWT7|STR11_ARATH	Rhodanese-like domain-containing protein 11, chloroplastic	gi|567219518|ref|XP_006413388.1|	hypothetical protein EUTSA_v10025885mg [Eutrema salsugineum]	1898		AA131G00063																			v	v	v	v	v	v									^
AA132G00003	AT4G12970.1	stomagen	2000123:0007267:0010375:0016556		5576	positive regulation of stomatal complex development:cell-cell signaling:stomatal complex patterning:mRNA modification		extracellular region	sp|Q9SV72|EPFL9_ARATH	EPIDERMAL PATTERNING FACTOR-like protein 9	gi|727556194|ref|XP_010450260.1|	PREDICTED: EPIDERMAL PATTERNING FACTOR-like protein 9 [Camelina sativa]	594		AA132G00003								v						v					v	v	v	v	v	v	^	^		v		^	v		^
AA132G00006	AT4G27990.1	YGGT family protein	0090143:0009220:0010020:0009793		0009941:0042651	nucleoid organization:pyrimidine ribonucleotide biosynthetic process:chloroplast fission:embryo development ending in seed dormancy		chloroplast envelope:thylakoid membrane	sp|Q9SUE0|YMG12_ARATH	YlmG homolog protein 1-2, chloroplastic	gi|729419695|ref|XP_010557753.1|	PREDICTED: uncharacterized protein LOC104826649 [Tarenaya hassleriana]	678		AA132G00006							^	^					^	^					v		v		v			^			^	^	^		^
AA133G00010	AT5G49210.1	unknown protein; Has 3675 Blast hits to 2315 proteins in 312 species: Archae - 2; Bacteria - 342; Metazoa - 1190; Fungi - 281; Plants - 114; Viruses - 4; Other Eukaryotes - 1742 (source: NCBI BLink).			9507			chloroplast			gi|567140497|ref|XP_006395084.1|	hypothetical protein EUTSA_v10004918mg [Eutrema salsugineum]	1330		AA133G00010																							^			^		^			^		^
AA134G00003	AT1G67630.1	DNA polymerase alpha 2	0006275:0016458:0051567:0000724:0010389:0008283:0006306:0071897:0009909:0006270	0003887:0046982:0003677	0005829:0005658:0005739	regulation of DNA replication:gene silencing:histone H3-K9 methylation:double-strand break repair via homologous recombination:regulation of G2/M transition of mitotic cell cycle:cell proliferation:DNA methylation:DNA biosynthetic process:regulation of flower development:DNA replication initiation	DNA-directed DNA polymerase activity:protein heterodimerization activity:DNA binding	cytosol:alpha DNA polymerase:primase complex:mitochondrion	sp|Q14181|DPOA2_HUMAN	DNA polymerase alpha subunit B	gi|30697540|ref|NP_176930.2|	DNA polymerase alpha 2 [Arabidopsis thaliana]	3668		AA134G00003																																	^
AA134G00017	AT1G67700.2	unknown protein; FUNCTIONS IN: molecular_function unknown; INVOLVED IN: biological_process unknown; LOCATED IN: chloroplast, chloroplast envelope; EXPRESSED IN: 22 plant structures; EXPRESSED DURING: 13 growth stages; Has 49 Blast hits to 49 proteins in 20 species: Archae - 0; Bacteria - 0; Metazoa - 0; Fungi - 0; Plants - 44; Viruses - 0; Other Eukaryotes - 5 (source: NCBI BLink).	0016117:0010207:0009902:0015995:0019288:0006508:0042793:0006364:0010027	0046872:0004222	0009941:0009534	carotenoid biosynthetic process:photosystem II assembly:chloroplast relocation:chlorophyll biosynthetic process:isopentenyl diphosphate biosynthetic process, methylerythritol 4-phosphate pathway:proteolysis:transcription from plastid promoter:rRNA processing:thylakoid membrane organization	metal ion binding:metalloendopeptidase activity	chloroplast envelope:chloroplast thylakoid	sp|Q8LDL0|HHL1_ARATH	Protein HHL1, chloroplastic	gi|567124636|ref|XP_006391234.1|	hypothetical protein EUTSA_v10019020mg [Eutrema salsugineum]	1066		AA134G00017								v						v					v	v	v	v	v	v		^		v		^	v		^
AA134G00032	AT1G67740.1	photosystem II BY	0006364:0009657:0010207:0019344:0035304	30145	0016021:0009533:0009535:0009523	rRNA processing:plastid organization:photosystem II assembly:cysteine biosynthetic process:regulation of protein dephosphorylation	manganese ion binding	integral component of membrane:chloroplast stromal thylakoid:chloroplast thylakoid membrane:photosystem II	sp|O49347|PSBY_ARATH	Photosystem II core complex proteins psbY, chloroplastic	gi|674904158|emb|CDY28868.1|	BnaC06g26560D [Brassica napus]	564		AA134G00032	^						^							v					v	v	v	v	v	v		^		v		^	v		^
AA134G00041	AT1G67750.1	Pectate lyase family protein	45490	0046872:0030570	5576	pectin catabolic process	metal ion binding:pectate lyase activity	extracellular region	sp|Q9FXD8|PLY5_ARATH	Probable pectate lyase 5	gi|674876284|emb|CDY56220.1|	BnaAnng14170D [Brassica napus]	1953		AA134G00041	v												^												^			^		^	^	^	^
AA134G00042	AT1G24510.1	TCP-1/cpn60 chaperonin family protein	0006457:0006364	0005524:0051082	0009506:0005886:0005829	protein folding:rRNA processing	ATP binding:unfolded protein binding	plasmodesma:plasma membrane:cytosol	sp|O04450|TCPE_ARATH	T-complex protein 1 subunit epsilon	gi|565488957|ref|XP_006302118.1|	hypothetical protein CARUB_v10020119mg [Capsella rubella]	3410		AA134G00042																							^					^			^		^
AA136G00002	AT4G25620.1	hydroxyproline-rich glycoprotein family protein			0005634:0005886			nucleus:plasma membrane	sp|Q9SRE5|Y1666_ARATH	Uncharacterized protein At1g76660	gi|567219320|ref|XP_006413289.1|	hypothetical protein EUTSA_v10025027mg [Eutrema salsugineum]	2124		AA136G00002																			v		v		v										^
AA1399G00002	AT5G06910.1	J-domain protein 6	0048453:0048451:0006457:0006261		0005737:0005634	sepal formation:petal formation:protein folding:DNA-dependent DNA replication		cytoplasm:nucleus	sp|Q9FL54|DNAJ6_ARATH	Chaperone protein dnaJ 6	gi|685266636|ref|XP_009120871.1|	PREDICTED: chaperone protein dnaJ 6-like [Brassica rapa]	1551		AA1399G00002							v	v					v	v																^			^
AA139G00004	AT2G38560.1	transcript elongation factor IIS	0000394:0009880:0050826:0009910:0034243:0048825:0006414:0051301:0009640:0010564:0019915:0010182:0016567:0009845:0010228:0045595:0007062:0009739:0010072:0010162	0008270:0003746:0003677:0003700	0005829:0005634	RNA splicing, via endonucleolytic cleavage and ligation:embryonic pattern specification:response to freezing:negative regulation of flower development:regulation of transcription elongation from RNA polymerase II promoter:cotyledon development:translational elongation:cell division:photomorphogenesis:regulation of cell cycle process:lipid storage:sugar mediated signaling pathway:protein ubiquitin…	zinc ion binding:translation elongation factor activity:DNA binding:sequence-specific DNA binding transcription factor activity	cytosol:nucleus	sp|Q9ZVH8|RDO2_ARATH	Transcription elongation factor TFIIS	gi|567214181|ref|XP_006411073.1|	hypothetical protein EUTSA_v10016682mg [Eutrema salsugineum]	1654	IWS1	AA139G00004																																	^
AA139G00005	AT2G38550.1	Transmembrane proteins 14C			0016021:0005739:0009706			integral component of membrane:mitochondrion:chloroplast inner membrane	sp|Q9ZVH7|FAX3_ARATH	Protein FATTY ACID EXPORT 3, chloroplastic	gi|567214170|ref|XP_006411070.1|	hypothetical protein EUTSA_v10016889mg [Eutrema salsugineum]	2078		AA139G00005																										^							^
AA139G00015	AT2G38650.1	galacturonosyltransferase 7	0045489:0016926:0071555:0010228:0050665	47262	0016021:0000139:0005768:0005802	pectin biosynthetic process:protein desumoylation:cell wall organization:vegetative to reproductive phase transition of meristem:hydrogen peroxide biosynthetic process	polygalacturonate 4-alpha-galacturonosyltransferase activity	integral component of membrane:Golgi membrane:endosome:trans-Golgi network	sp|Q9ZVI7|GAUT7_ARATH	Probable galacturonosyltransferase 7	gi|567214215|ref|XP_006411083.1|	hypothetical protein EUTSA_v10016387mg [Eutrema salsugineum]	4433		AA139G00015																																	^
AA13G00002	AT3G51440.1	Calcium-dependent phosphotriesterase superfamily protein	0010155:0009615:0045893:0009611:0009620:0009751:0009902:0046777:0009965:0009753:0009695:0030154:0009821:0009723	16844	0005773:0009507:0005576:0005783	regulation of proton transport:response to virus:positive regulation of transcription, DNA-templated:response to wounding:response to fungus:response to salicylic acid:chloroplast relocation:protein autophosphorylation:leaf morphogenesis:response to jasmonic acid:jasmonic acid biosynthetic process:cell differentiation:alkaloid biosynthetic process:response to ethylene	strictosidine synthase activity	vacuole:chloroplast:extracellular region:endoplasmic reticulum	sp|Q9SD05|SSL6_ARATH	Protein STRICTOSIDINE SYNTHASE-LIKE 6	gi|727444641|ref|XP_010503836.1|	PREDICTED: protein YLS2-like [Camelina sativa]	1416		AA13G00002																							v			^				^	^		^
AA13G00012	AT3G51160.1	NAD(P)-binding Rossmann-fold superfamily protein	0006007:0019673:0009826:0042351	0008446:0050662:0005525	0005829:0005794	glucose catabolic process:GDP-mannose metabolic process:unidimensional cell growth:'de novo' GDP-L-fucose biosynthetic process	GDP-mannose 4,6-dehydratase activity:coenzyme binding:GTP binding	cytosol:Golgi apparatus	sp|P93031|GMD2_ARATH	GDP-mannose 4,6 dehydratase 2	gi|567187918|ref|XP_006403944.1|	hypothetical protein EUTSA_v10010458mg [Eutrema salsugineum]	1101		AA13G00012																									v	^		^		^	^		^
AA13G00023	AT3G51010.1	unknown protein; FUNCTIONS IN: molecular_function unknown; INVOLVED IN: biological_process unknown; LOCATED IN: mitochondrion, plastid; EXPRESSED IN: 22 plant structures; EXPRESSED DURING: 13 growth stages; Has 24 Blast hits to 24 proteins in 9 species: Archae - 0; Bacteria - 0; Metazoa - 0; Fungi - 0; Plants - 24; Viruses - 0; Other Eukaryotes - 0 (source: NCBI BLink).	8152	3824	0005739:0009507	metabolic process	catalytic activity	mitochondrion:chloroplast			gi|18409234|ref|NP_566942.1|	uncharacterized protein [Arabidopsis thaliana]	1290		AA13G00023																							^			^		^		^			^
AA13G00046	AT3G50750.1	BES1/BZR1 homolog 1	6355		5773	regulation of transcription, DNA-templated		vacuole	sp|Q9S7F3|BEH1_ARATH	BES1/BZR1 homolog protein 1	gi|567188126|ref|XP_006404006.1|	hypothetical protein EUTSA_v10010593mg [Eutrema salsugineum]	742	BES1	AA13G00046													^						v	v	v	v	v			^				^		^	^
AA13G00051	AT3G50685.1	unknown protein; Has 52 Blast hits to 46 proteins in 20 species: Archae - 0; Bacteria - 0; Metazoa - 0; Fungi - 0; Plants - 45; Viruses - 0; Other Eukaryotes - 7 (source: NCBI BLink).	0019761:0016117:0046777		5739	glucosinolate biosynthetic process:carotenoid biosynthetic process:protein autophosphorylation		mitochondrion			gi|567188142|ref|XP_006404011.1|	hypothetical protein EUTSA_v10010782mg [Eutrema salsugineum]	465		AA13G00051								v						v					v	v	v	v	v	v		^		v		^	v		^
AA13G00075	AT3G50350.1	Protein of unknown function (DUF1685)			5634			nucleus			gi|51971637|dbj|BAD44483.1|	hypothetical protein, partial [Arabidopsis thaliana]	833		AA13G00075																									v						^	v	^
AA13G00076	AT3G50340.1	unknown protein; BEST Arabidopsis thaliana protein match is: unknown protein (TAIR:AT5G67020.1); Has 128 Blast hits to 128 proteins in 39 species: Archae - 0; Bacteria - 46; Metazoa - 0; Fungi - 3; Plants - 76; Viruses - 0; Other Eukaryotes - 3 (source: NCBI BLink).			5634			nucleus			gi|674915417|emb|CDY17767.1|	BnaC08g21750D [Brassica napus]	1143		AA13G00076								^						^						^		^				^		^		^	^		^
AA13G00077	AT3G50330.1	basic helix-loop-helix (bHLH) DNA-binding superfamily protein		46983			protein dimerization activity		sp|Q9SND4|HEC2_ARATH	Transcription factor HEC2	gi|502160839|ref|XP_004511923.1|	PREDICTED: transcription factor HEC2 [Cicer arietinum]	414	bHLH	AA13G00077							^			v			^						v		v		v		v	^		^	^	^	^	v	^
AA13G00078	AT5G67080.1	mitogen-activated protein kinase kinase kinase 19	0006468:0035556:0009414:0009723:0042538:0009738	0005524:0004709	0005737:0005886	protein phosphorylation:intracellular signal transduction:response to water deprivation:response to ethylene:hyperosmotic salinity response:abscisic acid-activated signaling pathway	ATP binding:MAP kinase kinase kinase activity	cytoplasm:plasma membrane	sp|Q40541|NPK1_TOBAC	Mitogen-activated protein kinase kinase kinase NPK1	gi|567188242|ref|XP_006404041.1|	hypothetical protein EUTSA_v10010509mg [Eutrema salsugineum]	993		AA13G00078								v						v					v		v					^				^			^
AA13G00095	AT3G49910.1	Translation protein SH3-like family protein	0001510:0006412:0009409	3735	0005730:0005774:0009507:0022625:0005794:0005886	RNA methylation:translation:response to cold	structural constituent of ribosome	nucleolus:vacuolar membrane:chloroplast:cytosolic large ribosomal subunit:Golgi apparatus:plasma membrane	sp|P51414|RL261_ARATH	60S ribosomal protein L26-1	gi|15229631|ref|NP_190560.1|	60S ribosomal protein L26-1 [Arabidopsis thaliana]	441		AA13G00095								v																		^		^	v	^	^		^
AA13G00109	AT3G49720.1	unknown protein; FUNCTIONS IN: molecular_function unknown; INVOLVED IN: biological_process unknown; LOCATED IN: chloroplast thylakoid membrane, Golgi apparatus, plasma membrane, membrane; EXPRESSED IN: 25 plant structures; EXPRESSED DURING: 15 growth stages; BEST Arabidopsis thaliana protein match is: unknown protein (TAIR:AT5G65810.1); Has 64 Blast hits to 64 proteins in 11 species: Archae - 0; …	0010394:0045488		0000139:0005768:0005886:0005774:0016021:0005802:0009535	homogalacturonan metabolic process:pectin metabolic process		Golgi membrane:endosome:plasma membrane:vacuolar membrane:integral component of membrane:trans-Golgi network:chloroplast thylakoid membrane	sp|Q9M2Y6|Y3972_ARATH	Uncharacterized protein At3g49720	gi|567188471|ref|XP_006404109.1|	hypothetical protein EUTSA_v10010641mg [Eutrema salsugineum]	1530		AA13G00109																												^			^		^
AA13G00124	AT5G24650.1	Mitochondrial import inner membrane translocase subunit Tim17/Tim22/Tim23 family protein	0071806:0009658:0048481	15450	0016021:0005744:0009941:0005774:0005886	protein transmembrane transport:chloroplast organization:ovule development	P-P-bond-hydrolysis-driven protein transmembrane transporter activity	integral component of membrane:mitochondrial inner membrane presequence translocase complex:chloroplast envelope:vacuolar membrane:plasma membrane			gi|15238598|ref|NP_197853.1|	mitochondrial import inner membrane translocase subunit Tim17/Tim22/Tim23 family protein [Arabidopsis thaliana]	2530		AA13G00124																																	^
AA13G00130	AT3G49430.1	SER/ARG-rich protein 34A	0008380:0006397	0003723:0000166	0005730:0005681:0005829	RNA splicing:mRNA processing	RNA binding:nucleotide binding	nucleolus:spliceosomal complex:cytosol	sp|A2RVS6|SR34A_ARATH	Serine/arginine-rich splicing factor SR34A	gi|727466870|ref|XP_010515297.1|	PREDICTED: serine/arginine-rich splicing factor SR34A-like isoform X1 [Camelina sativa]	2492		AA13G00130																																	^
AA140G00003	AT1G08520.1	ALBINA 1	0019288:0015995:0015979:0009690	0017111:0016851:0005524	0010007:0009534:0009570	isopentenyl diphosphate biosynthetic process, methylerythritol 4-phosphate pathway:chlorophyll biosynthetic process:photosynthesis:cytokinin metabolic process	nucleoside-triphosphatase activity:magnesium chelatase activity:ATP binding	magnesium chelatase complex:chloroplast thylakoid:chloroplast stroma	sp|Q9SJE1|CHLD_ARATH	Magnesium-chelatase subunit ChlD, chloroplastic	gi|567154082|ref|XP_006417679.1|	hypothetical protein EUTSA_v10006894mg [Eutrema salsugineum]	5501		AA140G00003																			v	v	v	v	v	v		^				^			^
AA140G00014	AT1G09130.3	ATP-dependent caseinolytic (Clp) protease/crotonase family protein	0019288:0006508	4252	0005739:0009941:0009579:0009570	isopentenyl diphosphate biosynthetic process, methylerythritol 4-phosphate pathway:proteolysis	serine-type endopeptidase activity	mitochondrion:chloroplast envelope:thylakoid:chloroplast stroma	sp|Q8L770|CLPR3_ARATH	ATP-dependent Clp protease proteolytic subunit-related protein 3, chloroplastic	gi|297849204|ref|XP_002892483.1|	ClpP protease complex subunit ClpR3 [Arabidopsis lyrata subsp. lyrata]	3134		AA140G00014							^	^					^	^					v	v	v	v	v	v		^				^			^
AA141G00001	AT2G14880.1	SWIB/MDM2 domain superfamily protein			5634			nucleus			gi|567217228|ref|XP_006412243.1|	hypothetical protein EUTSA_v10026522mg [Eutrema salsugineum]	1412	SWI/SNF_BAF60b	AA141G00001							^												v	v	v	v	v	v		^				^			^
AA145G00005	AT4G28080.1	Tetratricopeptide repeat (TPR)-like superfamily protein	0016556:0006655:0010103:0019288:0009737		5634	mRNA modification:phosphatidylglycerol biosynthetic process:stomatal complex morphogenesis:isopentenyl diphosphate biosynthetic process, methylerythritol 4-phosphate pathway:response to abscisic acid		nucleus	sp|F4JKH6|TSS_ARATH	Protein TSS	gi|567218734|ref|XP_006412996.1|	hypothetical protein EUTSA_v10024196mg [Eutrema salsugineum]	8079		AA145G00005								^						^					v	v	v	v	v	v		^		v	^	^			^
AA148G00002	AT5G49665.1	Zinc finger (C3HC4-type RING finger) family protein		0008270:0004842	0005576:0005886		zinc ion binding:ubiquitin-protein transferase activity	extracellular region:plasma membrane	sp|Q14624|ITIH4_HUMAN	Inter-alpha-trypsin inhibitor heavy chain H4	gi|727422350|ref|XP_010440928.1|	PREDICTED: uncharacterized protein LOC104724176 isoform X1 [Camelina sativa]	2203		AA148G00002																										^		^		^			^
AA149G00006	AT4G31580.1	serine/arginine-rich 22	398	0003676:0005515:0008270:0000166	0005730:0005681:0016607:0005829	mRNA splicing, via spliceosome	nucleic acid binding:protein binding:zinc ion binding:nucleotide binding	nucleolus:spliceosomal complex:nuclear speck:cytosol	sp|O81126|RSZ22_ARATH	Serine/arginine-rich splicing factor RSZ22	gi|743767623|ref|XP_010914079.1|	PREDICTED: serine/arginine-rich splicing factor RSZ21A isoform X1 [Elaeis guineensis]	1023		AA149G00006							v	v					v	v						v		v				^				^			^
AA14G00010	AT1G14030.1	Rubisco methyltransferase family protein	0006655:0009793:0019252:0009902:0000023:0018023:0016226:0019288:0034660:0009073:0010027	0030785:0016279	9570	phosphatidylglycerol biosynthetic process:embryo development ending in seed dormancy:starch biosynthetic process:chloroplast relocation:maltose metabolic process:peptidyl-lysine trimethylation:iron-sulfur cluster assembly:isopentenyl diphosphate biosynthetic process, methylerythritol 4-phosphate pathway:ncRNA metabolic process:aromatic amino acid family biosynthetic process:thylakoid membrane org…	[ribulose-bisphosphate carboxylase]-lysine N-methyltransferase activity:protein-lysine N-methyltransferase activity	chloroplast stroma	sp|Q9XI84|RBCMT_ARATH	[Fructose-bisphosphate aldolase]-lysine N-methyltransferase, chloroplastic	gi|565493650|ref|XP_006304464.1|	hypothetical protein CARUB_v10011125mg [Capsella rubella]	2527	SET	AA14G00010																			v	v	v	v	v	v		^				^			^
AA14G00012	AT1G14060.1	GCK domain-containing protein									gi|674936835|emb|CDX96870.1|	BnaA08g24130D [Brassica napus]	438		AA14G00012																																	^
AA14G00013													266		AA14G00013		v																		v						^		^		^	^	v	^
AA14G00034	AT1G14320.1	Ribosomal protein L16p/L10e family protein	0001510:0006412:0006952:0071493:0032502	0003735:0005515	0005730:0009941:0005774:0022625:0005794	RNA methylation:translation:defense response:cellular response to UV-B:developmental process	structural constituent of ribosome:protein binding	nucleolus:chloroplast envelope:vacuolar membrane:cytosolic large ribosomal subunit:Golgi apparatus	sp|Q93VT9|RL101_ARATH	60S ribosomal protein L10-1	gi|30683726|ref|NP_563945.2|	60S ribosomal protein L10-1 [Arabidopsis thaliana]	1823		AA14G00034																							^			^		^		^	^		^
AA14G00039	AT1G14360.1	UDP-galactose transporter 3	0015786:0090481:0006457:0009553:0009408:0009627:0009555:0030968:0008643:0034220:0009644:0042542	5460	0030176:0030173	UDP-glucose transport:pyrimidine nucleotide-sugar transmembrane transport:protein folding:embryo sac development:response to heat:systemic acquired resistance:pollen development:endoplasmic reticulum unfolded protein response:carbohydrate transport:ion transmembrane transport:response to high light intensity:response to hydrogen peroxide	UDP-glucose transmembrane transporter activity	integral component of endoplasmic reticulum membrane:integral component of Golgi membrane	sp|Q9M9S6|UTR3_ARATH	UDP-galactose/UDP-glucose transporter 3	gi|297849840|ref|XP_002892801.1|	UDP-galactose transporter 3 [Arabidopsis lyrata subsp. lyrata]	1727		AA14G00039							^						^													^	v	^			^		^	v
AA14G00059	AT1G14610.1	valyl-tRNA synthetase / valine--tRNA ligase (VALRS)	0006438:0006450:0009793	0004832:0002161:0005524	0005829:0005739:0009507	valyl-tRNA aminoacylation:regulation of translational fidelity:embryo development ending in seed dormancy	valine-tRNA ligase activity:aminoacyl-tRNA editing activity:ATP binding	cytosol:mitochondrion:chloroplast	sp|P93736|SYVM1_ARATH	Valine--tRNA ligase, mitochondrial 1	gi|297849874|ref|XP_002892818.1|	hypothetical protein ARALYDRAFT_471639 [Arabidopsis lyrata subsp. lyrata]	6436		AA14G00059							^	^						^						^								^			^		^
AA14G00062	AT2G01970.1	Endomembrane protein 70 protein family	6810		0000139:0009505:0009506:0005774:0016021:0010008:0005802	transport		Golgi membrane:plant-type cell wall:plasmodesma:vacuolar membrane:integral component of membrane:endosome membrane:trans-Golgi network	sp|Q9ZPS7|TMN3_ARATH	Transmembrane 9 superfamily member 3	gi|15226383|ref|NP_178306.1|	putative endomembrane protein 70 [Arabidopsis thaliana]	3719		AA14G00062							^	^					^	^						^		^		^		^		^		^	^		^
AA14G00077	AT1G14810.1	semialdehyde dehydrogenase family protein	0009088:0009086:0055114:0006164:0009089:0009097	0051287:0004073:0003942:0046983:0050661	0005739:0009570	threonine biosynthetic process:methionine biosynthetic process:oxidation-reduction process:purine nucleotide biosynthetic process:lysine biosynthetic process via diaminopimelate:isoleucine biosynthetic process	NAD binding:aspartate-semialdehyde dehydrogenase activity:N-acetyl-gamma-glutamyl-phosphate reductase activity:protein dimerization activity:NADP binding	mitochondrion:chloroplast stroma	sp|Q55512|DHAS_SYNY3	Aspartate-semialdehyde dehydrogenase	gi|674880175|emb|CDY52027.1|	BnaA08g31400D [Brassica napus]	2072		AA14G00077								^						^												^		^		^	^		^
AA14G00088	AT1G14900.1	high mobility group A	0006355:0001708:0008283	3677	0000785:0009507:0005634	regulation of transcription, DNA-templated:cell fate specification:cell proliferation	DNA binding	chromatin:chloroplast:nucleus	sp|Q43386|HMGYA_ARATH	HMG-Y-related protein A	gi|297849910|ref|XP_002892836.1|	hypothetical protein ARALYDRAFT_888880 [Arabidopsis lyrata subsp. lyrata]	720		AA14G00088							^	^					^	^					^	^	^	^	^	^		^		^	^	^	^		^
AA14G00092	AT1G14980.1	chaperonin 10	0006094:1901671:0006457:0042542:0009651:0019288:0006096:0034976:0009644:0006569:0009658:0046686:0009409:0009684:0019344:0009408:0048481	0051087:0005507:0005516:0005524	0009941:0048046:0005829:0009570:0009535:0005739	gluconeogenesis:positive regulation of superoxide dismutase activity:protein folding:response to hydrogen peroxide:response to salt stress:isopentenyl diphosphate biosynthetic process, methylerythritol 4-phosphate pathway:glycolytic process:response to endoplasmic reticulum stress:response to high light intensity:tryptophan catabolic process:chloroplast organization:response to cadmium ion:respon…	chaperone binding:copper ion binding:calmodulin binding:ATP binding	chloroplast envelope:apoplast:cytosol:chloroplast stroma:chloroplast thylakoid membrane:mitochondrion	sp|P34893|CH10_ARATH	10 kDa chaperonin	gi|674250993|gb|KFK43758.1|	hypothetical protein AALP_AA1G169000 [Arabis alpina]	511		AA14G00092							^						^										^			^		^		^	^		^
AA14G00103	AT1G15140.1	FAD/NAD(P)-binding oxidoreductase	0009735:0055114	0016491:0005507	0009941:0009570:0009579	response to cytokinin:oxidation-reduction process	oxidoreductase activity:copper ion binding	chloroplast envelope:chloroplast stroma:thylakoid	sp|P43394|K502_ACTDE	Fruit protein pKIWI502	gi|565495652|ref|XP_006305465.1|	hypothetical protein CARUB_v10009891mg [Capsella rubella]	1573		AA14G00103																			v	v	v	v	v	v		^		v	^	^			^
AA156G00003	AT2G04842.1	threonyl-tRNA synthetase, putative / threonine--tRNA ligase, putative	0006435:0009793	0004829:0005524	0005739:0009570	threonyl-tRNA aminoacylation:embryo development ending in seed dormancy	threonine-tRNA ligase activity:ATP binding	mitochondrion:chloroplast stroma	sp|F4IFC5|SYTM2_ARATH	Threonine--tRNA ligase, chloroplastic/mitochondrial 2	gi|674940413|emb|CDX93065.1|	BnaA03g37870D [Brassica napus]	2602		AA156G00003							^												v	v	v	v	v	v		^		v		^			^
AA157G00005	AT5G07010.1	sulfotransferase 2A	0009695:0009611:0009867	80131	9507	jasmonic acid biosynthetic process:response to wounding:jasmonic acid mediated signaling pathway	hydroxyjasmonate sulfotransferase activity	chloroplast	sp|Q8L5A7|SOT15_ARATH	Cytosolic sulfotransferase 15	gi|674232327|gb|KFK25092.1|	hypothetical protein AALP_AA8G065200 [Arabis alpina]	981		AA157G00005							v	v		v			v	v									v			^		^		^	^		^
AA157G00010	AT5G07090.1	Ribosomal protein S4 (RPS4A) family protein	0001510:0006412:0009220	0019843:0003735:0005515	0005730:0022627:0005774:0009507:0005794:0005886	RNA methylation:translation:pyrimidine ribonucleotide biosynthetic process	rRNA binding:structural constituent of ribosome:protein binding	nucleolus:cytosolic small ribosomal subunit:vacuolar membrane:chloroplast:Golgi apparatus:plasma membrane	sp|P49204|RS42_ARATH	40S ribosomal protein S4-2	gi|727416449|ref|XP_010515129.1|	PREDICTED: 40S ribosomal protein S4-1 [Camelina sativa]	1208		AA157G00010																										^		^	v	^	^		^
AA1595G00001	AT4G33180.1	alpha/beta-Hydrolases superfamily protein	8152	16787		metabolic process	hydrolase activity				gi|297802672|ref|XP_002869220.1|	hypothetical protein ARALYDRAFT_491367 [Arabidopsis lyrata subsp. lyrata]	551		AA1595G00001								v						v						v	v	v				^				^			^
AA15G00029	AT3G16080.1	Zinc-binding ribosomal protein family protein	0042254:0001510:0006412	0046872:0003735:0019843	22625	ribosome biogenesis:RNA methylation:translation	metal ion binding:structural constituent of ribosome:rRNA binding	cytosolic large ribosomal subunit	sp|Q8LEM8|RL373_ARATH	60S ribosomal protein L37-3	gi|674886971|emb|CDY45631.1|	BnaA05g14980D [Brassica napus]	1130		AA15G00029														^									^			^		^		^	^		^
AA15G00038	AT1G52380.1	NUP50 (Nucleoporin 50 kDa) protein	0033036:0071702	5515	0044428:0005829	macromolecule localization:organic substance transport	protein binding	nuclear part:cytosol	sp|Q9C829|NU50A_ARATH	Nuclear pore complex protein NUP50A	gi|567132253|ref|XP_006392924.1|	hypothetical protein EUTSA_v10011504mg [Eutrema salsugineum]	2085		AA15G00038																									^			^			^		^
AA15G00057	AT3G15640.1	Rubredoxin-like superfamily protein	0006007:1902600	0004129:0008270:0050897	0005743:0009535	glucose catabolic process:hydrogen ion transmembrane transport	cytochrome-c oxidase activity:zinc ion binding:cobalt ion binding	mitochondrial inner membrane:chloroplast thylakoid membrane	sp|Q9LW15|CX5B1_ARATH	Cytochrome c oxidase subunit 5b-1, mitochondrial	gi|727585056|ref|XP_010465538.1|	PREDICTED: cytochrome c oxidase subunit 5b-1, mitochondrial isoform X2 [Camelina sativa]	2113		AA15G00057								v					v	v												^		^		^			^
AA15G00060	AT1G52740.1	histone H2A protein 9	0042742:0009909:0009266:0044030:0006334:0006338	0003677:0046982	0000786:0005773:0005634	defense response to bacterium:regulation of flower development:response to temperature stimulus:regulation of DNA methylation:nucleosome assembly:chromatin remodeling	DNA binding:protein heterodimerization activity	nucleosome:vacuole:nucleus	sp|Q9C944|H2AV3_ARATH	Probable histone H2A variant 3	gi|565493264|ref|XP_006304271.1|	hypothetical protein CARUB_v10010503mg, partial [Capsella rubella]	1076		AA15G00060							v						v	v									^					^			^		^
AA15G00075	AT3G15460.1	Ribosomal RNA processing Brix domain protein	0000741:0009220:0001510:0000027:0009560:0009909:0006364	3723	0005730:0005829	karyogamy:pyrimidine ribonucleotide biosynthetic process:RNA methylation:ribosomal large subunit assembly:embryo sac egg cell differentiation:regulation of flower development:rRNA processing	RNA binding	nucleolus:cytosol	sp|Q4QQT6|BRX1_RAT	Ribosome biogenesis protein BRX1 homolog	gi|567131982|ref|XP_006392851.1|	hypothetical protein EUTSA_v10011666mg [Eutrema salsugineum]	1650		AA15G00075							^						^						^				^		^			^				^	^
AA15G00079	AT1G52980.1	GTP-binding family protein	0042254:0008152	0005525:0003924	5730	ribosome biogenesis:metabolic process	GTP binding:GTPase activity	nucleolus	sp|Q9C923|NUG2_ARATH	Nuclear/nucleolar GTPase 2	gi|567131971|ref|XP_006392848.1|	hypothetical protein EUTSA_v10011345mg [Eutrema salsugineum]	2553		AA15G00079													v												^			^		^			^
AA15G00091	AT1G53130.1	Stigma-specific Stig1 family protein	0010193:0048316:0010942:0009867:0080141:0042742:0009863:0080142		5615	response to ozone:seed development:positive regulation of cell death:jasmonic acid mediated signaling pathway:regulation of jasmonic acid biosynthetic process:defense response to bacterium:salicylic acid mediated signaling pathway:regulation of salicylic acid biosynthetic process		extracellular space	sp|Q9LNN7|GRI_ARATH	Protein GRIM REAPER	gi|567131885|ref|XP_006392825.1|	hypothetical protein EUTSA_v10012399mg [Eutrema salsugineum]	501		AA15G00091								^					v	^											v	^		^		^	^	v	^
AA15G00099	AT1G53230.1	TEOSINTE BRANCHED 1, cycloidea and PCF transcription factor 3	0045893:1901701:0009793:0045962:0051707:0071310:0006796:0016226:0009733:0071229:0009965:0006417:0007165:0010228:0030154:0031347:0045087:0048481:0010027	0005515:0003677	5623	positive regulation of transcription, DNA-templated:cellular response to oxygen-containing compound:embryo development ending in seed dormancy:positive regulation of development, heterochronic:response to other organism:cellular response to organic substance:phosphate-containing compound metabolic process:iron-sulfur cluster assembly:response to auxin:cellular response to acid chemical:leaf morph…	protein binding:DNA binding	cell	sp|Q9MAH8|TCP3_ARATH	Transcription factor TCP3	gi|567131843|ref|XP_006392814.1|	hypothetical protein EUTSA_v10011534mg [Eutrema salsugineum]	1344	bHLH_TCP	AA15G00099							^												v	v	v	v	v	v	^			v	^				^
AA15G00101	AT3G15010.1	RNA-binding (RRM/RBD/RNP motifs) family protein	0010150:0009693:0006952:0008219	0003723:0000166	0005730:0005829	leaf senescence:ethylene biosynthetic process:defense response:cell death	RNA binding:nucleotide binding	nucleolus:cytosol	sp|Q9LKA4|UBA2C_ARATH	UBP1-associated protein 2C	gi|297853100|ref|XP_002894431.1|	hypothetical protein ARALYDRAFT_892356 [Arabidopsis lyrata subsp. lyrata]	1215		AA15G00101								^						^																	^		^
AA15G00125	AT1G53645.1	hydroxyproline-rich glycoprotein family protein	0009640:0009220:0010388			photomorphogenesis:pyrimidine ribonucleotide biosynthetic process:cullin deneddylation					gi|567131698|ref|XP_006392772.1|	hypothetical protein EUTSA_v10011382mg [Eutrema salsugineum]	1980		AA15G00125																							^					^			^		^
AA15G00126	AT3G14450.1	CTC-interacting domain 9	0000278:0006396	0003723:0005515	0005737:0005634	mitotic cell cycle:RNA processing	RNA binding:protein binding	cytoplasm:nucleus	sp|Q9LRR6|CID9_ARATH	Polyadenylate-binding protein-interacting protein 9	gi|565480946|ref|XP_006298113.1|	hypothetical protein CARUB_v10014154mg [Capsella rubella]	1963		AA15G00126																									^	^		^		^	^		^
AA15G00141	AT1G53800.2	unknown protein; BEST Arabidopsis thaliana protein match is: unknown protein (TAIR:AT1G53250.1); Has 35333 Blast hits to 34131 proteins in 2444 species: Archae - 798; Bacteria - 22429; Metazoa - 974; Fungi - 991; Plants - 531; Viruses - 0; Other Eukaryotes - 9610 (source: NCBI BLink).	90305	0004519:0003677	5886	nucleic acid phosphodiester bond hydrolysis	endonuclease activity:DNA binding	plasma membrane			gi|567131618|ref|XP_006392749.1|	hypothetical protein EUTSA_v10011340mg [Eutrema salsugineum]	2678		AA15G00141																			v	v	v	v	v	v									^
AA15G00147	AT1G53910.1	related to AP2 12	0044763:0070483:0006355	0003677:0005515:0003700	0005634:0005886	single-organism cellular process:detection of hypoxia:regulation of transcription, DNA-templated	DNA binding:protein binding:sequence-specific DNA binding transcription factor activity	nucleus:plasma membrane	sp|Q9SSA8|RA212_ARATH	Ethylene-responsive transcription factor RAP2-12	gi|729325881|ref|XP_010534976.1|	PREDICTED: ethylene-responsive transcription factor RAP2-12 [Tarenaya hassleriana]	1495	AP2/EREBP	AA15G00147																				^		^		^				^			^		^
AA15G00148	AT1G53920.1	GDSL-motif lipase 5		3824			catalytic activity				gi|255585064|ref|XP_002533239.1|	zinc finger protein, putative [Ricinus communis]	276		AA15G00148								v						v									v			^							^
AA15G00166	AT1G54120.1	unknown protein; BEST Arabidopsis thaliana protein match is: unknown protein (TAIR:AT3G14060.1); Has 23 Blast hits to 23 proteins in 7 species: Archae - 0; Bacteria - 0; Metazoa - 0; Fungi - 0; Plants - 23; Viruses - 0; Other Eukaryotes - 0 (source: NCBI BLink).			5739			mitochondrion			gi|727617452|ref|XP_010479997.1|	PREDICTED: uncharacterized protein LOC104758762 [Camelina sativa]	378		AA15G00166							v						v							^		^	v			^			^	^	^	v	^	^
AA15G00173	AT1G55370.2	NDH-dependent cyclic electron flow 5	0045893:0016556:0009773:0005975:0009965:0030154	0003824:0030246	0009507:0016020	positive regulation of transcription, DNA-templated:mRNA modification:photosynthetic electron transport in photosystem I:carbohydrate metabolic process:leaf morphogenesis:cell differentiation	catalytic activity:carbohydrate binding	chloroplast:membrane	sp|Q9C503|NDF5_ARATH	Protein NDH-DEPENDENT CYCLIC ELECTRON FLOW 5	gi|565495136|ref|XP_006305207.1|	hypothetical protein CARUB_v10009573mg [Capsella rubella]	1334		AA15G00173																			v	v	v	v	v	v							v		^
AA15G00182	AT1G55310.3	SC35-like splicing factor 33	0000278:0045893:0030422:0035196:0043687:0000398	0000166:0042802:0003723	0035061:0016607:0005730:0005829:0005681:0005886	mitotic cell cycle:positive regulation of transcription, DNA-templated:production of siRNA involved in RNA interference:production of miRNAs involved in gene silencing by miRNA:post-translational protein modification:mRNA splicing, via spliceosome	nucleotide binding:identical protein binding:RNA binding	interchromatin granule:nuclear speck:nucleolus:cytosol:spliceosomal complex:plasma membrane	sp|Q9LHP2|SL30A_ARATH	Serine/arginine-rich SC35-like splicing factor SCL30A	gi|567131284|ref|XP_006392653.1|	hypothetical protein EUTSA_v10011714mg [Eutrema salsugineum]	1883		AA15G00182																																	^
AA15G00186	AT1G55260.1	Bifunctional inhibitor/lipid-transfer protein/seed storage 2S albumin superfamily protein	0000038:0042335:0006869:0006508:0009664:0009832:0019344	0008233:0008289	0005576:0005773:0005634:0005886:0031225	very long-chain fatty acid metabolic process:cuticle development:lipid transport:proteolysis:plant-type cell wall organization:plant-type cell wall biogenesis:cysteine biosynthetic process	peptidase activity:lipid binding	extracellular region:vacuole:nucleus:plasma membrane:anchored component of membrane	sp|O64864|YLS3_ARATH	Protein YLS3	gi|567131326|ref|XP_006392665.1|	hypothetical protein EUTSA_v10011802mg [Eutrema salsugineum]	2288		AA15G00186													^						v	v	v		v	v	v	^				^		v	^
AA15G00195	AT1G55140.1	Ribonuclease III family protein	0090502:0006396	0003723:0004525	0009507:0005634	RNA phosphodiester bond hydrolysis, endonucleolytic:RNA processing	RNA binding:ribonuclease III activity	chloroplast:nucleus	sp|P74327|MRNC_SYNY3	Mini-ribonuclease 3	gi|565495848|ref|XP_006305563.1|	hypothetical protein CARUB_v10010146mg [Capsella rubella]	1308		AA15G00195							^	v						v					v	v	v	v	v	v									^
AA15G00203	AT1G54270.1	eif4a-2	0006413:0009651:0006094:0046686:0006096	0003743:0008026:0005524:0005515	0005829:0005618:0005730:0009506:0005774:0005794:0005886:0048046	translational initiation:response to salt stress:gluconeogenesis:response to cadmium ion:glycolytic process	translation initiation factor activity:ATP-dependent helicase activity:ATP binding:protein binding	cytosol:cell wall:nucleolus:plasmodesma:vacuolar membrane:Golgi apparatus:plasma membrane:apoplast	sp|P41376|IF4A1_ARATH	Eukaryotic initiation factor 4A-1	gi|567131433|ref|XP_006392695.1|	hypothetical protein EUTSA_v10011528mg [Eutrema salsugineum]	1557		AA15G00203								^						^						^		^		^		^		^		^	^		^
AA15G00206	AT3G13950.1	unknown protein; BEST Arabidopsis thaliana protein match is: unknown protein (TAIR:AT4G13266.1); Has 339 Blast hits to 265 proteins in 12 species: Archae - 0; Bacteria - 0; Metazoa - 0; Fungi - 0; Plants - 339; Viruses - 0; Other Eukaryotes - 0 (source: NCBI BLink).	0031348:0009697:0009862:0010363:0010310:0006612:0050832:0042742:0043069:0000165:0002237		5623	negative regulation of defense response:salicylic acid biosynthetic process:systemic acquired resistance, salicylic acid mediated signaling pathway:regulation of plant-type hypersensitive response:regulation of hydrogen peroxide metabolic process:protein targeting to membrane:defense response to fungus:defense response to bacterium:negative regulation of programmed cell death:MAPK cascade:respons…		cell			gi|26453204|dbj|BAC43676.1|	unknown protein [Arabidopsis thaliana]	327		AA15G00206																												^			^		^
AA15G00210	AT1G55490.1	chaperonin 60 beta	0042026:0008219:0051085:0009409:0016117:0009627	0005524:0005515	0009941:0009570:0022626:0005794:0005886:0010319:0048046	protein refolding:cell death:chaperone mediated protein folding requiring cofactor:response to cold:carotenoid biosynthetic process:systemic acquired resistance	ATP binding:protein binding	chloroplast envelope:chloroplast stroma:cytosolic ribosome:Golgi apparatus:plasma membrane:stromule:apoplast	sp|Q42695|RUBC_CHLRE	RuBisCO large subunit-binding protein subunit beta-2	gi|222424641|dbj|BAH20275.1|	AT1G55490, partial [Arabidopsis thaliana]	919		AA15G00210																			v	v	v	v	v	v		^				^			^
AA15G00239													1401		AA15G00239																										^				^			^
AA15G00255	AT1G55490.1	chaperonin 60 beta	0016117:0051085:0009658:0008219:0009409:0042026:0048481:0009627	0005515:0005524	0009941:0048046:0010319:0022626:0005794:0005730:0009570:0005886:0005739	carotenoid biosynthetic process:chaperone mediated protein folding requiring cofactor:chloroplast organization:cell death:response to cold:protein refolding:ovule development:systemic acquired resistance	protein binding:ATP binding	chloroplast envelope:apoplast:stromule:cytosolic ribosome:Golgi apparatus:nucleolus:chloroplast stroma:plasma membrane:mitochondrion	sp|P21241|RUBB_BRANA	RuBisCO large subunit-binding protein subunit beta, chloroplastic	gi|297853250|ref|XP_002894506.1|	CPN60B [Arabidopsis lyrata subsp. lyrata]	1757		AA15G00255																			v	v	v	v	v	v		^		^		^	^		^
AA15G00256	AT3G13460.1	evolutionarily conserved C-terminal region 2		5515	0005634:0005829		protein binding	nucleus:cytosol	sp|Q91YT7|YTHD2_MOUSE	YTH domain-containing family protein 2	gi|297834172|ref|XP_002884968.1|	hypothetical protein ARALYDRAFT_478733 [Arabidopsis lyrata subsp. lyrata]	2459		AA15G00256								^						^						^								^			^		^
AA15G00283	AT4G28310.1	unknown protein; BEST Arabidopsis thaliana protein match is: unknown protein (TAIR:AT1G52270.1); Has 30201 Blast hits to 17322 proteins in 780 species: Archae - 12; Bacteria - 1396; Metazoa - 17338; Fungi - 3422; Plants - 5037; Viruses - 0; Other Eukaryotes - 2996 (source: NCBI BLink).			5634			nucleus			gi|567218684|ref|XP_006412971.1|	hypothetical protein EUTSA_v10027270mg [Eutrema salsugineum]	582		AA15G00283							^						^							^	^	^	^					^		^	^		^
AA15G00287	AT1G55760.1	BTB/POZ domain-containing protein	16567			protein ubiquitination			sp|Q680K8|Y1576_ARATH	BTB/POZ domain-containing protein At1g55760	gi|567131111|ref|XP_006392606.1|	hypothetical protein EUTSA_v10011642mg [Eutrema salsugineum]	1085	TRAF	AA15G00287								v											^	^		^	^	^				^			^	v	^
AA15G00293	AT1G55820.1	Kinase-related protein of unknown function (DUF1296)			5634			nucleus			gi|567131088|ref|XP_006392599.1|	hypothetical protein EUTSA_v10011305mg [Eutrema salsugineum]	3520		AA15G00293								^						^						^		^		^		^		^	^	^	^		^
AA15G00301	AT1G55890.1	Tetratricopeptide repeat (TPR)-like superfamily protein	0034968:0009909:0009220		0005739:0016020	histone lysine methylation:regulation of flower development:pyrimidine ribonucleotide biosynthetic process		mitochondrion:membrane	sp|Q9LG23|PPR82_ARATH	Pentatricopeptide repeat-containing protein At1g55890, mitochondrial	gi|567131054|ref|XP_006392589.1|	hypothetical protein EUTSA_v10011551mg [Eutrema salsugineum]	1200		AA15G00301																				v													^
AA15G00302	AT1G55900.1	Haloacid dehalogenase-like hydrolase (HAD) superfamily protein	0009853:0009793:0009220:0010388:0009640:0006626		0005743:0044425	photorespiration:embryo development ending in seed dormancy:pyrimidine ribonucleotide biosynthetic process:cullin deneddylation:photomorphogenesis:protein targeting to mitochondrion		mitochondrial inner membrane:membrane part	sp|Q8VYE2|TIM50_ARATH	Mitochondrial import inner membrane translocase subunit TIM50	gi|567131050|ref|XP_006392588.1|	hypothetical protein EUTSA_v10011579mg [Eutrema salsugineum]	2234		AA15G00302														^									^	^				^		^	^		^
AA15G00304	AT1G55915.1	zinc ion binding		8270	5634		zinc ion binding	nucleus	sp|Q9LK61|RR10_ARATH	30S ribosomal protein S10, chloroplastic	gi|297847960|ref|XP_002891861.1|	zinc ion binding protein [Arabidopsis lyrata subsp. lyrata]	3985		AA15G00304																			v	v	v	v	v	v		^				^			^
AA15G00316	AT1G56110.1	homolog of nucleolar protein NOP56	0009220:0001510:0009560:0000154:0042991		0005618:0005829:0031428:0009506:0019013	pyrimidine ribonucleotide biosynthetic process:RNA methylation:embryo sac egg cell differentiation:rRNA modification:transcription factor import into nucleus		cell wall:cytosol:box C/D snoRNP complex:plasmodesma:viral nucleocapsid	sp|O94514|NOP56_SCHPO	Nucleolar protein 56	gi|567130964|ref|XP_006392564.1|	hypothetical protein EUTSA_v10011387mg [Eutrema salsugineum]	2538		AA15G00316							^	^						^												^		^		^	^		^
AA15G00324	AT1G54310.2	S-adenosyl-L-methionine-dependent methyltransferases superfamily protein	32259	0003723:0008168	0009507:0005886	methylation	RNA binding:methyltransferase activity	chloroplast:plasma membrane	sp|C4L7I7|RLMI_TOLAT	Ribosomal RNA large subunit methyltransferase I	gi|674242764|gb|KFK35529.1|	hypothetical protein AALP_AA4G002500 [Arabis alpina]	1941		AA15G00324																										^				^			^
AA1620G00001	AT1G22400.1	UDP-Glycosyltransferase superfamily protein	0010363:0009813:0009867:0006612:0052696:0015824:0030968:0009863	0050502:0015020:0050403:0080044:0080043	43231	regulation of plant-type hypersensitive response:flavonoid biosynthetic process:jasmonic acid mediated signaling pathway:protein targeting to membrane:flavonoid glucuronidation:proline transport:endoplasmic reticulum unfolded protein response:salicylic acid mediated signaling pathway	cis-zeatin O-beta-D-glucosyltransferase activity:glucuronosyltransferase activity:trans-zeatin O-beta-D-glucosyltransferase activity:quercetin 7-O-glucosyltransferase activity:quercetin 3-O-glucosyltransferase activity	intracellular membrane-bounded organelle	sp|Q9SK82|U85A1_ARATH	UDP-glycosyltransferase 85A1	gi|674251571|gb|KFK44336.1|	hypothetical protein AALP_AA1G244800 [Arabis alpina]	840		AA1620G00001																			v		v	v	v	v									^
AA162G00004	AT4G25740.1	RNA binding Plectin/S10 domain-containing protein	0042545:0009664		0005618:0022627:0016020	cell wall modification:plant-type cell wall organization		cell wall:cytosolic small ribosomal subunit:membrane	sp|Q9SW09|RS101_ARATH	40S ribosomal protein S10-1	gi|729407195|ref|XP_010555682.1|	PREDICTED: 40S ribosomal protein S10-1 [Tarenaya hassleriana]	997		AA162G00004								v						v														^					^
AA163G00011	AT3G54680.1	proteophosphoglycan-related			5634			nucleus			gi|567186532|ref|XP_006403548.1|	hypothetical protein EUTSA_v10010720mg [Eutrema salsugineum]	705		AA163G00011								^																		^		^		^	^		^
AA163G00012	AT3G54690.1	Sugar isomerase (SIS) family protein	0005975:0019243	0030246:0005524:0019146		carbohydrate metabolic process:methylglyoxal catabolic process to D-lactate	carbohydrate binding:ATP binding:arabinose-5-phosphate isomerase activity		sp|Q9M1T1|SETH3_ARATH	Probable arabinose 5-phosphate isomerase	gi|297816764|ref|XP_002876265.1|	sugar isomerase domain-containing protein [Arabidopsis lyrata subsp. lyrata]	1251		AA163G00012								^						^											v	^				^	^		^
AA164G00005	AT5G47110.1	Chlorophyll A-B binding family protein	0010103:0045893:0006098:0010218:0000038:0010114:0045859:0010207:0009902:0015995:0019288:0009965:0009765:0009637:0006417:0030154:0042335:0006364:0010027	0043565:0019887:0003700	0005956:0009535:0005634	stomatal complex morphogenesis:positive regulation of transcription, DNA-templated:pentose-phosphate shunt:response to far red light:very long-chain fatty acid metabolic process:response to red light:regulation of protein kinase activity:photosystem II assembly:chloroplast relocation:chlorophyll biosynthetic process:isopentenyl diphosphate biosynthetic process, methylerythritol 4-phosphate pathwa…	sequence-specific DNA binding:protein kinase regulator activity:sequence-specific DNA binding transcription factor activity	protein kinase CK2 complex:chloroplast thylakoid membrane:nucleus			gi|567168532|ref|XP_006398406.1|	hypothetical protein EUTSA_v10000997mg [Eutrema salsugineum]	1272		AA164G00005							v						v	v					v	v	v	v	v	v		^		v		^	v		^
AA165G00003	AT1G06220.2	Ribosomal protein S5/Elongation factor G/III/V family protein	0045694:0006414:0009793	0003746:0003924:0005525	0005829:0005618:0005840:0005730:0009506:0016607:0005886	regulation of embryo sac egg cell differentiation:translational elongation:embryo development ending in seed dormancy	translation elongation factor activity:GTPase activity:GTP binding	cytosol:cell wall:ribosome:nucleolus:plasmodesma:nuclear speck:plasma membrane	sp|O08810|U5S1_MOUSE	116 kDa U5 small nuclear ribonucleoprotein component	gi|297843422|ref|XP_002889592.1|	hypothetical protein ARALYDRAFT_470642 [Arabidopsis lyrata subsp. lyrata]	5083		AA165G00003																				^		^									^		^
AA166G00005	AT4G13340.1	Leucine-rich repeat (LRR) family protein	71555	0005199:0005515	0005576:0009506:0009505	cell wall organization	structural constituent of cell wall:protein binding	extracellular region:plasmodesma:plant-type cell wall	sp|Q9LHF1|LRX4_ARATH	Leucine-rich repeat extensin-like protein 4	gi|297835536|ref|XP_002885650.1|	predicted protein [Arabidopsis lyrata subsp. lyrata]	2316		AA166G00005							^	^					^	^					v	^	v	^	v	^		^	v		^	^	^	v	^	v
AA166G00007	AT4G13350.1	NSP (nuclear shuttle protein)-interacting GTPase	0009615:0006913:0008152	0046872:0003924:0005525	5829	response to virus:nucleocytoplasmic transport:metabolic process	metal ion binding:GTPase activity:GTP binding	cytosol	sp|Q8RXE7|AGD14_ARATH	Probable ADP-ribosylation factor GTPase-activating protein AGD14	gi|674885210|emb|CDY47324.1|	BnaCnng14610D [Brassica napus]	3859		AA166G00007								^						^												^		^		^	^		^
AA1679G00001	AT4G13170.1	Ribosomal protein L13 family protein	6412	3735	0022625:0016020	translation	structural constituent of ribosome	cytosolic large ribosomal subunit:membrane	sp|Q9SVR0|R13A3_ARATH	60S ribosomal protein L13a-3	gi|567158282|ref|XP_006418685.1|	hypothetical protein EUTSA_v10002667mg [Eutrema salsugineum]	621		AA1679G00001																				v		v				^		^		^	^		^
AA167G00001	AT4G25630.1	fibrillarin 2	0045893:0016579:0009220:0001510:0016571:0010388:0009640:0016567:0008033:0000478:0006164	0008168:0030515	0016020:0016592:0005730:0005829:0030529	positive regulation of transcription, DNA-templated:protein deubiquitination:pyrimidine ribonucleotide biosynthetic process:RNA methylation:histone methylation:cullin deneddylation:photomorphogenesis:protein ubiquitination:tRNA processing:endonucleolytic cleavage involved in rRNA processing:purine nucleotide biosynthetic process	methyltransferase activity:snoRNA binding	membrane:mediator complex:nucleolus:cytosol:ribonucleoprotein complex	sp|Q94AH9|MD36A_ARATH	Mediator of RNA polymerase II transcription subunit 36a	gi|727551803|ref|XP_010448403.1|	PREDICTED: mediator of RNA polymerase II transcription subunit 36a-like isoform X1 [Camelina sativa]	1814		AA167G00001																							^			^		^		^	^		^
AA168G00005	AT3G10450.1	serine carboxypeptidase-like 7	6508	4185	5576	proteolysis	serine-type carboxypeptidase activity	extracellular region	sp|Q9SQX6|SCP7_ARATH	Serine carboxypeptidase-like 7	gi|685298365|ref|XP_009139971.1|	PREDICTED: serine carboxypeptidase-like 13 isoform X1 [Brassica rapa]	2679		AA168G00005							v						v							v	v	v	v	v	^							^	^
AA168G00007	AT3G10450.1	serine carboxypeptidase-like 7		3824			catalytic activity		sp|Q9FFB2|SCP54_ARATH	Putative serine carboxypeptidase-like 54	gi|702371069|ref|XP_010061646.1|	PREDICTED: serine carboxypeptidase-like 2 [Eucalyptus grandis]	2404		AA168G00007																				v		v		v					v	^			^
AA168G00008	AT3G12270.1	protein arginine methyltransferase 3	0000741:0009220:0001510:0034969:0009560:0006355:0019919:0042991	0035242:0046872:0008469	5829	karyogamy:pyrimidine ribonucleotide biosynthetic process:RNA methylation:histone arginine methylation:embryo sac egg cell differentiation:regulation of transcription, DNA-templated:peptidyl-arginine methylation, to asymmetrical-dimethyl arginine:transcription factor import into nucleus	protein-arginine omega-N asymmetric methyltransferase activity:metal ion binding:histone-arginine N-methyltransferase activity	cytosol	sp|Q0WVD6|ANM3_ARATH	Probable protein arginine N-methyltransferase 3	gi|567200175|ref|XP_006407349.1|	hypothetical protein EUTSA_v10020338mg [Eutrema salsugineum]	2999		AA168G00008							^						^	^											^	^		^		^	^		^
AA168G00028	AT3G12130.1	KH domain-containing protein / zinc finger (CCCH type) family protein	6355	0003723:0046872:0003677:0003700	0005737:0005634	regulation of transcription, DNA-templated	RNA binding:metal ion binding:DNA binding:sequence-specific DNA binding transcription factor activity	cytoplasm:nucleus	sp|Q9C7C3|C3H36_ARATH	Zinc finger CCCH domain-containing protein 36	gi|567200229|ref|XP_006407365.1|	hypothetical protein EUTSA_v10021405mg [Eutrema salsugineum]	1965	C3H	AA168G00028																												^					^
AA16G00011	AT5G62700.1	tubulin beta chain 3	0009651:0051258:0007017:0008152:0046686	0003924:0005200:0005525	0005618:0005730:0005874:0045298:0009506:0005794:0005886	response to salt stress:protein polymerization:microtubule-based process:metabolic process:response to cadmium ion	GTPase activity:structural constituent of cytoskeleton:GTP binding	cell wall:nucleolus:microtubule:tubulin complex:plasmodesma:Golgi apparatus:plasma membrane	sp|Q9ASR0|TBB3_ARATH	Tubulin beta-3 chain	gi|322788711|gb|EFZ14304.1|	hypothetical protein SINV_08538, partial [Solenopsis invicta]	4483		AA16G00011								^						^						^		^	^	^		^		^	^	^	^		^
AA16G00027	AT5G59260.1	Concanavalin A-like lectin protein kinase family protein											339		AA16G00027							v						v													^					^		^
AA16G00030	AT3G46740.1	translocon at the outer envelope membrane of chloroplasts 75-III	0048598:0009658:0048481:0009735:0045037	0015450:0005515	0031359:0005774:0010006	embryonic morphogenesis:chloroplast organization:ovule development:response to cytokinin:protein import into chloroplast stroma	P-P-bond-hydrolysis-driven protein transmembrane transporter activity:protein binding	integral component of chloroplast outer membrane:vacuolar membrane:Toc complex	sp|Q9STE8|TC753_ARATH	Protein TOC75-3, chloroplastic	gi|674241236|gb|KFK34001.1|	hypothetical protein AALP_AA5G088900 [Arabis alpina]	3882		AA16G00030																										^		^		^	^		^
AA16G00043	AT3G46550.1	Fasciclin-like arabinogalactan family protein	0009825:0009651:0007155	30247	0046658:0009897	multidimensional cell growth:response to salt stress:cell adhesion	polysaccharide binding	anchored component of plasma membrane:external side of plasma membrane	sp|Q9SNC3|FLA4_ARATH	Fasciclin-like arabinogalactan protein 4	gi|297819218|ref|XP_002877492.1|	hypothetical protein ARALYDRAFT_905848 [Arabidopsis lyrata subsp. lyrata]	1293		AA16G00043							^	^					^	^						^		^		^		^			^	^	^		^
AA16G00054	AT5G59970.1	Histone superfamily protein			43229			intracellular organelle			gi|47199540|emb|CAF87814.1|	unnamed protein product [Tetraodon nigroviridis]	312		AA16G00054							^						^													^		^		^	^		^
AA16G00071	AT5G59850.1	Ribosomal protein S8 family protein	0001510:0006412:0042545:0009664	3735	0005618:0005739:0009506:0022627:0005774:0009507:0005794:0005886	RNA methylation:translation:cell wall modification:plant-type cell wall organization	structural constituent of ribosome	cell wall:mitochondrion:plasmodesma:cytosolic small ribosomal subunit:vacuolar membrane:chloroplast:Golgi apparatus:plasma membrane	sp|P42798|R15A1_ARATH	40S ribosomal protein S15a-1	gi|15223001|ref|NP_172256.1|	40S ribosomal protein S15a-1 [Arabidopsis thaliana]	964		AA16G00071													^						^		^		^			^		^		^	^	^	^
AA16G00083	AT3G45780.1	phototropin 1	0010155:0010218:0010119:0010114:0023014:0009638:0018298:0009744:0010362:0046777:0009644:0009903:0000160:0009785:0009904	0009882:0000155:0004674:0042802:0005524:0010181	0005773:0009986:0009898	regulation of proton transport:response to far red light:regulation of stomatal movement:response to red light:signal transduction by phosphorylation:phototropism:protein-chromophore linkage:response to sucrose:negative regulation of anion channel activity by blue light:protein autophosphorylation:response to high light intensity:chloroplast avoidance movement:phosphorelay signal transduction sys…	blue light photoreceptor activity:phosphorelay sensor kinase activity:protein serine/threonine kinase activity:identical protein binding:ATP binding:FMN binding	vacuole:cell surface:cytoplasmic side of plasma membrane	sp|O48963|PHOT1_ARATH	Phototropin-1	gi|674241179|gb|KFK33944.1|	hypothetical protein AALP_AA5G081900 [Arabis alpina]	4902		AA16G00083																			v	v	v	v	v	v		^				^			^
AA16G00084													201		AA16G00084								^					^						v	v	v	v	v	v	v	^			^	^	^		^
AA179G00003	AT3G24860.1	Homeodomain-like superfamily protein	6355	0003700:0003677:0003682	5634	regulation of transcription, DNA-templated	sequence-specific DNA binding transcription factor activity:DNA binding:chromatin binding	nucleus			gi|565481110|ref|XP_006298195.1|	hypothetical protein CARUB_v10014242mg [Capsella rubella]	846	Trihelix	AA179G00003																										^		^		^	^		^
AA17G00025	AT3G22142.1	Bifunctional inhibitor/lipid-transfer protein/seed storage 2S albumin superfamily protein	0052543:0009556:0061025:0006869	8289		callose deposition in cell wall:microsporogenesis:membrane fusion:lipid transport	lipid binding		sp|Q40375|PRP2_MEDTR	Repetitive proline-rich cell wall protein 2	gi|297835204|ref|XP_002885484.1|	predicted protein [Arabidopsis lyrata subsp. lyrata]	7629		AA17G00025	^							^						^					v		v		v			^	^	^	^	^	^	v	^
AA17G00032													580		AA17G00032								v						v					v	v	v	v	v	v							v		^
AA17G00034	AT4G15000.1	Ribosomal L27e protein family	0042254:0001510:0006412	3735	0005794:0022625	ribosome biogenesis:RNA methylation:translation	structural constituent of ribosome	Golgi apparatus:cytosolic large ribosomal subunit	sp|P51419|RL273_ARATH	60S ribosomal protein L27-3	gi|674229116|gb|KFK22901.1|	hypothetical protein AALP_AAs72951U000100 [Arabis alpina]	408		AA17G00034								v					v	v												^		^		^	^		^
AA17G00041	AT3G22300.1	ribosomal protein S10	0006354:0009220:0032543	3735	0005763:0009507	DNA-templated transcription, elongation:pyrimidine ribonucleotide biosynthetic process:mitochondrial translation	structural constituent of ribosome	mitochondrial small ribosomal subunit:chloroplast	sp|P42797|RT10_ARATH	40S ribosomal protein S10, mitochondrial	gi|297830942|ref|XP_002883353.1|	hypothetical protein ARALYDRAFT_479743 [Arabidopsis lyrata subsp. lyrata]	1051		AA17G00041																			^	^	^	^	^	^				^			^		^
AA17G00042	AT3G22310.1	putative mitochondrial RNA helicase 1	0009414:0009651:0000373:0009409	0003723:0008026:0003677:0005524	0005618:0043234:0005739:0005730	response to water deprivation:response to salt stress:Group II intron splicing:response to cold	RNA binding:ATP-dependent helicase activity:DNA binding:ATP binding	cell wall:protein complex:mitochondrion:nucleolus	sp|Q9LUW6|RH9_ARATH	DEAD-box ATP-dependent RNA helicase 9	gi|674246756|gb|KFK39521.1|	hypothetical protein AALP_AA3G255300 [Arabis alpina]	2720		AA17G00042																									^	^		^		^	^	^	^
AA17G00111	AT3G23150.1	Signal transduction histidine kinase, hybrid-type, ethylene sensor	0018106:0023014:0006355:0009165:0010105	0005515:0000155:0046872:0004674:0009927:0051740:0000156:0005524	0005789:0016021	peptidyl-histidine phosphorylation:signal transduction by phosphorylation:regulation of transcription, DNA-templated:nucleotide biosynthetic process:negative regulation of ethylene-activated signaling pathway	protein binding:phosphorelay sensor kinase activity:metal ion binding:protein serine/threonine kinase activity:histidine phosphotransfer kinase activity:ethylene binding:phosphorelay response regulator activity:ATP binding	endoplasmic reticulum membrane:integral component of membrane	sp|Q0WPQ2|ETR2_ARATH	Ethylene receptor 2	gi|567195695|ref|XP_006406074.1|	hypothetical protein EUTSA_v10020114mg [Eutrema salsugineum]	2399		AA17G00111							v						v															^			^		^
AA17G00130	AT3G23300.1	S-adenosyl-L-methionine-dependent methyltransferases superfamily protein	0009664:0000271:0032259:0009832	8757	0000139:0005768:0009506:0005774:0016021:0005634:0005802	plant-type cell wall organization:polysaccharide biosynthetic process:methylation:plant-type cell wall biogenesis	S-adenosylmethionine-dependent methyltransferase activity	Golgi membrane:endosome:plasmodesma:vacuolar membrane:integral component of membrane:nucleus:trans-Golgi network	sp|Q8H118|PMT1_ARATH	Probable methyltransferase PMT1	gi|567195600|ref|XP_006406048.1|	hypothetical protein EUTSA_v10020317mg [Eutrema salsugineum]	2760		AA17G00130								^						^						^		^			v	^		^		^	^		^
AA17G00142	AT3G23580.1	ribonucleotide reductase 2A	0055114:0006281:0009263:0051726:0006260:0009220:0009186:0007275	0046914:0004748	0005829:0005971	oxidation-reduction process:DNA repair:deoxyribonucleotide biosynthetic process:regulation of cell cycle:DNA replication:pyrimidine ribonucleotide biosynthetic process:deoxyribonucleoside diphosphate metabolic process:multicellular organismal development	transition metal ion binding:ribonucleoside-diphosphate reductase activity, thioredoxin disulfide as acceptor	cytosol:ribonucleoside-diphosphate reductase complex	sp|P50651|RIR2A_ARATH	Ribonucleoside-diphosphate reductase small chain A	gi|674246890|gb|KFK39655.1|	hypothetical protein AALP_AA3G272100 [Arabis alpina]	2867		AA17G00142								v						v																			^
AA17G00146	AT3G23620.1	Ribosomal RNA processing Brix domain protein	0001510:0000027:0000463	19843	0005829:0005730	RNA methylation:ribosomal large subunit assembly:maturation of LSU-rRNA from tricistronic rRNA transcript (SSU-rRNA, 5.8S rRNA, LSU-rRNA)	rRNA binding	cytosol:nucleolus	sp|Q9LUG5|RPF2_ARATH	Ribosome production factor 2 homolog	gi|565480988|ref|XP_006298134.1|	hypothetical protein CARUB_v10014181mg [Capsella rubella]	1716		AA17G00146																							^		^			^			^	^	^
AA180G00002	AT3G48690.1	alpha/beta-Hydrolases superfamily protein	8152	52689	0005829:0005634	metabolic process	carboxylic ester hydrolase activity	cytosol:nucleus	sp|Q9SMN0|CXE12_ARATH	Probable carboxylesterase 12	gi|297819478|ref|XP_002877622.1|	hypothetical protein ARALYDRAFT_485224 [Arabidopsis lyrata subsp. lyrata]	966		AA180G00002								^						^											v	^		^		^	^	v	^
AA185G00004	AT2G05710.1	aconitase 3	0051788:0009853:0006094:0006833:0006102:0006097:0009651:0015979:0080129:0010039:0009743:0006972:0009733:0006511:0006099:0007030:0006487:0006096:0000303:0055072:0046686:0009266:0009737:0009873	0051539:0052633:0003994:0005507:0005524	0005774:0005618:0005794:0005829:0009570:0005739	response to misfolded protein:photorespiration:gluconeogenesis:water transport:isocitrate metabolic process:glyoxylate cycle:response to salt stress:photosynthesis:proteasome core complex assembly:response to iron ion:response to carbohydrate:hyperosmotic response:response to auxin:ubiquitin-dependent protein catabolic process:tricarboxylic acid cycle:Golgi organization:protein N-linked glycosyla…	4 iron, 4 sulfur cluster binding:isocitrate hydro-lyase (cis-aconitate-forming) activity:aconitate hydratase activity:copper ion binding:ATP binding	vacuolar membrane:cell wall:Golgi apparatus:cytosol:chloroplast stroma:mitochondrion	sp|Q9SIB9|ACO2M_ARATH	Aconitate hydratase 2, mitochondrial	gi|674246566|gb|KFK39331.1|	hypothetical protein AALP_AA3G230700 [Arabis alpina]	4918		AA185G00004								^		v				^						^		^		^		^		^	^	^	^		^
AA186G00003	AT5G13750.1	zinc induced facilitator-like 1											2833		AA186G00003													^													^		^		^			^
AA18G00038	AT4G27090.1	Ribosomal protein L14	0001510:0006412:0042254	3735	0005730:0009506:0005774:0009507:0022625:0005794:0005783	RNA methylation:translation:ribosome biogenesis	structural constituent of ribosome	nucleolus:plasmodesma:vacuolar membrane:chloroplast:cytosolic large ribosomal subunit:Golgi apparatus:endoplasmic reticulum	sp|Q9T043|RL142_ARATH	60S ribosomal protein L14-2	gi|565446843|ref|XP_006284740.1|	hypothetical protein CARUB_v10006004mg [Capsella rubella]	1549		AA18G00038																							^		^							^	^
AA18G00041	AT3G52590.1	ubiquitin extension protein 1	0001510:0006412:0016567:0009793	3735	0005730:0022625	RNA methylation:translation:protein ubiquitination:embryo development ending in seed dormancy	structural constituent of ribosome	nucleolus:cytosolic large ribosomal subunit	sp|P49636|RL40_NICSY	Ubiquitin-60S ribosomal protein L40	gi|590674407|ref|XP_007039159.1|	Ubiquitin supergroup,Ribosomal protein L40e [Theobroma cacao]	1409		AA18G00041								v						v						v		v				^		^	v	^			^
AA18G00042	AT3G52580.1	Ribosomal protein S11 family protein	0001510:0006412:0042545:0009664	3735	0005730:0022627	RNA methylation:translation:cell wall modification:plant-type cell wall organization	structural constituent of ribosome	nucleolus:cytosolic small ribosomal subunit	sp|P42036|RS143_ARATH	40S ribosomal protein S14-3	gi|729324155|ref|XP_010534412.1|	PREDICTED: 40S ribosomal protein S14-3 [Tarenaya hassleriana]	1047		AA18G00042							^						^	^					^		^		^	^		^		^		^	^		^
AA18G00045	AT3G52525.1	ovate family protein 6	45892		5634	negative regulation of transcription, DNA-templated		nucleus	sp|Q3EAL1|OFP6_ARATH	Transcription repressor OFP6	gi|297816538|ref|XP_002876152.1|	ATOFP6/OFP6 [Arabidopsis lyrata subsp. lyrata]	564	OFP	AA18G00045																			v	v	v		v	v									^
AA18G00058	AT3G52380.1	chloroplast RNA-binding protein 33	0016226:0019288:0010027:0010228:0048481:0006397:0009793	0003723:0000166	0005840:0009579:0009570	iron-sulfur cluster assembly:isopentenyl diphosphate biosynthetic process, methylerythritol 4-phosphate pathway:thylakoid membrane organization:vegetative to reproductive phase transition of meristem:ovule development:mRNA processing:embryo development ending in seed dormancy	RNA binding:nucleotide binding	ribosome:thylakoid:chloroplast stroma	sp|Q39061|CP33_ARATH	RNA-binding protein CP33, chloroplastic	gi|674241720|gb|KFK34485.1|	hypothetical protein AALP_AA5G151800 [Arabis alpina]	1381		AA18G00058														v					v	v	v	v	v	v		^				^			^
AA18G00074	AT3G52160.1	3-ketoacyl-CoA synthase 15	0006633:0010584	16747	0016021:0005634	fatty acid biosynthetic process:pollen exine formation	transferase activity, transferring acyl groups other than amino-acyl groups	integral component of membrane:nucleus	sp|Q9SUY9|KCS15_ARATH	3-ketoacyl-CoA synthase 15	gi|15231151|ref|NP_190784.1|	3-ketoacyl-CoA synthase 15 [Arabidopsis thaliana]	2993		AA18G00074																																	^
AA18G00076	AT3G52150.1	RNA-binding (RRM/RBD/RNP motifs) family protein	0009773:0019288:0045036	0003723:0000166	0009941:0009535:0009570	photosynthetic electron transport in photosystem I:isopentenyl diphosphate biosynthetic process, methylerythritol 4-phosphate pathway:protein targeting to chloroplast	RNA binding:nucleotide binding	chloroplast envelope:chloroplast thylakoid membrane:chloroplast stroma	sp|P82277|RRP2_SPIOL	30S ribosomal protein 2, chloroplastic	gi|567187532|ref|XP_006403837.1|	hypothetical protein EUTSA_v10010649mg [Eutrema salsugineum]	1254		AA18G00076								v						v					v	v	v	v	v	v		^		v		^	v		^
AA18G00088	AT3G52040.1	unknown protein; Has 37 Blast hits to 37 proteins in 15 species: Archae - 0; Bacteria - 0; Metazoa - 0; Fungi - 0; Plants - 37; Viruses - 0; Other Eukaryotes - 0 (source: NCBI BLink).									gi|674904017|emb|CDY29059.1|	BnaC07g32650D [Brassica napus]	382		AA18G00088								v												v		v		v	^							^	^
AA18G00103	AT2G34470.2	urease accessory protein G	0048554:0006807	0016151:0005525:0005524:0042803:0016530:0003924	0005737:0016020	positive regulation of metalloenzyme activity:nitrogen compound metabolic process	nickel cation binding:GTP binding:ATP binding:protein homodimerization activity:metallochaperone activity:GTPase activity	cytoplasm:membrane	sp|O64700|UREG_ARATH	Urease accessory protein G	gi|685301385|ref|XP_009141383.1|	PREDICTED: urease accessory protein G [Brassica rapa]	3474		AA18G00103							^						^	^					^		^		^			^		^		^	^		^
AA18G00117	AT2G34630.2	geranyl diphosphate synthase 1	0016132:0009958:0055114:0006744:0044550:0008299:0009793	0052924:0046872:0004161:0019825:0016709:0050347	0005739:0012505:0009507:0016020	brassinosteroid biosynthetic process:positive gravitropism:oxidation-reduction process:ubiquinone biosynthetic process:secondary metabolite biosynthetic process:isoprenoid biosynthetic process:embryo development ending in seed dormancy	all-trans-nonaprenyl-diphosphate synthase (geranylgeranyl-diphosphate specific) activity:metal ion binding:dimethylallyltranstransferase activity:oxygen binding:oxidoreductase activity, acting on paired donors, with incorporation or reduction of molecular oxygen, NAD(P)H as one donor, and incorporation of one atom of oxygen:trans-octaprenyltranstransferase activity	mitochondrion:endomembrane system:chloroplast:membrane	sp|Q5HZ00|SPS3_ARATH	Solanesyl diphosphate synthase 3, chloroplastic/mitochondrial	gi|567212417|ref|XP_006410611.1|	hypothetical protein EUTSA_v10016708mg [Eutrema salsugineum]	2850		AA18G00117																			^		^		^					^			^		^
AA18G00118	AT2G34640.1	plastid transcriptionally active 12	0045893:0042793:0008283		0009508:0009507:0005634	positive regulation of transcription, DNA-templated:transcription from plastid promoter:cell proliferation		plastid chromosome:chloroplast:nucleus	sp|F4IHY7|PTA12_ARATH	Protein PLASTID TRANSCRIPTIONALLY ACTIVE 12	gi|567212421|ref|XP_006410612.1|	hypothetical protein EUTSA_v10016502mg [Eutrema salsugineum]	2420		AA18G00118							^													v		v		v		^				^			^
AA18G00132	AT2G34750.1	RNA polymerase I specific transcription initiation factor RRN3 protein	0006413:0006360	3743	5634	translational initiation:transcription from RNA polymerase I promoter	translation initiation factor activity	nucleus	sp|Q2M238|RN3P1_HUMAN	Putative RRN3-like protein RRN3P1	gi|297826945|ref|XP_002881355.1|	RNA polymerase I specific transcription initiation factor RRN3 family protein [Arabidopsis lyrata subsp. lyrata]	3570	RRN3	AA18G00132																																	^
AA18G00134	AT2G34770.1	fatty acid hydroxylase 1	0000038:0010224:0006891:0061025:0043069:0009809	0080132:0005515:0046424	0016020:0005783	very long-chain fatty acid metabolic process:response to UV-B:intra-Golgi vesicle-mediated transport:membrane fusion:negative regulation of programmed cell death:lignin biosynthetic process	fatty acid alpha-hydroxylase activity:protein binding:ferulate 5-hydroxylase activity	membrane:endoplasmic reticulum	sp|O48916|FAH1_ARATH	Fatty acid 2-hydroxylase 1	gi|15226828|ref|NP_181023.1|	fatty acid hydroxylase 1 [Arabidopsis thaliana]	1178		AA18G00134							v	v		v			v	v		v				^		^	v			^		^	^	^	^	v	^
AA18G00150	AT4G15770.1	RNA binding	0001510:0006626:0042255	3723	0005829:0005634	RNA methylation:protein targeting to mitochondrion:ribosome assembly	RNA binding	cytosol:nucleus	sp|A4QND5|NIP7_XENTR	60S ribosome subunit biogenesis protein NIP7 homolog	gi|674910192|emb|CDY22901.1|	BnaA01g18390D [Brassica napus]	564		AA18G00150							v			^			v												^	^		^		^	^		^
AA18G00156	AT4G15850.1	RNA helicase 1	0006406:0010388:0009640:0009560:0006606:0006626	0017151:0008026:0003723:0005524	5634	mRNA export from nucleus:cullin deneddylation:photomorphogenesis:embryo sac egg cell differentiation:protein import into nucleus:protein targeting to mitochondrion	DEAD/H-box RNA helicase binding:ATP-dependent helicase activity:RNA binding:ATP binding	nucleus	sp|Q7FGZ2|RH1_ARATH	DEAD-box ATP-dependent RNA helicase 1	gi|297804642|ref|XP_002870205.1|	hypothetical protein ARALYDRAFT_493299 [Arabidopsis lyrata subsp. lyrata]	2772		AA18G00156																										^		^			^		^
AA18G00170	AT3G16780.1	Ribosomal protein L19e family protein	0051567:0009220:0006412:0001510:0006342:0042254	3735	0022625:0005886	histone H3-K9 methylation:pyrimidine ribonucleotide biosynthetic process:translation:RNA methylation:chromatin silencing:ribosome biogenesis	structural constituent of ribosome	cytosolic large ribosomal subunit:plasma membrane	sp|Q9LUQ6|RL192_ARATH	60S ribosomal protein L19-2	gi|565481800|ref|XP_006298540.1|	hypothetical protein CARUB_v10014622mg [Capsella rubella]	1423		AA18G00170							^						^										^			^		^		^	^		^
AA18G00180	AT4G16130.1	arabinose kinase	0006396:0019566:0046835	0005524:0009702	0005829:0016021:0009506	RNA processing:arabinose metabolic process:carbohydrate phosphorylation	ATP binding:L-arabinokinase activity	cytosol:integral component of membrane:plasmodesma	sp|O23461|ARAK_ARATH	L-arabinokinase	gi|567221522|ref|XP_006414390.1|	hypothetical protein EUTSA_v10024313mg [Eutrema salsugineum]	6669		AA18G00180																			v		v		v			^			^	^	^	^	^
AA18G00211	AT1G48040.1	Protein phosphatase 2C family protein	6470	0046872:0004722		protein dephosphorylation	metal ion binding:protein serine/threonine phosphatase activity		sp|Q9LNF4|P2C13_ARATH	Probable protein phosphatase 2C 13	gi|567134413|ref|XP_006393490.1|	hypothetical protein EUTSA_v10011569mg [Eutrema salsugineum]	1692	DBP	AA18G00211																							v										^
AA18G00219	AT1G48160.1	signal recognition particle 19 kDa protein, putative / SRP19, putative	6614	8312	5786	SRP-dependent cotranslational protein targeting to membrane	7S RNA binding	signal recognition particle, endoplasmic reticulum targeting	sp|Q943Z6|SRP19_ARATH	Signal recognition particle 19 kDa protein	gi|674956233|emb|CDX77340.1|	BnaC08g03850D [Brassica napus]	1294		AA18G00219																																	^
AA18G00221	AT3G17390.1	S-adenosylmethionine synthetase family protein	0006555:0009409:0006556:0006730:0009809	0004478:0046872:0005524	0005829:0005618:0005730:0009506:0005886	methionine metabolic process:response to cold:S-adenosylmethionine biosynthetic process:one-carbon metabolic process:lignin biosynthetic process	methionine adenosyltransferase activity:metal ion binding:ATP binding	cytosol:cell wall:nucleolus:plasmodesma:plasma membrane	sp|Q9FUZ1|METK2_BRAJU	S-adenosylmethionine synthase 2	gi|541135569|gb|AGV22114.1|	S-adenosylmethionine synthetase 1 [Betula luminifera]	636		AA18G00221								^						^												^		^		^	^		^
AA18G00222	AT1G48200.1	unknown protein; FUNCTIONS IN: molecular_function unknown; INVOLVED IN: biological_process unknown; LOCATED IN: endomembrane system; EXPRESSED IN: 22 plant structures; EXPRESSED DURING: 13 growth stages; Has 30 Blast hits to 30 proteins in 12 species: Archae - 0; Bacteria - 0; Metazoa - 0; Fungi - 0; Plants - 30; Viruses - 0; Other Eukaryotes - 0 (source: NCBI BLink).			0005739:0009507			mitochondrion:chloroplast			gi|565493302|ref|XP_006304290.1|	hypothetical protein CARUB_v10010584mg, partial [Capsella rubella]	1205		AA18G00222																												^			^		^
AA18G00225	AT3G20360.1	TRAF-like family protein							sp|P34568|BAT43_CAEEL	BTB and MATH domain-containing protein 43	gi|674246611|gb|KFK39376.1|	hypothetical protein AALP_AA3G236700 [Arabis alpina]	617		AA18G00225																																v	^
AA18G00226	AT3G20360.1	TRAF-like family protein											509		AA18G00226																									v	^		^		^	^	v	^
AA18G00234											gi|727612340|ref|XP_010479252.1|	PREDICTED: uncharacterized protein LOC104758131 [Camelina sativa]	243		AA18G00234								v						v									v			^				^			^
AA18G00235	AT1G48350.1	Ribosomal L18p/L5e family protein	0006412:0010075:0009926:0008361:0010015:0042254:0048653:0009664:0009832:0007389	0019843:0003735	0005840:0009941:0009570	translation:regulation of meristem growth:auxin polar transport:regulation of cell size:root morphogenesis:ribosome biogenesis:anther development:plant-type cell wall organization:plant-type cell wall biogenesis:pattern specification process	rRNA binding:structural constituent of ribosome	ribosome:chloroplast envelope:chloroplast stroma	sp|Q9SX68|RK18_ARATH	50S ribosomal protein L18, chloroplastic	gi|674956208|emb|CDX77315.1|	BnaC08g03600D [Brassica napus]	1242		AA18G00235								v						v					v	v	v	v	v	v		^		v		^	v		^
AA191G00002	AT5G49100.1	unknown protein; BEST Arabidopsis thaliana protein match is: unknown protein (TAIR:AT3G06868.1); Has 30201 Blast hits to 17322 proteins in 780 species: Archae - 12; Bacteria - 1396; Metazoa - 17338; Fungi - 3422; Plants - 5037; Viruses - 0; Other Eukaryotes - 2996 (source: NCBI BLink).			5634			nucleus			gi|674947101|emb|CDX86254.1|	BnaA06g29710D [Brassica napus]	1203		AA191G00002																			v		v												^
AA192G00004	AT4G20210.1	Terpenoid cyclases/Protein prenyltransferases superfamily protein	8152	0000287:0010333		metabolic process	magnesium ion binding:terpene synthase activity		sp|O65435|TPS08_ARATH	Terpenoid synthase 8	gi|685344422|ref|XP_009108473.1|	PREDICTED: terpenoid synthase 9-like [Brassica rapa]	291		AA192G00004																							v										^
AA196G00006	AT1G08640.1	Chloroplast J-like domain 1	6631		31969	fatty acid metabolic process		chloroplast membrane			gi|727571125|ref|XP_010458109.1|	PREDICTED: uncharacterized protein LOC104739458 [Camelina sativa]	1208		AA196G00006																				v		v		v									^
AA198G00002	AT5G58230.1	Transducin/WD40 repeat-like superfamily protein	0006275:0009793:0016570:0010026:0010389:0008283:0010214:0048449:0006355:0009965:0009555:0009909:0006349:0031507:0045787	5515	0005677:0009507:0080008	regulation of DNA replication:embryo development ending in seed dormancy:histone modification:trichome differentiation:regulation of G2/M transition of mitotic cell cycle:cell proliferation:seed coat development:floral organ formation:regulation of transcription, DNA-templated:leaf morphogenesis:pollen development:regulation of flower development:regulation of gene expression by genetic imprintin…	protein binding	chromatin silencing complex:chloroplast:Cul4-RING E3 ubiquitin ligase complex	sp|O22467|MSI1_ARATH	Histone-binding protein MSI1	gi|565438676|ref|XP_006282322.1|	hypothetical protein CARUB_v10028610mg [Capsella rubella]	1965	PcG_MSI	AA198G00002																										^		^			^	^	^
AA198G00004	AT5G58250.1	unknown protein; FUNCTIONS IN: molecular_function unknown; INVOLVED IN: biological_process unknown; LOCATED IN: thylakoid, chloroplast; EXPRESSED IN: 22 plant structures; EXPRESSED DURING: 14 growth stages; CONTAINS InterPro DOMAIN/s: Protein of unknown function DUF2488 (InterPro:IPR019616); Has 1807 Blast hits to 1807 proteins in 277 species: Archae - 0; Bacteria - 0; Metazoa - 736; Fungi - 347;…			0009579:0009507			thylakoid:chloroplast	sp|P51204|YCF54_PORPU	Uncharacterized protein ycf54	gi|567177760|ref|XP_006401109.1|	hypothetical protein EUTSA_v10014671mg [Eutrema salsugineum]	1153		AA198G00004							^	^					^	^					v	v	v	v	v	v		^	^		^	^			^
AA198G00005	AT5G58260.1	oxidoreductases, acting on NADH or NADPH, quinone or similar compound as acceptor	0006098:0016117:0043085:0019252:0010207:0000023:0016556:0010258:0009817:0055114	16655	0009941:0010598:0009535	pentose-phosphate shunt:carotenoid biosynthetic process:positive regulation of catalytic activity:starch biosynthetic process:photosystem II assembly:maltose metabolic process:mRNA modification:NADH dehydrogenase complex (plastoquinone) assembly:defense response to fungus, incompatible interaction:oxidation-reduction process	oxidoreductase activity, acting on NAD(P)H, quinone or similar compound as acceptor	chloroplast envelope:NAD(P)H dehydrogenase complex (plastoquinone):chloroplast thylakoid membrane	sp|Q9LVM2|NDHN_ARATH	NAD(P)H-quinone oxidoreductase subunit N, chloroplastic	gi|567177770|ref|XP_006401112.1|	hypothetical protein EUTSA_v10014691mg [Eutrema salsugineum]	860		AA198G00005																			v	v	v	v	v	v				v		^	v		^
AA198G00010	AT5G58330.1	lactate/malate dehydrogenase family protein	0006364:0051775:0006108:0006099:0000023:0019252:0009657:0010207:0019761:0043085	0030060:0046554:0008746	0005739:0009941:0009579:0009570:0048046	rRNA processing:response to redox state:malate metabolic process:tricarboxylic acid cycle:maltose metabolic process:starch biosynthetic process:plastid organization:photosystem II assembly:glucosinolate biosynthetic process:positive regulation of catalytic activity	L-malate dehydrogenase activity:malate dehydrogenase (NADP+) activity:NAD(P)+ transhydrogenase activity	mitochondrion:chloroplast envelope:thylakoid:chloroplast stroma:apoplast	sp|O48902|MDHP_MEDSA	Malate dehydrogenase [NADP], chloroplastic	gi|674899917|emb|CDY32993.1|	BnaA10g11990D [Brassica napus]	2807		AA198G00010																			v	v	v	v	v	v		^		v		^	v		^
AA198G00024	AT5G58470.1	TBP-associated factor 15B											2218		AA198G00024								^						^												^		^		^	^		^
AA198G00035	AT5G58580.1	TOXICOS EN LEVADURA 63		46872			metal ion binding		sp|Q9LUZ9|ATL63_ARATH	RING-H2 finger protein ATL63	gi|727539738|ref|XP_010443598.1|	PREDICTED: RING-H2 finger protein ATL63-like [Camelina sativa]	816		AA198G00035																			v		v		v										^
AA19G00024	AT1G05210.1	Transmembrane protein 97, predicted			0005634:0016021			nucleus:integral component of membrane	sp|Q6DFQ5|TMM97_XENTR	Transmembrane protein 97	gi|674885715|emb|CDY46841.1|	BnaA10g03250D [Brassica napus]	643		AA19G00024																				^		^	^	^		^		^		^	^		^
AA19G00027	AT1G05190.1	Ribosomal protein L6 family	0009735:0006098:0009793:0006412:0010207:0019288:0006354:0009657:0006364	0003735:0019843	0009941:0016020:0015934:0009570	response to cytokinin:pentose-phosphate shunt:embryo development ending in seed dormancy:translation:photosystem II assembly:isopentenyl diphosphate biosynthetic process, methylerythritol 4-phosphate pathway:DNA-templated transcription, elongation:plastid organization:rRNA processing	structural constituent of ribosome:rRNA binding	chloroplast envelope:membrane:large ribosomal subunit:chloroplast stroma	sp|O23049|RK6_ARATH	50S ribosomal protein L6, chloroplastic	gi|567155376|ref|XP_006418054.1|	hypothetical protein EUTSA_v10008693mg [Eutrema salsugineum]	2032		AA19G00027								v						v					v	v	v	v	v	v				v		^	v		^
AA19G00033													279		AA19G00033														^									v		v	^				^	^	v	^
AA19G00040													430		AA19G00040								v						v					v	v		v				^				^			^
AA19G00056	AT1G04850.1	ubiquitin-associated (UBA)/TS-N domain-containing protein	0006623:0006486	46872	5829	protein targeting to vacuole:protein glycosylation	metal ion binding	cytosol	sp|Q6GL77|UBXN1_XENTR	UBX domain-containing protein 1	gi|225433606|ref|XP_002273725.1|	PREDICTED: UBX domain-containing protein 4 [Vitis vinifera]	4083		AA19G00056																																	^
AA19G00064	AT1G04940.1	translocon at the inner envelope membrane of chloroplasts 20	0006626:0010207:0045037	0008565:0005515	0016021:0009706	protein targeting to mitochondrion:photosystem II assembly:protein import into chloroplast stroma	protein transporter activity:protein binding	integral component of membrane:chloroplast inner membrane	sp|Q8GZ79|TI201_ARATH	Protein TIC 20-I, chloroplastic	gi|297843294|ref|XP_002889528.1|	hypothetical protein ARALYDRAFT_887669 [Arabidopsis lyrata subsp. lyrata]	964		AA19G00064							^	v						v					v	v	v	v	v	v									^
AA19G00072	AT2G32730.1	26S proteasome regulatory complex, non-ATPase subcomplex, Rpn2/Psmd1 subunit	0009630:0007010:0042176:0051788:0006094:0006635:0010332:0009407:0080129:0006302:0043161:0050790	30234	0009507:0005829:0008540:0005886:0005634	gravitropism:cytoskeleton organization:regulation of protein catabolic process:response to misfolded protein:gluconeogenesis:fatty acid beta-oxidation:response to gamma radiation:toxin catabolic process:proteasome core complex assembly:double-strand break repair:proteasome-mediated ubiquitin-dependent protein catabolic process:regulation of catalytic activity	enzyme regulator activity	chloroplast:cytosol:proteasome regulatory particle, base subcomplex:plasma membrane:nucleus	sp|O48844|PSD1A_ARATH	26S proteasome non-ATPase regulatory subunit 1 homolog A	gi|297823053|ref|XP_002879409.1|	hypothetical protein ARALYDRAFT_482209 [Arabidopsis lyrata subsp. lyrata]	5407		AA19G00072								^						^						^		^						^			^		^
AA19G00084	AT1G04690.1	potassium channel beta subunit 1	0034765:0071805	5249	0009506:0005886:0005829	regulation of ion transmembrane transport:potassium ion transmembrane transport	voltage-gated potassium channel activity	plasmodesma:plasma membrane:cytosol	sp|O23016|KCAB_ARATH	Probable voltage-gated potassium channel subunit beta	gi|674917658|emb|CDY15518.1|	BnaA08g28020D [Brassica napus]	2205		AA19G00084																																	^
AA19G00100	AT1G04520.1	plasmodesmata-located protein 2	0010497:0046739		0016021:0005576:0009506	plasmodesmata-mediated intercellular transport:transport of virus in multicellular host		integral component of membrane:extracellular region:plasmodesma	sp|Q6NM73|CRRS3_ARATH	Cysteine-rich repeat secretory protein 3	gi|567155594|ref|XP_006418121.1|	hypothetical protein EUTSA_v10008311mg [Eutrema salsugineum]	1423		AA19G00100																																	^
AA19G00101	AT1G04510.1	MOS4-associated complex 3A	0006094:0000349:0001510:0009651:0042742:0010388:0009640:0006096:0016567:0046686:0045087:0006626:0006281	0000166:0016874:0004842	0080008:0005730:0071013:0071006:0000974	gluconeogenesis:generation of catalytic spliceosome for first transesterification step:RNA methylation:response to salt stress:defense response to bacterium:cullin deneddylation:photomorphogenesis:glycolytic process:protein ubiquitination:response to cadmium ion:innate immune response:protein targeting to mitochondrion:DNA repair	nucleotide binding:ligase activity:ubiquitin-protein transferase activity	Cul4-RING E3 ubiquitin ligase complex:nucleolus:catalytic step 2 spliceosome:U2-type catalytic step 1 spliceosome:Prp19 complex	sp|Q94BR4|PR19A_ARATH	Pre-mRNA-processing factor 19 homolog 1	gi|674250024|gb|KFK42789.1|	hypothetical protein AALP_AA1G039400 [Arabis alpina]	5114		AA19G00101								^						^												^		^		^	^		^
AA19G00104	AT3G04400.1	Ribosomal protein L14p/L23e family protein	0001510:0006412:0009793	3735	0005739:0005730:0009507:0022625	RNA methylation:translation:embryo development ending in seed dormancy	structural constituent of ribosome	mitochondrion:nucleolus:chloroplast:cytosolic large ribosomal subunit	sp|P49690|RL23_ARATH	60S ribosomal protein L23	gi|565482140|ref|XP_006298710.1|	hypothetical protein CARUB_v10014805mg, partial [Capsella rubella]	1761		AA19G00104								v															^			^		^		^	^		^
AA19G00111	AT1G04430.1	S-adenosyl-L-methionine-dependent methyltransferases superfamily protein	0009825:0048767:0000271:0009932:0071555:0032259:0043481:0010817	8757	0016021:0000139:0005768:0005774:0005802	multidimensional cell growth:root hair elongation:polysaccharide biosynthetic process:cell tip growth:cell wall organization:methylation:anthocyanin accumulation in tissues in response to UV light:regulation of hormone levels	S-adenosylmethionine-dependent methyltransferase activity	integral component of membrane:Golgi membrane:endosome:vacuolar membrane:trans-Golgi network	sp|Q940J9|PMT8_ARATH	Probable methyltransferase PMT8	gi|674917645|emb|CDY15505.1|	BnaA08g27890D [Brassica napus]	4513		AA19G00111							^	^						^														^			^		^
AA19G00112	AT1G04420.1	NAD(P)-linked oxidoreductase superfamily protein	0019288:0055114	4032	0009941:0009570	isopentenyl diphosphate biosynthetic process, methylerythritol 4-phosphate pathway:oxidation-reduction process	alditol:NADP+ 1-oxidoreductase activity	chloroplast envelope:chloroplast stroma	sp|P0A9T5|TAS_SHIFL	Protein tas	gi|567155625|ref|XP_006418130.1|	hypothetical protein EUTSA_v10007737mg [Eutrema salsugineum]	3202		AA19G00112														v					v	v	v	v	v	v		^				^			^
AA19G00118	AT1G04340.1	HR-like lesion-inducing protein-related			0005783:0005794:0009507			endoplasmic reticulum:Golgi apparatus:chloroplast			gi|15219714|ref|NP_171929.1|	HR-like lesion-inducing protein-like protein [Arabidopsis thaliana]	1491		AA19G00118																															^		^
AA19G00122	AT5G09510.1	Ribosomal protein S19 family protein	0001510:0006412:0006354:0006091:0015979:0000028	0003735:0044822	0000312:0005730:0009506:0022627:0005774:0009570:0005794:0005886	RNA methylation:translation:DNA-templated transcription, elongation:generation of precursor metabolites and energy:photosynthesis:ribosomal small subunit assembly	structural constituent of ribosome:poly(A) RNA binding	plastid small ribosomal subunit:nucleolus:plasmodesma:cytosolic small ribosomal subunit:vacuolar membrane:chloroplast stroma:Golgi apparatus:plasma membrane	sp|Q9FY64|RS154_ARATH	40S ribosomal protein S15-4	gi|297811047|ref|XP_002873407.1|	40S ribosomal protein S15 [Arabidopsis lyrata subsp. lyrata]	1263		AA19G00122																			^		^		^			^		^	v	^	^		^
AA19G00126	AT1G04220.1	3-ketoacyl-CoA synthase 2	0009411:0000038:0006633:0042335:0009813:0010345:0009409:0009611:0006970	9922	0016021:0005634	response to UV:very long-chain fatty acid metabolic process:fatty acid biosynthetic process:cuticle development:flavonoid biosynthetic process:suberin biosynthetic process:response to cold:response to wounding:response to osmotic stress	fatty acid elongase activity	integral component of membrane:nucleus	sp|Q5XEP9|KCS2_ARATH	3-ketoacyl-CoA synthase 2	gi|15219676|ref|NP_171918.1|	3-ketoacyl-CoA synthase 2 [Arabidopsis thaliana]	2971		AA19G00126										v					v						v		v		v							v	^
AA19G00142	AT1G04080.3	Tetratricopeptide repeat (TPR)-like superfamily protein	0048510:0006397		0005634:0005829	regulation of timing of transition from vegetative to reproductive phase:mRNA processing		nucleus:cytosol	sp|Q4KLU2|PRP39_XENLA	Pre-mRNA-processing factor 39	gi|297843218|ref|XP_002889490.1|	hypothetical protein ARALYDRAFT_333729 [Arabidopsis lyrata subsp. lyrata]	4931		AA19G00142								^						^														^			^		^
AA19G00143	AT1G04070.1	translocase of outer membrane 22-I	0071806:0006626	15450	0016021:0005742:0009536:0005774	protein transmembrane transport:protein targeting to mitochondrion	P-P-bond-hydrolysis-driven protein transmembrane transporter activity	integral component of membrane:mitochondrial outer membrane translocase complex:plastid:vacuolar membrane	sp|O64497|TOM91_ARATH	Mitochondrial import receptor subunit TOM9-1	gi|567155768|ref|XP_006418171.1|	hypothetical protein EUTSA_v10009189mg [Eutrema salsugineum]	294		AA19G00143							^						^	^					^				^		^			^		^	^		^
AA19G00155	AT1G03530.1	nuclear assembly factor 1	6606		0005623:0009506	protein import into nucleus		cell:plasmodesma	sp|O14360|NAF1_SCHPO	H/ACA ribonucleoprotein complex non-core subunit NAF1	gi|297848572|ref|XP_002892167.1|	hypothetical protein ARALYDRAFT_311450 [Arabidopsis lyrata subsp. lyrata]	2576		AA19G00155														^											^								^
AA19G00167	AT5G26200.1	Mitochondrial substrate carrier family protein	0055085:0006839		0005743:0016021	transmembrane transport:mitochondrial transport		mitochondrial inner membrane:integral component of membrane	sp|Q8BGF9|S2544_MOUSE	Solute carrier family 25 member 44	gi|567139720|ref|XP_006394864.1|	hypothetical protein EUTSA_v10004529mg [Eutrema salsugineum]	1026		AA19G00167	v						v						v	v																			^
AA19G00168	AT5G26180.1	S-adenosyl-L-methionine-dependent methyltransferases superfamily protein	32259	8168	5737	methylation	methyltransferase activity	cytoplasm	sp|Q96P11|NSUN5_HUMAN	Probable 28S rRNA (cytosine-C(5))-methyltransferase	gi|567139717|ref|XP_006394863.1|	hypothetical protein EUTSA_v10004076mg [Eutrema salsugineum]	4087		AA19G00168																														^			^
AA19G00174	AT3G10370.1	FAD-dependent oxidoreductase family protein	0006007:0006127:0019563:0006072:0015824:0019761	52591	0009331:0005743	glucose catabolic process:glycerophosphate shuttle:glycerol catabolic process:glycerol-3-phosphate metabolic process:proline transport:glucosinolate biosynthetic process	sn-glycerol-3-phosphate:ubiquinone-8 oxidoreductase activity	glycerol-3-phosphate dehydrogenase complex:mitochondrial inner membrane	sp|Q9SS48|SDP6_ARATH	Glycerol-3-phosphate dehydrogenase SDP6, mitochondrial	gi|729420854|ref|XP_010558142.1|	PREDICTED: glycerol-3-phosphate dehydrogenase SDP6, mitochondrial-like [Tarenaya hassleriana]	2740		AA19G00174								^					^													^		^		^	^		^
AA19G00204	AT5G03860.1	malate synthase	0006099:0006097	4474	0009514:0005634	tricarboxylic acid cycle:glyoxylate cycle	malate synthase activity	glyoxysome:nucleus	sp|Q9LZC3|MASY_ARATH	Malate synthase	gi|674232083|gb|KFK24848.1|	hypothetical protein AALP_AA8G032400 [Arabis alpina]	4045		AA19G00204							^					v	^						v		v	v	v	v		^		^		^	^		^
AA19G00206													195		AA19G00206																										^		^		^	^		^
AA19G00215	AT5G03740.1	histone deacetylase 2C	0009414:0001510:0009651:0010388:0009640:0045892:0009737	0004407:0008270:0003676	5730	response to water deprivation:RNA methylation:response to salt stress:cullin deneddylation:photomorphogenesis:negative regulation of transcription, DNA-templated:response to abscisic acid	histone deacetylase activity:zinc ion binding:nucleic acid binding	nucleolus	sp|Q9LZR5|HDT3_ARATH	Histone deacetylase HDT3	gi|567170016|ref|XP_006398832.1|	hypothetical protein EUTSA_v10014245mg [Eutrema salsugineum]	2485	C2H2	AA19G00215																										^		^		^	^		^
AA19G00262													312		AA19G00262								v		^									v	v	v	v	v	v		^		v	^	^	v	v	^
AA19G00267	AT5G03040.1	IQ-domain 2	0048767:0006007	5516	0005886:0005634	root hair elongation:glucose catabolic process	calmodulin binding	plasma membrane:nucleus	sp|Q9SF32|IQD1_ARATH	Protein IQ-DOMAIN 1	gi|567169745|ref|XP_006398754.1|	hypothetical protein EUTSA_v10013499mg [Eutrema salsugineum]	2533		AA19G00267								^						^						^		^		^		^		^	^		^		^
AA19G00268	AT5G02960.1	Ribosomal protein S12/S23 family protein	0006412:0006355	0042393:0008270:0003735	0022627:0005794	translation:regulation of transcription, DNA-templated	histone binding:zinc ion binding:structural constituent of ribosome	cytosolic small ribosomal subunit:Golgi apparatus	sp|P49201|RS232_ARATH	40S ribosomal protein S23-2	gi|502111058|ref|XP_004493945.1|	PREDICTED: 40S ribosomal protein S23-like [Cicer arietinum]	800		AA19G00268																			^		^		^			^		^		^	^		^
AA19G00272	AT5G02870.1	Ribosomal protein L4/L1 family	0001510:0006412:0009220:0042545:0009664:0009735	3735	0005618:0005730:0009506:0005774:0009507:0022625:0005886	RNA methylation:translation:pyrimidine ribonucleotide biosynthetic process:cell wall modification:plant-type cell wall organization:response to cytokinin	structural constituent of ribosome	cell wall:nucleolus:plasmodesma:vacuolar membrane:chloroplast:cytosolic large ribosomal subunit:plasma membrane	sp|P49691|RL4B_ARATH	60S ribosomal protein L4-2	gi|26450328|dbj|BAC42280.1|	putative 60S ribosomal protein [Arabidopsis thaliana]	1505		AA19G00272								^						^						^		^		^		^		^		^	^		^
AA19G00275	AT5G02820.1	Spo11/DNA topoisomerase VI, subunit A protein	0009957:0000737:0006265	0042802:0003677:0005524:0003918:0000287	0009330:0005694:0005634	epidermal cell fate specification:DNA catabolic process, endonucleolytic:DNA topological change	identical protein binding:DNA binding:ATP binding:DNA topoisomerase type II (ATP-hydrolyzing) activity:magnesium ion binding	DNA topoisomerase complex (ATP-hydrolyzing):chromosome:nucleus	sp|Q9LZ03|TOP6A_ARATH	DNA topoisomerase 6 subunit A	gi|685380144|ref|XP_009122750.1|	PREDICTED: DNA topoisomerase 6 subunit A [Brassica rapa]	1405		AA19G00275								^						^					^	^	^	^	^	^		^		^		^	^		^
AA19G00276	AT5G02810.1	pseudo-response regulator 7	0000160:0042752:0009266:0048574:0045892:0010017	0000156:0003677	0005739:0005634	phosphorelay signal transduction system:regulation of circadian rhythm:response to temperature stimulus:long-day photoperiodism, flowering:negative regulation of transcription, DNA-templated:red or far-red light signaling pathway	phosphorelay response regulator activity:DNA binding	mitochondrion:nucleus	sp|Q93WK5|APRR7_ARATH	Two-component response regulator-like APRR7	gi|727638945|ref|XP_010490748.1|	PREDICTED: two-component response regulator-like APRR7 [Camelina sativa]	4221	Pseudo ARR-B	AA19G00276																										^				^			^
AA19G00280	AT5G02760.1	Protein phosphatase 2C family protein	6470	0046872:0004722	5634	protein dephosphorylation	metal ion binding:protein serine/threonine phosphatase activity	nucleus	sp|Q501F9|P2C67_ARATH	Probable protein phosphatase 2C 67	gi|674231960|gb|KFK24725.1|	hypothetical protein AALP_AA8G016500 [Arabis alpina]	1447		AA19G00280																			v		v		v						^				^
AA19G00284	AT5G02710.1	unknown protein; LOCATED IN: chloroplast; EXPRESSED IN: 21 plant structures; EXPRESSED DURING: 13 growth stages; CONTAINS InterPro DOMAIN/s: Uncharacterised protein family UPF0153 (InterPro:IPR005358); Has 240 Blast hits to 240 proteins in 73 species: Archae - 10; Bacteria - 110; Metazoa - 0; Fungi - 0; Plants - 25; Viruses - 0; Other Eukaryotes - 95 (source: NCBI BLink).	0016556:0010027			mRNA modification:thylakoid membrane organization					gi|567169643|ref|XP_006398724.1|	hypothetical protein EUTSA_v10014815mg [Eutrema salsugineum]	1019		AA19G00284							^												v	v	v	v	v	v		^				^			^
AA19G00285	AT3G53500.2	RNA-binding (RRM/RBD/RNP motifs) family protein with retrovirus zinc finger-like domain		0046872:0097159:1901363			metal ion binding:organic cyclic compound binding:heterocyclic compound binding		sp|Q9FYB7|RSZ32_ARATH	Serine/arginine-rich splicing factor RS2Z32	gi|727583310|ref|XP_010464607.1|	PREDICTED: serine/arginine-rich splicing factor RS2Z33-like isoform X1 [Camelina sativa]	1894		AA19G00285								^						^												^	^	^		^	^		^	^
AA19G00289	AT5G02590.1	Tetratricopeptide repeat (TPR)-like superfamily protein	6626		0009941:0009543:0005886	protein targeting to mitochondrion		chloroplast envelope:chloroplast thylakoid lumen:plasma membrane	sp|Q9LS48|SG1_ARATH	protein SLOW GREEN 1, chloroplastic	gi|567169616|ref|XP_006398717.1|	hypothetical protein EUTSA_v10015638mg [Eutrema salsugineum]	990		AA19G00289							^						^	^						v		v				^				^			^
AA19G00290	AT5G02570.1	Histone superfamily protein	0048868:0006334	0003677:0046982	0000786:0005730	pollen tube development:nucleosome assembly	DNA binding:protein heterodimerization activity	nucleosome:nucleolus	sp|Q9LZ45|H2B9_ARATH	Histone H2B.9	gi|674245567|gb|KFK38332.1|	hypothetical protein AALP_AA3G100500 [Arabis alpina]	390		AA19G00290								v						v					^		^						^	^		^	^		^
AA19G00291	AT5G02540.1	NAD(P)-binding Rossmann-fold superfamily protein	55114	16491		oxidation-reduction process	oxidoreductase activity		sp|A2RVM0|TIC32_ARATH	Short-chain dehydrogenase TIC 32, chloroplastic	gi|21554820|gb|AAM63701.1|	putativepod-specific dehydrogenase SAC25 [Arabidopsis thaliana]	2015		AA19G00291							v	v		v			v			v							v			^		^		^	^		^
AA19G00295	AT5G02500.1	heat shock cognate protein 70-1	0009615:0006094:0006457:0090332:0009651:0050832:0042742:0006355:0006096:0046686:0009409:0009408:0010187	0002020:0005524	0005774:0048046:0022626:0009507:0005618:0005794:0005730:0009506:0005886	response to virus:gluconeogenesis:protein folding:stomatal closure:response to salt stress:defense response to fungus:defense response to bacterium:regulation of transcription, DNA-templated:glycolytic process:response to cadmium ion:response to cold:response to heat:negative regulation of seed germination	protease binding:ATP binding	vacuolar membrane:apoplast:cytosolic ribosome:chloroplast:cell wall:Golgi apparatus:nucleolus:plasmodesma:plasma membrane	sp|P22953|MD37E_ARATH	Probable mediator of RNA polymerase II transcription subunit 37e	gi|567169589|ref|XP_006398709.1|	hypothetical protein EUTSA_v10012922mg [Eutrema salsugineum]	2539		AA19G00295																										^		^		^	^	^	^
AA19G00300	AT5G02450.1	Ribosomal protein L36e family protein	6412	3735	0009506:0005774:0022625	translation	structural constituent of ribosome	plasmodesma:vacuolar membrane:cytosolic large ribosomal subunit	sp|Q9LZ57|RL363_ARATH	60S ribosomal protein L36-3	gi|685301945|ref|XP_009141676.1|	PREDICTED: 60S ribosomal protein L36-2-like [Brassica rapa]	1047		AA19G00300																							^					^		^			^
AA19G00314	AT5G02260.1	expansin A9	0009831:0009828:0009826:0046685		0005618:0005576:0009507:0016020	plant-type cell wall modification involved in multidimensional cell growth:plant-type cell wall loosening:unidimensional cell growth:response to arsenic-containing substance		cell wall:extracellular region:chloroplast:membrane	sp|Q9LZ99|EXPA9_ARATH	Expansin-A9	gi|727495702|ref|XP_010423881.1|	PREDICTED: expansin-A9-like [Camelina sativa]	1887		AA19G00314																			^	^	^	^	^			^	^	^		^	^		^	^
AA19G00317													204		AA19G00317								v						v						v	v	v		v		^			v		v	v	^
AA19G00319	AT5G02190.1	Eukaryotic aspartyl protease family protein	0046685:0042344:0009793:0015700:0009697:0010363:0010200:0031348:0050832:0009867:0019684:0009595:0042742:0006508:0006612:0010310:0098655:0046938:0052544:0009862:0046686:0009409:0000165:0043900	0005507:0046870:0071992:0016756:0015446:0004190	0005783:0005829:0009507:0005576	response to arsenic-containing substance:indole glucosinolate catabolic process:embryo development ending in seed dormancy:arsenite transport:salicylic acid biosynthetic process:regulation of plant-type hypersensitive response:response to chitin:negative regulation of defense response:defense response to fungus:jasmonic acid mediated signaling pathway:photosynthesis, light reaction:detection of b…	copper ion binding:cadmium ion binding:phytochelatin transmembrane transporter activity:glutathione gamma-glutamylcysteinyltransferase activity:arsenite-transmembrane transporting ATPase activity:aspartic-type endopeptidase activity	endoplasmic reticulum:cytosol:chloroplast:extracellular region	sp|Q9LZL3|PCS1L_ARATH	Aspartic proteinase PCS1	gi|674231938|gb|KFK24703.1|	hypothetical protein AALP_AA8G013700 [Arabis alpina]	1320		AA19G00319							^						^	^											^							^	^
AA19G00320	AT5G02180.1	Transmembrane amino acid transporter family protein	0006633:0055114:0003333	0016717:0015171	0016021:0005774:0009507:0005886	fatty acid biosynthetic process:oxidation-reduction process:amino acid transmembrane transport	oxidoreductase activity, acting on paired donors, with oxidation of a pair of donors resulting in the reduction of molecular oxygen to two molecules of water:amino acid transmembrane transporter activity	integral component of membrane:vacuolar membrane:chloroplast:plasma membrane			gi|674892460|emb|CDY40336.1|	BnaA10g27320D [Brassica napus]	2668		AA19G00320																																	^
AA19G00331	AT5G02050.1	Mitochondrial glycoprotein family protein	0001510:0009220		5759	RNA methylation:pyrimidine ribonucleotide biosynthetic process		mitochondrial matrix	sp|Q8W487|YB95_ARATH	Uncharacterized protein At2g39795, mitochondrial	gi|674231844|gb|KFK24609.1|	hypothetical protein AALP_AA8G001400 [Arabis alpina]	1153		AA19G00331																			^				^			^		^	v		^	^	^
AA19G00403	AT5G01410.1	Aldolase-type TIM barrel family protein	0006098:0043085:0019252:0010335:0000023:0006982:0042823:0042538:0010224:0006520:0015994:0008615	0036381:0046982:0042803	0005829:0012505:0005886	pentose-phosphate shunt:positive regulation of catalytic activity:starch biosynthetic process:response to non-ionic osmotic stress:maltose metabolic process:response to lipid hydroperoxide:pyridoxal phosphate biosynthetic process:hyperosmotic salinity response:response to UV-B:cellular amino acid metabolic process:chlorophyll metabolic process:pyridoxine biosynthetic process	pyridoxal 5'-phosphate synthase (glutamine hydrolysing) activity:protein heterodimerization activity:protein homodimerization activity	cytosol:endomembrane system:plasma membrane	sp|Q8L940|PDX13_ARATH	Pyridoxal 5'-phosphate synthase subunit PDX1.3	gi|567169287|ref|XP_006398617.1|	hypothetical protein EUTSA_v10014179mg [Eutrema salsugineum]	930		AA19G00403							^	^					^	^												^		^		^	^		^
AA19G00440	AT2G41420.1	proline-rich family protein	9554		0016021:0005886	megasporogenesis		integral component of membrane:plasma membrane	sp|Q8S8M0|CYT1A_ARATH	Cysteine-rich and transmembrane domain-containing protein A	gi|661899295|emb|CDO97289.1|	unnamed protein product [Coffea canephora]	1086		AA19G00440								^						^												^			^		^		^
AA19G00454	AT3G57290.1	eukaryotic translation initiation factor 3E	0010182:0009793:0006406:0009853:0043687:0050826:0030422:0016567:0009651:0009845:0080129:0006446:0035196:0010162:0019915:0006606:0001731:0010228:0009640:0051788:0009909:0045893:0009933:0000398:0006352:0006511	0003743:0005515	0016282:0005829:0005886:0008180:0033290:0005852	sugar mediated signaling pathway:embryo development ending in seed dormancy:mRNA export from nucleus:photorespiration:post-translational protein modification:response to freezing:production of siRNA involved in RNA interference:protein ubiquitination:response to salt stress:seed germination:proteasome core complex assembly:regulation of translational initiation:production of miRNAs involved in ge…	translation initiation factor activity:protein binding	eukaryotic 43S preinitiation complex:cytosol:plasma membrane:COP9 signalosome:eukaryotic 48S preinitiation complex:eukaryotic translation initiation factor 3 complex	sp|Q9C5Z3|EIF3E_ARATH	Eukaryotic translation initiation factor 3 subunit E	gi|567184145|ref|XP_006402894.1|	hypothetical protein EUTSA_v10005924mg [Eutrema salsugineum]	2477		AA19G00454														^								^	^			^		^		^	^		^
AA19G00462	AT2G41640.1	Glycosyltransferase family 61 protein	0010200:0008152	16757	5576	response to chitin:metabolic process	transferase activity, transferring glycosyl groups	extracellular region			gi|727448636|ref|XP_010505949.1|	PREDICTED: EGF domain-specific O-linked N-acetylglucosamine transferase-like [Camelina sativa]	1179		AA19G00462															v					v		v		v					v		v	v	^
AA19G00467	AT2G41680.1	NADPH-dependent thioredoxin reductase C	0010581:0042744:0016117:0043085:0019430:0019288:0045454:0046686:0055114:0010380:0010027	0050660:0005515:0008047:0016671:0004791	9570	regulation of starch biosynthetic process:hydrogen peroxide catabolic process:carotenoid biosynthetic process:positive regulation of catalytic activity:removal of superoxide radicals:isopentenyl diphosphate biosynthetic process, methylerythritol 4-phosphate pathway:cell redox homeostasis:response to cadmium ion:oxidation-reduction process:regulation of chlorophyll biosynthetic process:thylakoid m…	flavin adenine dinucleotide binding:protein binding:enzyme activator activity:oxidoreductase activity, acting on a sulfur group of donors, disulfide as acceptor:thioredoxin-disulfide reductase activity	chloroplast stroma	sp|O22229|TRXB3_ARATH	NADPH-dependent thioredoxin reductase 3	gi|565472388|ref|XP_006293996.1|	hypothetical protein CARUB_v10022987mg [Capsella rubella]	2891		AA19G00467																			v	v	v	v	v	v		^		v		^			^
AA19G00483	AT1G58684.1	Ribosomal protein S5 family protein	0001510:0006412	0003723:0003735	0005730:0009506:0022627:0016020	RNA methylation:translation	RNA binding:structural constituent of ribosome	nucleolus:plasmodesma:cytosolic small ribosomal subunit:membrane	sp|Q93VB8|RS22_ARATH	40S ribosomal protein S2-2	gi|567215637|ref|XP_006411454.1|	hypothetical protein EUTSA_v10017049mg [Eutrema salsugineum]	1428		AA19G00483																				v						^		^	v	^			^
AA1G00010	AT5G38470.1	Rad23 UV excision repair protein family	0044260:0044238			cellular macromolecule metabolic process:primary metabolic process			sp|Q84L30|RD23D_ARATH	Ubiquitin receptor RAD23d	gi|595935891|ref|XP_007215515.1|	hypothetical protein PRUPE_ppa007020mg [Prunus persica]	6671		AA1G00010							v	v						v												^		^		^	^		^
AA1G00018	AT1G02280.1	translocon at the outer envelope membrane of chloroplasts 33	0071806:0008152:0045036	0015450:0046872:0003924:0042803:0005525	0016021:0009707	protein transmembrane transport:metabolic process:protein targeting to chloroplast	P-P-bond-hydrolysis-driven protein transmembrane transporter activity:metal ion binding:GTPase activity:protein homodimerization activity:GTP binding	integral component of membrane:chloroplast outer membrane	sp|O23680|TOC33_ARATH	Translocase of chloroplast 33, chloroplastic	gi|15217705|ref|NP_171730.1|	translocase of chloroplast 33 [Arabidopsis thaliana]	1536		AA1G00018							^												v	v	v	v	v	v		^		^		^			^
AA1G00039	AT1G01090.1	pyruvate dehydrogenase E1 alpha	0006096:0055114	4739	0009941:0009570:0005829:0005739	glycolytic process:oxidation-reduction process	pyruvate dehydrogenase (acetyl-transferring) activity	chloroplast envelope:chloroplast stroma:cytosol:mitochondrion	sp|O24457|ODPA3_ARATH	Pyruvate dehydrogenase E1 component subunit alpha-3, chloroplastic	gi|567156514|ref|XP_006418380.1|	hypothetical protein EUTSA_v10007695mg [Eutrema salsugineum]	3979		AA1G00039							^						^						v	v	v		v	v		^							^
AA1G00044	AT1G01140.3	CBL-interacting protein kinase 9	0006468:0055075:0009651:0009409:0009611:0043266:0051365:0010555:0007165	0004674:0005524:0005515	0005737:0005634:0005886	protein phosphorylation:potassium ion homeostasis:response to salt stress:response to cold:response to wounding:regulation of potassium ion transport:cellular response to potassium ion starvation:response to mannitol:signal transduction	protein serine/threonine kinase activity:ATP binding:protein binding	cytoplasm:nucleus:plasma membrane	sp|Q9MAM1|CIPK9_ARATH	CBL-interacting serine/threonine-protein kinase 9	gi|567156538|ref|XP_006418386.1|	hypothetical protein EUTSA_v10007632mg [Eutrema salsugineum]	3543		AA1G00044																			v	v	v	v	v	v				v			v		^
AA1G00045	AT4G00850.1	GRF1-interacting factor 3	0000278:0045893:0010048:0006396:0043687:0000956:0009410:0048366:0008283	0005515:0003713	5634	mitotic cell cycle:positive regulation of transcription, DNA-templated:vernalization response:RNA processing:post-translational protein modification:nuclear-transcribed mRNA catabolic process:response to xenobiotic stimulus:leaf development:cell proliferation	protein binding:transcription coactivator activity	nucleus	sp|Q93VH6|GIF3_ARATH	GRF1-interacting factor 3	gi|297848408|ref|XP_002892085.1|	hypothetical protein ARALYDRAFT_887341 [Arabidopsis lyrata subsp. lyrata]	1278	GIF	AA1G00045																										^				^			^
AA1G00058	AT1G01320.1	Tetratricopeptide repeat (TPR)-like superfamily protein	16556		5737	mRNA modification		cytoplasm	sp|F4JKH6|TSS_ARATH	Protein TSS	gi|42561588|ref|NP_171639.3|	tetratricopeptide repeat-containing protein [Arabidopsis thaliana]	8751		AA1G00058	^						^	^					^	^					v		v		v	v		^			^	^	^		^
AA1G00077	AT5G12420.1	O-acyltransferase (WSD1-like) family protein	0015706:0010167	16746	5634	nitrate transport:response to nitrate	transferase activity, transferring acyl groups	nucleus	sp|Q93ZR6|WSD1_ARATH	O-acyltransferase WSD1	gi|727641338|ref|XP_010492003.1|	PREDICTED: O-acyltransferase WSD1-like [Camelina sativa]	3259		AA1G00077																			v	v	v	v	v	v				v			v		^
AA1G00079	AT4G01100.2	adenine nucleotide transporter 1	0006098:0098655:0015866:0006007:0009651:1901679:0015867:0006096:0046686:0080121:0009060:0015860:0006839	0080122:0015217:0005347	0005774:0009536:0005743:0016021	pentose-phosphate shunt:cation transmembrane transport:ADP transport:glucose catabolic process:response to salt stress:nucleotide transmembrane transport:ATP transport:glycolytic process:response to cadmium ion:AMP transport:aerobic respiration:purine nucleoside transmembrane transport:mitochondrial transport	AMP transmembrane transporter activity:ADP transmembrane transporter activity:ATP transmembrane transporter activity	vacuolar membrane:plastid:mitochondrial inner membrane:integral component of membrane	sp|O04619|ADNT1_ARATH	Mitochondrial adenine nucleotide transporter ADNT1	gi|565460090|ref|XP_006288044.1|	hypothetical protein CARUB_v10001278mg [Capsella rubella]	1879		AA1G00079								^						^												^		^		^	^		^
AA1G00084	AT1G01600.1	cytochrome P450, family 86, subfamily A, polypeptide 4	0006952:0006631:0055114	0009055:0005506:0005515:0020037:0019825:0018685:0070330	0016021:0005576	defense response:fatty acid metabolic process:oxidation-reduction process	electron carrier activity:iron ion binding:protein binding:heme binding:oxygen binding:alkane 1-monooxygenase activity:aromatase activity	integral component of membrane:extracellular region	sp|Q9LMM1|C86A4_ARATH	Cytochrome P450 86A4	gi|297848340|ref|XP_002892051.1|	CYP86A4 [Arabidopsis lyrata subsp. lyrata]	2025		AA1G00084																															^	v	^
AA1G00085	AT1G01610.1	glycerol-3-phosphate acyltransferase 4	0006655:0000038:0009825:0010075:0007389:0043481:0010143:0048767:0008361:0016024:0000271:0009926:0042335:0016311:0009932:0071555	0090447:0016791:0004366	0009507:0016021:0005783	phosphatidylglycerol biosynthetic process:very long-chain fatty acid metabolic process:multidimensional cell growth:regulation of meristem growth:pattern specification process:anthocyanin accumulation in tissues in response to UV light:cutin biosynthetic process:root hair elongation:regulation of cell size:CDP-diacylglycerol biosynthetic process:polysaccharide biosynthetic process:auxin polar tra…	glycerol-3-phosphate 2-O-acyltransferase activity:phosphatase activity:glycerol-3-phosphate O-acyltransferase activity	chloroplast:integral component of membrane:endoplasmic reticulum	sp|Q9LMM0|GPAT4_ARATH	Glycerol-3-phosphate 2-O-acyltransferase 4	gi|297842960|ref|XP_002889361.1|	glycerol-3-phosphate acyltransferase 4 [Arabidopsis lyrata subsp. lyrata]	2777		AA1G00085								^						^						^		^				^			^	^	^		^
AA1G00132	AT3G48110.1	glycine-tRNA ligases	0006426:0009791:0044702:0048608:0009790	0005524:0004820	9507	glycyl-tRNA aminoacylation:post-embryonic development:single organism reproductive process:reproductive structure development:embryo development	ATP binding:glycine-tRNA ligase activity	chloroplast	sp|Q8L785|SYGM2_ARATH	Glycine--tRNA ligase, chloroplastic/mitochondrial 2	gi|674965902|emb|CDX68145.1|	BnaA07g21850D [Brassica napus]	8412		AA1G00132																										^				^			^
AA1G00135													421		AA1G00135																																	^
AA1G00138	AT4G09320.1	Nucleoside diphosphate kinase family protein	0006241:0009651:0006165:0006183:0006228:0046686	0004550:0046872:0005524	0005774:0048046:0009507:0005794:0005777:0005829:0009506:0005886	CTP biosynthetic process:response to salt stress:nucleoside diphosphate phosphorylation:GTP biosynthetic process:UTP biosynthetic process:response to cadmium ion	nucleoside diphosphate kinase activity:metal ion binding:ATP binding	vacuolar membrane:apoplast:chloroplast:Golgi apparatus:peroxisome:cytosol:plasmodesma:plasma membrane	sp|P39207|NDK1_ARATH	Nucleoside diphosphate kinase 1	gi|567156966|ref|XP_006418499.1|	hypothetical protein EUTSA_v10009021mg [Eutrema salsugineum]	1073		AA1G00138							^	^						^												^		^		^	^		^
AA1G00141	AT1G02150.1	Tetratricopeptide repeat (TPR)-like superfamily protein	0006364:0019288:0009658:0006399:0045036		0005739:0009507	rRNA processing:isopentenyl diphosphate biosynthetic process, methylerythritol 4-phosphate pathway:chloroplast organization:tRNA metabolic process:protein targeting to chloroplast		mitochondrion:chloroplast	sp|Q8LPS6|PPR3_ARATH	Pentatricopeptide repeat-containing protein At1g02150	gi|565496816|ref|XP_006306047.1|	hypothetical protein CARUB_v10011354mg [Capsella rubella]	1673		AA1G00141																			v	v	v	v	v	v		^				^			^
AA1G00145	AT1G02205.3	Fatty acid hydroxylase superfamily	0043447:0010025:0006633:0042335:0055114:0009414:0042742:0046185:0050832	0016491:0071771:0005506	0016021:0005789	alkane biosynthetic process:wax biosynthetic process:fatty acid biosynthetic process:cuticle development:oxidation-reduction process:response to water deprivation:defense response to bacterium:aldehyde catabolic process:defense response to fungus	oxidoreductase activity:aldehyde decarbonylase activity:iron ion binding	integral component of membrane:endoplasmic reticulum membrane	sp|F4HVY0|CER1_ARATH	Protein ECERIFERUM 1	gi|1209703|gb|AAB87721.1|	maize gl1 homolog [Arabidopsis thaliana]	3448		AA1G00145							^	^					^	^					v	v	v	v	v	v		^			^	^	^		^
AA1G00157	AT5G59030.1	copper transporter 1											513		AA1G00157																			v	v	v	v	v	v		^				^	v	^	^
AA1G00169	AT5G59540.1	2-oxoglutarate (2OG) and Fe(II)-dependent oxygenase superfamily protein	0015706:0010167:0016126:0055114	0046872:0016706	5829	nitrate transport:response to nitrate:sterol biosynthetic process:oxidation-reduction process	metal ion binding:oxidoreductase activity, acting on paired donors, with incorporation or reduction of molecular oxygen, 2-oxoglutarate as one donor, and incorporation of one atom each of oxygen into both donors	cytosol			gi|79331471|ref|NP_001032104.1|	oxidoreductase, 2OG-Fe(II) oxygenase family protein [Arabidopsis thaliana]	531		AA1G00169									v						v				^	^	^	^		^	v		v	^			^	v	^	v
AA202G00004	AT5G48890.1	C2H2-like zinc finger protein	0048579:0042752:0006355	0005488:0003700	0005737:0005634	negative regulation of long-day photoperiodism, flowering:regulation of circadian rhythm:regulation of transcription, DNA-templated	binding:sequence-specific DNA binding transcription factor activity	cytoplasm:nucleus	sp|Q38895|SUP_ARATH	Transcriptional regulator SUPERMAN	gi|567140662|ref|XP_006395132.1|	hypothetical protein EUTSA_v10005585mg [Eutrema salsugineum]	543		AA202G00004										v									v		v		v			^		^		^	^	v	^
AA2053G00001													3		AA2053G00001																																	^
AA20G00001	AT1G65340.1	cytochrome P450, family 96, subfamily A, polypeptide 3	10025	0046872:0080133:0019825	0005576:0005783:0044425	wax biosynthetic process	metal ion binding:midchain alkane hydroxylase activity:oxygen binding	extracellular region:endoplasmic reticulum:membrane part	sp|Q9FVS9|C96AF_ARATH	Alkane hydroxylase MAH1	gi|297802048|ref|XP_002868908.1|	hypothetical protein ARALYDRAFT_352944 [Arabidopsis lyrata subsp. lyrata]	5451		AA20G00001																			v	v	v	v	v	v	v	^		v		^		v	^
AA20G00015	AT4G39330.1	cinnamyl alcohol dehydrogenase 9	0009735:0009809:0055114	0045551:0052747:0008270	0005737:0048046	response to cytokinin:lignin biosynthetic process:oxidation-reduction process	cinnamyl-alcohol dehydrogenase activity:sinapyl alcohol dehydrogenase activity:zinc ion binding	cytoplasm:apoplast	sp|P42734|CADH9_ARATH	Probable cinnamyl alcohol dehydrogenase 9	gi|727546699|ref|XP_010446472.1|	PREDICTED: probable cinnamyl alcohol dehydrogenase 9 [Camelina sativa]	3277		AA20G00015																																	^
AA20G00016	AT4G39300.1	unknown protein; FUNCTIONS IN: molecular_function unknown; INVOLVED IN: biological_process unknown; LOCATED IN: chloroplast; EXPRESSED IN: 22 plant structures; EXPRESSED DURING: 13 growth stages; Has 30201 Blast hits to 17322 proteins in 780 species: Archae - 12; Bacteria - 1396; Metazoa - 17338; Fungi - 3422; Plants - 5037; Viruses - 0; Other Eukaryotes - 2996 (source: NCBI BLink).									gi|30692271|ref|NP_849526.1|	uncharacterized protein [Arabidopsis thaliana]	504		AA20G00016																																	^
AA20G00023	AT4G39210.1	Glucose-1-phosphate adenylyltransferase family protein	0019252:0009853:0005978	0005524:0008878	0010170:0009507	starch biosynthetic process:photorespiration:glycogen biosynthetic process	ATP binding:glucose-1-phosphate adenylyltransferase activity	glucose-1-phosphate adenylyltransferase complex:chloroplast	sp|P55231|GLGL3_ARATH	Glucose-1-phosphate adenylyltransferase large subunit 3, chloroplastic	gi|727511155|ref|XP_010431888.1|	PREDICTED: glucose-1-phosphate adenylyltransferase large subunit 3, chloroplastic isoform X2 [Camelina sativa]	3650		AA20G00023							^						^							v	v	v	v	v		^			v	^		^	^
AA20G00024													766		AA20G00024		^																					^			^		^		^	^	^	^
AA20G00040	AT4G39040.1	RNA-binding CRS1 / YhbY (CRM) domain protein	0045893:0016226:0019288:0016117:0009073	3723	9507	positive regulation of transcription, DNA-templated:iron-sulfur cluster assembly:isopentenyl diphosphate biosynthetic process, methylerythritol 4-phosphate pathway:carotenoid biosynthetic process:aromatic amino acid family biosynthetic process	RNA binding	chloroplast	sp|P0AGK7|YHBY_SHIFL	RNA-binding protein YhbY	gi|15234935|ref|NP_195615.1|	putative RNA-binding protein containing KH domain [Arabidopsis thaliana]	1697		AA20G00040								v						v					v	v	v	v	v	v		^				^			^
AA20G00046	AT4G38970.1	fructose-bisphosphate aldolase 2	0045893:0006098:0019760:0006636:0019252:0010207:0006766:0006546:0009106:0015995:0009108:0019288:0009965:0006096:0010304:0009695:0030154:0046686:0019344:0009657:0009737:0009073:0006364	4332	0009941:0048046:0016020:0009579:0010287	positive regulation of transcription, DNA-templated:pentose-phosphate shunt:glucosinolate metabolic process:unsaturated fatty acid biosynthetic process:starch biosynthetic process:photosystem II assembly:vitamin metabolic process:glycine catabolic process:lipoate metabolic process:chlorophyll biosynthetic process:coenzyme biosynthetic process:isopentenyl diphosphate biosynthetic process, methyler…	fructose-bisphosphate aldolase activity	chloroplast envelope:apoplast:membrane:thylakoid:plastoglobule	sp|Q944G9|ALFC2_ARATH	Probable fructose-bisphosphate aldolase 2, chloroplastic	gi|685256031|ref|XP_009142782.1|	PREDICTED: probable fructose-bisphosphate aldolase 2, chloroplastic [Brassica rapa]	3490		AA20G00046							^												v	v	v	v	v	v		^		v		^	v		^
AA20G00054	AT4G38890.1	FMN-linked oxidoreductases superfamily protein	0002943:0055114	0050660:0046872:0017150	0005773:0005634:0005829	tRNA dihydrouridine synthesis:oxidation-reduction process	flavin adenine dinucleotide binding:metal ion binding:tRNA dihydrouridine synthase activity	vacuole:nucleus:cytosol	sp|Q9T0J6|DUS3L_ARATH	tRNA-dihydrouridine(47) synthase [NAD(P)(+)]-like	gi|297801970|ref|XP_002868869.1|	dihydrouridine synthase family protein [Arabidopsis lyrata subsp. lyrata]	3286		AA20G00054																														^	^		^
AA20G00061	AT4G38770.1	proline-rich protein 4	19344		0005618:0005576	cysteine biosynthetic process		cell wall:extracellular region	sp|Q9T0I5|PRP4_ARATH	Proline-rich protein 4	gi|297801956|ref|XP_002868862.1|	hypothetical protein ARALYDRAFT_490641 [Arabidopsis lyrata subsp. lyrata]	2247		AA20G00061							v	^	^				v	^	^				v	v	v	v	v	v	v	^		v	^	^		v	^
AA20G00066	AT4G38710.2	glycine-rich protein	6412	3743	5737	translation	translation initiation factor activity	cytoplasm	sp|Q9SZP8|IF4B3_ARATH	Eukaryotic translation initiation factor 4B3	gi|567216064|ref|XP_006411661.1|	hypothetical protein EUTSA_v10025358mg [Eutrema salsugineum]	1606		AA20G00066														^																			^
AA20G00069	AT2G21060.1	glycine-rich protein 2B	0009631:0032508:0009793:0009651:0031564:0043457:0009845:0010228:0009737:0006364:0048443:0009269	0001072:0008270:0003697:0003690:0005507:0005524:0003729	0005794:0005730:0005829:0005886:0005739	cold acclimation:DNA duplex unwinding:embryo development ending in seed dormancy:response to salt stress:transcription antitermination:regulation of cellular respiration:seed germination:vegetative to reproductive phase transition of meristem:response to abscisic acid:rRNA processing:stamen development:response to desiccation	RNA binding transcription antitermination factor activity:zinc ion binding:single-stranded DNA binding:double-stranded DNA binding:copper ion binding:ATP binding:mRNA binding	Golgi apparatus:nucleolus:cytosol:plasma membrane:mitochondrion	sp|Q38896|CSP4_ARATH	Cold shock domain-containing protein 4	gi|297801940|ref|XP_002868854.1|	hypothetical protein ARALYDRAFT_912317 [Arabidopsis lyrata subsp. lyrata]	564	CSD	AA20G00069							^						^	^											^	^		^	^	^	^	^	^
AA20G00104	AT4G38420.1	SKU5 similar 9	55114	0005507:0008447	0005576:0009506:0009505	oxidation-reduction process	copper ion binding:L-ascorbate oxidase activity	extracellular region:plasmodesma:plant-type cell wall	sp|P29162|ASOL_TOBAC	L-ascorbate oxidase homolog	gi|567215998|ref|XP_006411628.1|	hypothetical protein EUTSA_v10024832mg [Eutrema salsugineum]	2230		AA20G00104							^	^						^					v		v					^	v				^		^	v
AA20G00128	AT4G38225.3	unknown protein; FUNCTIONS IN: molecular_function unknown; INVOLVED IN: biological_process unknown; LOCATED IN: chloroplast; EXPRESSED IN: 21 plant structures; EXPRESSED DURING: 13 growth stages; Has 35333 Blast hits to 34131 proteins in 2444 species: Archae - 798; Bacteria - 22429; Metazoa - 974; Fungi - 991; Plants - 531; Viruses - 0; Other Eukaryotes - 9610 (source: NCBI BLink).	0009451:0000097:1901607	16787	0012505:0009507	RNA modification:sulfur amino acid biosynthetic process:alpha-amino acid biosynthetic process	hydrolase activity	endomembrane system:chloroplast			gi|567215964|ref|XP_006411611.1|	hypothetical protein EUTSA_v10025549mg [Eutrema salsugineum]	1450		AA20G00128																			v	v	v	v	v	v		^				^		v	^
AA20G00129	AT4G38210.1	expansin A20	0009831:0009828:0009826:0006949:0080167		0005618:0005576:0016020	plant-type cell wall modification involved in multidimensional cell growth:plant-type cell wall loosening:unidimensional cell growth:syncytium formation:response to karrikin		cell wall:extracellular region:membrane	sp|Q9SZM1|EXP20_ARATH	Expansin-A20	gi|297801906|ref|XP_002868837.1|	ATEXPA20 [Arabidopsis lyrata subsp. lyrata]	838		AA20G00129							v						v	v														^					^
AA20G00131	AT4G38160.3	Mitochondrial transcription termination factor family protein	0045893:0010103:0016226:0010027:0010228:0048481:0009793	3690	0005739:0009507	positive regulation of transcription, DNA-templated:stomatal complex morphogenesis:iron-sulfur cluster assembly:thylakoid membrane organization:vegetative to reproductive phase transition of meristem:ovule development:embryo development ending in seed dormancy	double-stranded DNA binding	mitochondrion:chloroplast			gi|15233700|ref|NP_195529.1|	protein PIGMENT DEFECTIVE 191 [Arabidopsis thaliana]	1014	mTERF	AA20G00131														v					v	v	v	v	v	v		^				^			^
AA20G00133	AT4G38130.1	histone deacetylase 1	0009861:0070932:0070933:2000026:0009294:0045892:0016573:0009405	0046969:0005515:0032041:0097372:0046970	5634	jasmonic acid and ethylene-dependent systemic resistance:histone H3 deacetylation:histone H4 deacetylation:regulation of multicellular organismal development:DNA mediated transformation:negative regulation of transcription, DNA-templated:histone acetylation:pathogenesis	NAD-dependent histone deacetylase activity (H3-K9 specific):protein binding:NAD-dependent histone deacetylase activity (H3-K14 specific):NAD-dependent histone deacetylase activity (H3-K18 specific):NAD-dependent histone deacetylase activity (H4-K16 specific)	nucleus	sp|O22446|HDA19_ARATH	Histone deacetylase 19	gi|145334261|ref|NP_001078511.1|	histone deacetylase 19 [Arabidopsis thaliana]	2632		AA20G00133							^						^													^		^		^	^		^
AA2139G00001													1741		AA2139G00001																							v			^				^			^
AA215G00005	AT3G51820.1	UbiA prenyltransferase family protein	0045893:0006098:0016117:0009902:0015995:0019288:0009965:0030154:0019344:0009073:0042793:0006364:0010027	46408	0016021:0031969:0009535	positive regulation of transcription, DNA-templated:pentose-phosphate shunt:carotenoid biosynthetic process:chloroplast relocation:chlorophyll biosynthetic process:isopentenyl diphosphate biosynthetic process, methylerythritol 4-phosphate pathway:leaf morphogenesis:cell differentiation:cysteine biosynthetic process:aromatic amino acid family biosynthetic process:transcription from plastid promote…	chlorophyll synthetase activity	integral component of membrane:chloroplast membrane:chloroplast thylakoid membrane	sp|Q38833|CHLG_ARATH	Chlorophyll synthase, chloroplastic	gi|567187664|ref|XP_006403878.1|	hypothetical protein EUTSA_v10010408mg [Eutrema salsugineum]	3089		AA215G00005																			v	v	v	v	v	v		^		v		^	v		^
AA215G00006	AT3G51810.1	Stress induced protein	0010162:0009845:0009933:0009909:0009640:0051301:0010228:0016567:0019915:0050826:0048825:0010182:0009737		5829	seed dormancy process:seed germination:meristem structural organization:regulation of flower development:photomorphogenesis:cell division:vegetative to reproductive phase transition of meristem:protein ubiquitination:lipid storage:response to freezing:cotyledon development:sugar mediated signaling pathway:response to abscisic acid		cytosol	sp|Q07187|EM1_ARATH	Em-like protein GEA1	gi|15231041|ref|NP_190749.1|	Em-like protein GEA1 [Arabidopsis thaliana]	548		AA215G00006																									^							^	^
AA215G00007	AT3G51800.2	metallopeptidase M24 family protein	0009735:0009220:0001510:0010388:0009640:0010150:0006914:0006164:0006508:0006606	0008235:0003677:0004177	0005730:0005829:0005886	response to cytokinin:pyrimidine ribonucleotide biosynthetic process:RNA methylation:cullin deneddylation:photomorphogenesis:leaf senescence:autophagy:purine nucleotide biosynthetic process:proteolysis:protein import into nucleus	metalloexopeptidase activity:DNA binding:aminopeptidase activity	nucleolus:cytosol:plasma membrane	sp|Q96327|EBP1_ARATH	ERBB-3 BINDING PROTEIN 1	gi|334185905|ref|NP_001190060.1|	putative nuclear DNA-binding protein G2p [Arabidopsis thaliana]	2520		AA215G00007							^						^						^	^	^	^	^	^		^		^		^	^	^	^
AA216G00001	AT3G54820.1	plasma membrane intrinsic protein 2;5	0009992:0010106:0006826:0006833:0034220	0015254:0015250:0005515	0009506:0005887:0005773	cellular water homeostasis:cellular response to iron ion starvation:iron ion transport:water transport:ion transmembrane transport	glycerol channel activity:water channel activity:protein binding	plasmodesma:integral component of plasma membrane:vacuole	sp|Q9SV31|PIP25_ARATH	Probable aquaporin PIP2-5	gi|567186468|ref|XP_006403531.1|	hypothetical protein EUTSA_v10010603mg [Eutrema salsugineum]	1764		AA216G00001							^	^	v					^	v				^	^	^	^	^	^		^		^		^	^		^
AA216G00002	AT3G54810.2	Plant-specific GATA-type zinc finger transcription factor family protein	0045893:0009845:0007623	0008270:0043565:0003700	5634	positive regulation of transcription, DNA-templated:seed germination:circadian rhythm	zinc ion binding:sequence-specific DNA binding:sequence-specific DNA binding transcription factor activity	nucleus	sp|Q9SV30|GATA8_ARATH	GATA transcription factor 8	gi|674866803|emb|CDY67017.1|	BnaCnng53150D [Brassica napus]	1017	C2C2_GATA	AA216G00002														^													v						^	v
AA21G00007	AT2G42280.1	basic helix-loop-helix (bHLH) DNA-binding superfamily protein	0048573:0006355:0046685	0003677:0046983:0003700	5634	photoperiodism, flowering:regulation of transcription, DNA-templated:response to arsenic-containing substance	DNA binding:protein dimerization activity:sequence-specific DNA binding transcription factor activity	nucleus	sp|Q66GR3|BH130_ARATH	Transcription factor bHLH130	gi|297827895|ref|XP_002881830.1|	basic helix-loop-helix family protein [Arabidopsis lyrata subsp. lyrata]	2640	bHLH	AA21G00007							v						v													^		^		^	^	^	^
AA21G00015	AT2G42190.1	unknown protein; BEST Arabidopsis thaliana protein match is: unknown protein (TAIR:AT3G57930.2); Has 1381 Blast hits to 1230 proteins in 175 species: Archae - 3; Bacteria - 25; Metazoa - 672; Fungi - 135; Plants - 127; Viruses - 30; Other Eukaryotes - 389 (source: NCBI BLink).			5737			cytoplasm			gi|565475126|ref|XP_006295204.1|	hypothetical protein CARUB_v10024288mg [Capsella rubella]	996		AA21G00015																														^			^
AA21G00016	AT3G57990.1	unknown protein; Has 1497 Blast hits to 1323 proteins in 52 species: Archae - 0; Bacteria - 4; Metazoa - 23; Fungi - 34; Plants - 61; Viruses - 0; Other Eukaryotes - 1375 (source: NCBI BLink).									gi|565464788|ref|XP_006290358.1|	hypothetical protein CARUB_v10017484mg [Capsella rubella]	1059		AA21G00016														v						v	v					^				^			^
AA21G00028	AT2G41950.1	unknown protein; FUNCTIONS IN: molecular_function unknown; INVOLVED IN: biological_process unknown; LOCATED IN: chloroplast, plant-type cell wall; EXPRESSED IN: 22 plant structures; EXPRESSED DURING: 13 growth stages; Has 53 Blast hits to 53 proteins in 24 species: Archae - 0; Bacteria - 27; Metazoa - 0; Fungi - 0; Plants - 26; Viruses - 0; Other Eukaryotes - 0 (source: NCBI BLink).			0009505:0009570			plant-type cell wall:chloroplast stroma			gi|567215671|ref|XP_006411465.1|	hypothetical protein EUTSA_v10017089mg [Eutrema salsugineum]	901		AA21G00028							^						^									v				^				^	^		^
AA21G00029	AT2G41945.3	unknown protein; FUNCTIONS IN: molecular_function unknown; INVOLVED IN: biological_process unknown; LOCATED IN: membrane; BEST Arabidopsis thaliana protein match is: unknown protein (TAIR:AT5G18250.1); Has 57 Blast hits to 57 proteins in 12 species: Archae - 0; Bacteria - 0; Metazoa - 0; Fungi - 0; Plants - 57; Viruses - 0; Other Eukaryotes - 0 (source: NCBI BLink).			0005634:0016020			nucleus:membrane			gi|297827855|ref|XP_002881810.1|	predicted protein [Arabidopsis lyrata subsp. lyrata]	1448		AA21G00029								v						v																			^
AA21G00030	AT2G41940.1	zinc finger protein 8	1901701:0010026:0051707:0048827:0009791:0044802:0071310:0006796:0048513:0071229:0048608:0006355:0044702:0007165:0031347:0045087	44212	5623	cellular response to oxygen-containing compound:trichome differentiation:response to other organism:phyllome development:post-embryonic development:single-organism membrane organization:cellular response to organic substance:phosphate-containing compound metabolic process:organ development:cellular response to acid chemical:reproductive structure development:regulation of transcription, DNA-templ…	transcription regulatory region DNA binding	cell	sp|P93751|ZFP8_ARATH	Zinc finger protein 8	gi|674953470|emb|CDX79901.1|	BnaA05g02550D [Brassica napus]	678		AA21G00030	^						^							^					v	v	v	v	v	v	^	^		v					^
AA21G00036	AT2G42380.2	Basic-leucine zipper (bZIP) transcription factor family protein	0045893:0009410:0009555:0030968	0043565:0005515:0003700	5634	positive regulation of transcription, DNA-templated:response to xenobiotic stimulus:pollen development:endoplasmic reticulum unfolded protein response	sequence-specific DNA binding:protein binding:sequence-specific DNA binding transcription factor activity	nucleus	sp|F4IN23|BZP34_ARATH	Basic leucine zipper 34	gi|567215733|ref|XP_006411496.1|	hypothetical protein EUTSA_v10016923mg [Eutrema salsugineum]	1883	bZIP	AA21G00036														^					v		v	v	v	v	v	^		v	^	^		v	^
AA21G00064	AT2G42770.1	Peroxisomal membrane 22 kDa (Mpv17/PMP22) family protein			0009941:0005778:0016021:0005739			chloroplast envelope:peroxisomal membrane:integral component of membrane:mitochondrion			gi|565471166|ref|XP_006293385.1|	hypothetical protein CARUB_v10023965mg, partial [Capsella rubella]	1270		AA21G00064								v						v					v	v	v	v	v	v		^		v		^	v		^
AA21G00066	AT2G42790.1	citrate synthase 3	0043161:0007031:0051788:0019243:0080129:0006099:0044262:0006635:0009407	4108	0005829:0005777:0009506	proteasome-mediated ubiquitin-dependent protein catabolic process:peroxisome organization:response to misfolded protein:methylglyoxal catabolic process to D-lactate:proteasome core complex assembly:tricarboxylic acid cycle:cellular carbohydrate metabolic process:fatty acid beta-oxidation:toxin catabolic process	citrate (Si)-synthase activity	cytosol:peroxisome:plasmodesma	sp|Q9SJH7|CISY3_ARATH	Citrate synthase 3, peroxisomal	gi|567183664|ref|XP_006402751.1|	hypothetical protein EUTSA_v10005906mg [Eutrema salsugineum]	3010		AA21G00066							^						^													^		^		^	^		^
AA21G00071	AT2G42840.1	protodermal factor 1	0016049:0010075:0042325:0000902:0048193:0046686	8601	0005829:0005576:0005634:0005886	cell growth:regulation of meristem growth:regulation of phosphorylation:cell morphogenesis:Golgi vesicle transport:response to cadmium ion	protein phosphatase type 2A regulator activity	cytosol:extracellular region:nucleus:plasma membrane	sp|Q9S728|PDF1_ARATH	Protodermal factor 1	gi|565473709|ref|XP_006294534.1|	hypothetical protein CARUB_v10023570mg, partial [Capsella rubella]	1091		AA21G00071	v						^	^					^	^					v	v	v	v	v	v		^		^		^	^		^
AA21G00074	AT2G42870.1	phy rapidly regulated 1	0009641:0045892:0032502	0003712:0042803	5634	shade avoidance:negative regulation of transcription, DNA-templated:developmental process	transcription cofactor activity:protein homodimerization activity	nucleus	sp|Q9SJH0|PAR1_ARATH	Transcription factor PAR1	gi|297788408|ref|XP_002862313.1|	hypothetical protein ARALYDRAFT_497523 [Arabidopsis lyrata subsp. lyrata]	366		AA21G00074							v		v				v	v												^		^	^	^	^	v	^
AA21G00091	AT2G43030.1	Ribosomal protein L3 family protein	0045036:0006412:0010207:0015995:0019288:0006364	0003735:0019843	0009941:0016020:0005840:0009570:0005739	protein targeting to chloroplast:translation:photosystem II assembly:chlorophyll biosynthetic process:isopentenyl diphosphate biosynthetic process, methylerythritol 4-phosphate pathway:rRNA processing	structural constituent of ribosome:rRNA binding	chloroplast envelope:membrane:ribosome:chloroplast stroma:mitochondrion	sp|Q9SKX4|RK3A_ARATH	50S ribosomal protein L3-1, chloroplastic	gi|685285316|ref|XP_009133567.1|	PREDICTED: 50S ribosomal protein L3-1, chloroplastic [Brassica rapa]	1889		AA21G00091								v						v					v	v	v	v	v	v		^		v		^	v		^
AA21G00097	AT2G43110.1	unknown protein; Has 212 Blast hits to 211 proteins in 96 species: Archae - 0; Bacteria - 6; Metazoa - 62; Fungi - 91; Plants - 31; Viruses - 0; Other Eukaryotes - 22 (source: NCBI BLink).			5634			nucleus	sp|Q9CZT6|CMS1_MOUSE	Protein CMSS1	gi|685304383|ref|XP_009142912.1|	PREDICTED: protein CMSS1 [Brassica rapa]	2321		AA21G00097																									^			^		^	^		^
AA21G00099	AT2G43130.1	P-loop containing nucleoside triphosphate hydrolases superfamily protein	0006913:0009408:0032482:0008152:0006886:0048219	0019003:0005515:0003924:0005525	0005829:0000139:0005795:0005768:0005802:0005798:0005886	nucleocytoplasmic transport:response to heat:Rab protein signal transduction:metabolic process:intracellular protein transport:inter-Golgi cisterna vesicle-mediated transport	GDP binding:protein binding:GTPase activity:GTP binding	cytosol:Golgi membrane:Golgi stack:endosome:trans-Golgi network:Golgi-associated vesicle:plasma membrane	sp|P28187|RAA5C_ARATH	Ras-related protein RABA5c	gi|567215917|ref|XP_006411588.1|	hypothetical protein EUTSA_v10017231mg [Eutrema salsugineum]	1410		AA21G00099																										^		^		^	^		^
AA21G00100	AT2G43140.2	basic helix-loop-helix (bHLH) DNA-binding superfamily protein	6355	0003700:0003677:0046983	5634	regulation of transcription, DNA-templated	sequence-specific DNA binding transcription factor activity:DNA binding:protein dimerization activity	nucleus	sp|Q9ZW81|BH129_ARATH	Transcription factor bHLH129	gi|727453262|ref|XP_010508466.1|	PREDICTED: transcription factor bHLH129-like [Camelina sativa]	2665	bHLH	AA21G00100																			^				^			^		^		^	^	v	^
AA21G00117	AT2G43310.1	Ribosomal L18p/L5e family protein			5739			mitochondrion			gi|15224258|ref|NP_181859.1|	ribosomal L18p/L5e family protein [Arabidopsis thaliana]	399		AA21G00117																																	^
AA21G00126													1312		AA21G00126								v						v									^			^		^		^			^
AA21G00137	AT2G43630.1	FUNCTIONS IN: molecular_function unknown; INVOLVED IN: biological_process unknown; LOCATED IN: chloroplast thylakoid membrane, chloroplast, nucleus, chloroplast envelope; EXPRESSED IN: 22 plant structures; EXPRESSED DURING: 13 growth stages; BEST Arabidopsis thaliana protein match is: glycine-rich protein (TAIR:AT3G59640.2); Has 67 Blast hits to 67 proteins in 20 species: Archae - 0; Bacteria - 4…	0006457:0009644:0034976:0042542:0009408		0009941:0005634:0009535	protein folding:response to high light intensity:response to endoplasmic reticulum stress:response to hydrogen peroxide:response to heat		chloroplast envelope:nucleus:chloroplast thylakoid membrane			gi|30689439|ref|NP_850396.1|	uncharacterized protein [Arabidopsis thaliana]	1092		AA21G00137								v						v																			^
AA21G00139	AT2G43650.1	Sas10/U3 ribonucleoprotein (Utp) family protein	462		0005730:0032040:0019013	maturation of SSU-rRNA from tricistronic rRNA transcript (SSU-rRNA, 5.8S rRNA, LSU-rRNA)		nucleolus:small-subunit processome:viral nucleocapsid	sp|Q6AXX4|SAS10_RAT	Something about silencing protein 10	gi|297824349|ref|XP_002880057.1|	Sas10/U3 ribonucleoprotein family protein [Arabidopsis lyrata subsp. lyrata]	3889		AA21G00139														^											^			^			^		^
AA21G00142	AT3G23390.1	Zinc-binding ribosomal protein family protein	6412	3735	0005840:0005739	translation	structural constituent of ribosome	ribosome:mitochondrion	sp|Q96499|RL44_GOSHI	60S ribosomal protein L44	gi|460391881|ref|XP_004241547.1|	PREDICTED: 60S ribosomal protein L44 [Solanum lycopersicum]	991		AA21G00142								v						v						v		v				^		^		^			^
AA21G00152													204		AA21G00152																							^					^					^
AA21G00154	AT2G43800.1	Actin-binding FH2 (formin homology 2) family protein	0010224:0009718:0010014:0010073:0009744:0009855	3779	5886	response to UV-B:anthocyanin-containing compound biosynthetic process:meristem initiation:meristem maintenance:response to sucrose:determination of bilateral symmetry	actin binding	plasma membrane	sp|O22824|FH2_ARATH	Formin-like protein 2	gi|297824371|ref|XP_002880068.1|	hypothetical protein ARALYDRAFT_483497 [Arabidopsis lyrata subsp. lyrata]	3016		AA21G00154							^	^					^	^						^		^		^				^			^		^
AA21G00168	AT2G20860.1	lipoic acid synthase 1	0009695:0009827:0009965:0016042:0019344:0032482:0032922:0019288:0009117:0006636:0009107:0006886:0006766:0030154:0009640:0019748:0009073:0045893:0006733:0009249:0015995:0010183:0006468:0006546	0005525:0004674:0004806:0004620:0016992:0019003:0046872:0047714:0005524:0051539:0003924	0012505:0005759:0005615:0090404:0005886:0005634:0009507	jasmonic acid biosynthetic process:plant-type cell wall modification:leaf morphogenesis:lipid catabolic process:cysteine biosynthetic process:Rab protein signal transduction:circadian regulation of gene expression:isopentenyl diphosphate biosynthetic process, methylerythritol 4-phosphate pathway:nucleotide metabolic process:unsaturated fatty acid biosynthetic process:lipoate biosynthetic process:…	GTP binding:protein serine/threonine kinase activity:triglyceride lipase activity:phospholipase activity:lipoate synthase activity:GDP binding:metal ion binding:galactolipase activity:ATP binding:4 iron, 4 sulfur cluster binding:GTPase activity	endomembrane system:mitochondrial matrix:extracellular space:pollen tube tip:plasma membrane:nucleus:chloroplast	sp|Q9ZWT1|LIAS_ARATH	Lipoyl synthase, mitochondrial	gi|567206382|ref|XP_006409024.1|	hypothetical protein EUTSA_v10002016mg [Eutrema salsugineum]	1428		AA21G00168							^						^						v		v		v	v		^				^			^
AA21G00171	AT2G44050.1	6,7-dimethyl-8-ribityllumazine synthase / DMRL synthase / lumazine synthase / riboflavin synthase	0006007:0009867:0009231	0000906:0016740	0009570:0009349	glucose catabolic process:jasmonic acid mediated signaling pathway:riboflavin biosynthetic process	6,7-dimethyl-8-ribityllumazine synthase activity:transferase activity	chloroplast stroma:riboflavin synthase complex	sp|O80575|RISB_ARATH	6,7-dimethyl-8-ribityllumazine synthase, chloroplastic	gi|15224809|ref|NP_181933.1|	6,7-dimethyl-8-ribityllumazine synthase [Arabidopsis thaliana]	1678		AA21G00171							^						^															^		^			^
AA21G00173	AT2G44065.1	Ribosomal protein L2 family	0006412:0006511:0051788:0006354:0080129:0009853	0003723:0003735:0016740	0015934:0009507	translation:ubiquitin-dependent protein catabolic process:response to misfolded protein:DNA-templated transcription, elongation:proteasome core complex assembly:photorespiration	RNA binding:structural constituent of ribosome:transferase activity	large ribosomal subunit:chloroplast	sp|P92812|RM02_ORYSJ	60S ribosomal protein L2, mitochondrial	gi|565467910|ref|XP_006291835.1|	hypothetical protein CARUB_v10018009mg [Capsella rubella]	1589		AA21G00173																																	^
AA21G00177	AT2G44120.2	Ribosomal protein L30/L7 family protein											3540		AA21G00177							v	v					v	v						v						^		^	v	^			^
AA21G00215	AT2G44640.1	FUNCTIONS IN: molecular_function unknown; INVOLVED IN: biological_process unknown; LOCATED IN: mitochondrion, chloroplast, plasma membrane, plastid, chloroplast envelope; EXPRESSED IN: 23 plant structures; EXPRESSED DURING: 13 growth stages; CONTAINS InterPro DOMAIN/s: Protein of unknown function DUF3769 (InterPro:IPR022244); BEST Arabidopsis thaliana protein match is: pigment defective 320 (TAIR…			0005774:0005739:0005634:0009941			vacuolar membrane:mitochondrion:nucleus:chloroplast envelope	sp|Q9M903|TGD4_ARATH	Protein TRIGALACTOSYLDIACYLGLYCEROL 4, chloroplastic	gi|565472776|ref|XP_006294190.1|	hypothetical protein CARUB_v10023185mg [Capsella rubella]	2483		AA21G00215																										^				^			^
AA21G00216	AT2G44650.1	chloroplast chaperonin 10	0009684:0006457:0006569	51087	0009941:0009570	indoleacetic acid biosynthetic process:protein folding:tryptophan catabolic process	chaperone binding	chloroplast envelope:chloroplast stroma	sp|Q3AZK4|CH10_SYNS9	10 kDa chaperonin	gi|297828179|ref|XP_002881972.1|	CHL-CPN10 [Arabidopsis lyrata subsp. lyrata]	1201		AA21G00216								v						v					v	v	v	v	v	v							v		^
AA21G00221													1061		AA21G00221								v						v									^					^					^
AA21G00248	AT2G45010.1	PLAC8 family protein			5886			plasma membrane	sp|B6SGC5|CNR6_MAIZE	Cell number regulator 6	gi|297824537|ref|XP_002880151.1|	hypothetical protein ARALYDRAFT_483631 [Arabidopsis lyrata subsp. lyrata]	1557		AA21G00248														^					^	^	^	^	^			^		^		^	^		^
AA21G00249	AT1G45332.1	Translation elongation factor EFG/EF2 protein	0070125:0046686	0003746:0005524:0003924:0005525	5739	mitochondrial translational elongation:response to cadmium ion	translation elongation factor activity:ATP binding:GTPase activity:GTP binding	mitochondrion	sp|Q9C641|EFGM1_ARATH	Elongation factor G-1, mitochondrial	gi|297824539|ref|XP_002880152.1|	hypothetical protein ARALYDRAFT_483634 [Arabidopsis lyrata subsp. lyrata]	8201		AA21G00249							^						^	^												^		^		^	^		^
AA21G00250	AT2G45040.1	Matrixin family protein	6508	0004222:0005509:0008270	0005576:0031225:0031012	proteolysis	metalloendopeptidase activity:calcium ion binding:zinc ion binding	extracellular region:anchored component of membrane:extracellular matrix	sp|Q8GWW6|4MMP_ARATH	Metalloendoproteinase 4-MMP	gi|674244533|gb|KFK37298.1|	hypothetical protein AALP_AA4G239100 [Arabis alpina]	1005		AA21G00250		v												^					^	^	^	^	^	^	v			^			^	v	^
AA21G00251	AT2G45050.1	GATA transcription factor 2	0045893:0009416	0008270:0043565:0003700	5634	positive regulation of transcription, DNA-templated:response to light stimulus	zinc ion binding:sequence-specific DNA binding:sequence-specific DNA binding transcription factor activity	nucleus	sp|O49741|GATA2_ARATH	GATA transcription factor 2	gi|567165933|ref|XP_006397685.1|	hypothetical protein EUTSA_v10001591mg [Eutrema salsugineum]	1066	C2C2_GATA	AA21G00251								^						^					^	^	^	^	^	^		^	^	^		^	^		^
AA21G00253	AT2G45070.1	Preprotein translocase Sec, Sec61-beta subunit protein	0034976:0006457:0009408:0009627:0009644:0042542:0015031	8565	0016021:0005789	response to endoplasmic reticulum stress:protein folding:response to heat:systemic acquired resistance:response to high light intensity:response to hydrogen peroxide:protein transport	protein transporter activity	integral component of membrane:endoplasmic reticulum membrane	sp|P38389|SC61B_ARATH	Protein transport protein Sec61 subunit beta	gi|778676662|ref|XP_011650635.1|	PREDICTED: protein transport protein Sec61 subunit beta [Cucumis sativus]	255		AA21G00253							^						^						^		^		^					^		^	^	v	^
AA21G00262	AT2G45190.1	Plant-specific transcription factor YABBY family protein	0010103:0009793:0009944:0010093:0006333:0010159:0016226:0010450:0006355:0009933:0009845:0010228:0010158:0009737:0009909:0048481:0010027:0010162	0005515:0046872:0003677:0003700	5634	stomatal complex morphogenesis:embryo development ending in seed dormancy:polarity specification of adaxial/abaxial axis:specification of floral organ identity:chromatin assembly or disassembly:specification of organ position:iron-sulfur cluster assembly:inflorescence meristem growth:regulation of transcription, DNA-templated:meristem structural organization:seed germination:vegetative to reprodu…	protein binding:metal ion binding:DNA binding:sequence-specific DNA binding transcription factor activity	nucleus	sp|O22152|YAB1_ARATH	Axial regulator YABBY 1	gi|385199149|gb|AFI44623.1|	putative male sterile protein [Brassica rapa subsp. pekinensis]	2598	C2C2_YABBY	AA21G00262							^	^					^	^					v	v	v	v	v	v		^				^	^		^
AA21G00273	AT3G60770.1	Ribosomal protein S13/S15	0000911:0001510:0006412:0010090:0009965:0042545:0009664	3735	0005618:0005730:0022627:0009507:0016020:0005794:0005783	cytokinesis by cell plate formation:RNA methylation:translation:trichome morphogenesis:leaf morphogenesis:cell wall modification:plant-type cell wall organization	structural constituent of ribosome	cell wall:nucleolus:cytosolic small ribosomal subunit:chloroplast:membrane:Golgi apparatus:endoplasmic reticulum	sp|P59223|RS131_ARATH	40S ribosomal protein S13-1	gi|18411716|ref|NP_567104.1|	40S ribosomal protein S13-1 [Arabidopsis thaliana]	1321		AA21G00273																							^			^		^		^	^		^
AA21G00283	AT3G60890.2	protein binding	0009943:0048507:0048532	5515	5739	adaxial/abaxial axis specification:meristem development:anatomical structure arrangement	protein binding	mitochondrion	sp|F4IG60|ZPR1_ARATH	Protein LITTLE ZIPPER 1	gi|674895802|emb|CDY37042.1|	BnaA04g26200D [Brassica napus]	506		AA21G00283																			v	v	v	v	v	v				v	^		v		^
AA21G00290	AT2G45520.1	unknown protein; FUNCTIONS IN: molecular_function unknown; INVOLVED IN: biological_process unknown; EXPRESSED IN: 23 plant structures; EXPRESSED DURING: 13 growth stages; Has 260 Blast hits to 238 proteins in 75 species: Archae - 0; Bacteria - 6; Metazoa - 94; Fungi - 40; Plants - 38; Viruses - 0; Other Eukaryotes - 82 (source: NCBI BLink).			5739			mitochondrion			gi|727452684|ref|XP_010508158.1|	PREDICTED: uncharacterized protein LOC104784782 isoform X2 [Camelina sativa]	1282		AA21G00290																									^	^		^		^			^
AA21G00297	AT2G45640.1	SIN3 associated polypeptide P18	0009651:0009062:0006355:0009737	5515	5730	response to salt stress:fatty acid catabolic process:regulation of transcription, DNA-templated:response to abscisic acid	protein binding	nucleolus	sp|O64644|SAP18_ARATH	Histone deacetylase complex subunit SAP18	gi|685304872|ref|XP_009143156.1|	PREDICTED: histone deacetylase complex subunit SAP18 isoform X2 [Brassica rapa]	1402		AA21G00297								v						v																			^
AA21G00313	AT2G45740.1	peroxin 11D	16559	42802	0005779:0009507:0005739	peroxisome fission	identical protein binding	integral component of peroxisomal membrane:chloroplast:mitochondrion	sp|O80845|PX11D_ARATH	Peroxisomal membrane protein 11D	gi|674895820|emb|CDY37060.1|	BnaA04g26380D [Brassica napus]	1853		AA21G00313																			v	v	v	v	v	v	^	^				^			^
AA21G00319	AT2G45790.1	phosphomannomutase	0010498:0019307:0009651:0019932:0007010:0009266:0006972:0006833:0007030:0006094:0019853:0009298:0046686:0006096	0005515:0004615	5829	proteasomal protein catabolic process:mannose biosynthetic process:response to salt stress:second-messenger-mediated signaling:cytoskeleton organization:response to temperature stimulus:hyperosmotic response:water transport:Golgi organization:gluconeogenesis:L-ascorbic acid biosynthetic process:GDP-mannose biosynthetic process:response to cadmium ion:glycolytic process	protein binding:phosphomannomutase activity	cytosol	sp|O80840|PMM_ARATH	Phosphomannomutase	gi|297824635|ref|XP_002880200.1|	eukaryotic phosphomannomutase family protein [Arabidopsis lyrata subsp. lyrata]	1870		AA21G00319																												^					^
AA21G00324	AT2G45850.1	AT hook motif DNA-binding family protein	10103	3677	5634	stomatal complex morphogenesis	DNA binding	nucleus	sp|O80834|AHL9_ARATH	AT-hook motif nuclear-localized protein 9	gi|727472575|ref|XP_010518226.1|	PREDICTED: uncharacterized protein LOC104793554 [Camelina sativa]	1966	DUF296 domain containing	AA21G00324							^												v	v	v	v	v	v	^	^		v	^	^		^	^
AA21G00351	AT3G61550.1	RING/U-box superfamily protein		8270	0009507:0016020:0005634		zinc ion binding	chloroplast:membrane:nucleus	sp|Q9M313|ATL68_ARATH	RING-H2 finger protein ATL68	gi|674244629|gb|KFK37394.1|	hypothetical protein AALP_AA4G251500 [Arabis alpina]	600		AA21G00351							^	^					^	^					v	v	v	v	v	v		^				^			^
AA21G00355	AT2G46210.1	Fatty acid/sphingolipid desaturase	0006633:0055114:0030148:0070417	0016717:0052631:0020037:0005506	0016021:0005789	fatty acid biosynthetic process:oxidation-reduction process:sphingolipid biosynthetic process:cellular response to cold	oxidoreductase activity, acting on paired donors, with oxidation of a pair of donors resulting in the reduction of molecular oxygen to two molecules of water:sphingolipid delta-8 desaturase activity:heme binding:iron ion binding	integral component of membrane:endoplasmic reticulum membrane	sp|Q3EBF7|SLD2_ARATH	Delta(8)-fatty-acid desaturase 2	gi|15225939|ref|NP_182144.1|	Fatty acid/sphingolipid desaturase [Arabidopsis thaliana]	1350		AA21G00355							v	^	v				v		v					^		^			v	^	v	^	^	^	^	v	^	v
AA21G00372	AT2G46420.1	Plant protein 1589 of unknown function			5634			nucleus			gi|685303865|ref|XP_009142644.1|	PREDICTED: uncharacterized protein LOC103866469 isoform X1 [Brassica rapa]	1997		AA21G00372																										^	v	^					^	v
AA21G00384	AT2G46530.3	auxin response factor 11	0007155:0045010:0010311:0009741:0006355:0010090:0009734:0010583:0048765:0048366:0009723:0071555	0046983:0043565:0003700	0009506:0005634	cell adhesion:actin nucleation:lateral root formation:response to brassinosteroid:regulation of transcription, DNA-templated:trichome morphogenesis:auxin-activated signaling pathway:response to cyclopentenone:root hair cell differentiation:leaf development:response to ethylene:cell wall organization	protein dimerization activity:sequence-specific DNA binding:sequence-specific DNA binding transcription factor activity	plasmodesma:nucleus	sp|Q9ZPY6|ARFK_ARATH	Auxin response factor 11	gi|567166515|ref|XP_006397845.1|	hypothetical protein EUTSA_v10001365mg [Eutrema salsugineum]	2723	ARF	AA21G00384																																	^
AA21G00393	AT2G46610.1	RNA-binding (RRM/RBD/RNP motifs) family protein	0045893:0035196:0000398:0043687:0030422	0003723:0000166	0005681:0016607:0005737	positive regulation of transcription, DNA-templated:production of miRNAs involved in gene silencing by miRNA:mRNA splicing, via spliceosome:post-translational protein modification:production of siRNA involved in RNA interference	RNA binding:nucleotide binding	spliceosomal complex:nuclear speck:cytoplasm	sp|Q9ZPX8|RS31A_ARATH	Serine/arginine-rich splicing factor RS31A	gi|567166542|ref|XP_006397853.1|	hypothetical protein EUTSA_v10001540mg [Eutrema salsugineum]	1885		AA21G00393																																	^
AA21G00409	AT2G46810.1	basic helix-loop-helix (bHLH) DNA-binding superfamily protein	6355	0003700:0003677	5634	regulation of transcription, DNA-templated	sequence-specific DNA binding transcription factor activity:DNA binding	nucleus	sp|O81037|BH070_ARATH	Transcription factor bHLH70	gi|729355463|ref|XP_010544881.1|	PREDICTED: transcription factor bHLH67-like isoform X1 [Tarenaya hassleriana]	1238	bHLH	AA21G00409																							v			^				^			^
AA21G00412	AT2G34520.1	mitochondrial ribosomal protein S14	0006412:0006354:0019243:0045333:0009853	0019843:0003735	0000312:0009941:0005763:0009570	translation:DNA-templated transcription, elongation:methylglyoxal catabolic process to D-lactate:cellular respiration:photorespiration	rRNA binding:structural constituent of ribosome	plastid small ribosomal subunit:chloroplast envelope:mitochondrial small ribosomal subunit:chloroplast stroma	sp|P49387|RT14_BRANA	Ribosomal protein S14, mitochondrial	gi|297826917|ref|XP_002881341.1|	hypothetical protein ARALYDRAFT_482413 [Arabidopsis lyrata subsp. lyrata]	691		AA21G00412																										^		^		^			^
AA21G00415	AT2G46870.1	AP2/B3-like transcriptional factor family protein	0009908:0048366:0006351	3700	5634	flower development:leaf development:transcription, DNA-templated	sequence-specific DNA binding transcription factor activity	nucleus	sp|O82799|NGA1_ARATH	B3 domain-containing transcription factor NGA1	gi|297789622|ref|XP_002862757.1|	hypothetical protein ARALYDRAFT_497309 [Arabidopsis lyrata subsp. lyrata]	867	ABI3/VP1	AA21G00415													v						v	v	v	v	v	v									^
AA21G00422	AT5G59240.1	Ribosomal protein S8e family protein	0000462:0006414	0019843:0003735	0022627:0009507	maturation of SSU-rRNA from tricistronic rRNA transcript (SSU-rRNA, 5.8S rRNA, LSU-rRNA):translational elongation	rRNA binding:structural constituent of ribosome	cytosolic small ribosomal subunit:chloroplast	sp|Q08069|RS8_MAIZE	40S ribosomal protein S8	gi|162464180|ref|NP_001105391.1|	40S ribosomal protein S8 [Zea mays]	1502		AA21G00422																										^		^		^	^		^
AA21G00435	AT3G62250.1	ubiquitin 5	0042787:0006412	0046872:0003735	0005794:0022627:0005634	protein ubiquitination involved in ubiquitin-dependent protein catabolic process:translation	metal ion binding:structural constituent of ribosome	Golgi apparatus:cytosolic small ribosomal subunit:nucleus	sp|P59233|R27AC_ARATH	Ubiquitin-40S ribosomal protein S27a-3	gi|15228715|ref|NP_191784.1|	ubiquitin-40S ribosomal protein S27a-3 [Arabidopsis thaliana]	474		AA21G00435																										^		^		^	^		^
AA21G00464	AT2G47390.1	Prolyl oligopeptidase family protein	6508	8236	9570	proteolysis	serine-type peptidase activity	chloroplast stroma	sp|Q8VZF3|CGEP_ARATH	Probable glutamyl endopeptidase, chloroplastic	gi|674905553|emb|CDY27492.1|	BnaC04g51330D [Brassica napus]	2331		AA21G00464								^						^						^		^				^		^	^	^	^		^
AA21G00468	AT2G47420.1	Ribosomal RNA adenine dimethylase family protein	0031167:0051301:0001708	179	0005730:0005737	rRNA methylation:cell division:cell fate specification	rRNA (adenine-N6,N6-)-dimethyltransferase activity	nucleolus:cytoplasm	sp|O22268|DIM1A_ARATH	Ribosomal RNA small subunit methyltransferase	gi|297824837|ref|XP_002880301.1|	hypothetical protein ARALYDRAFT_904217 [Arabidopsis lyrata subsp. lyrata]	1479		AA21G00468														^											^			^			^	^	^
AA21G00470	AT2G47440.1	Tetratricopeptide repeat (TPR)-like superfamily protein	6457		0005773:0005634	protein folding		vacuole:nucleus			gi|567166833|ref|XP_006397939.1|	hypothetical protein EUTSA_v10001383mg [Eutrema salsugineum]	1836		AA21G00470								^						^					v		v		v			^			^	^	^		^
AA21G00472	AT2G47470.1	thioredoxin family protein	0048868:0006662:0055114:0034976:0006457:0009651:0045454:0009553:0009627:0006094:0046686:0006096:0009567:0009793	0003756:0009055:0015035	0005829:0009505:0005774:0005576:0005794:0005783	pollen tube development:glycerol ether metabolic process:oxidation-reduction process:response to endoplasmic reticulum stress:protein folding:response to salt stress:cell redox homeostasis:embryo sac development:systemic acquired resistance:gluconeogenesis:response to cadmium ion:glycolytic process:double fertilization forming a zygote and endosperm:embryo development ending in seed dormancy	protein disulfide isomerase activity:electron carrier activity:protein disulfide oxidoreductase activity	cytosol:plant-type cell wall:vacuolar membrane:extracellular region:Golgi apparatus:endoplasmic reticulum	sp|O22263|PDI21_ARATH	Protein disulfide-isomerase like 2-1	gi|567166839|ref|XP_006397941.1|	hypothetical protein EUTSA_v10001515mg [Eutrema salsugineum]	2613		AA21G00472													^						^		^		^					^			^		^
AA21G00485	AT3G62690.1	AtL5	0009735:0009955:0009220:0006913:0006412:0006461:0001510:0008283:0010015:0009965:0016567:0042254	0008270:0008097:0003735	0005773:0009507:0005794:0022625:0005730:0016021:0005886	response to cytokinin:adaxial/abaxial pattern specification:pyrimidine ribonucleotide biosynthetic process:nucleocytoplasmic transport:translation:protein complex assembly:RNA methylation:cell proliferation:root morphogenesis:leaf morphogenesis:protein ubiquitination:ribosome biogenesis	zinc ion binding:5S rRNA binding:structural constituent of ribosome	vacuole:chloroplast:Golgi apparatus:cytosolic large ribosomal subunit:nucleolus:integral component of membrane:plasma membrane	sp|Q9LZJ6|ATL5_ARATH	RING-H2 finger protein ATL5	gi|685333571|ref|XP_009104393.1|	PREDICTED: LOW QUALITY PROTEIN: RING-H2 finger protein ATL5-like [Brassica rapa]	780		AA21G00485	^							^						^					^	^	^	^	^	^		^		^		^	^		^
AA21G00487	AT2G47580.1	spliceosomal protein U1A	0009651:0000398	0000166:0017069	0019013:0005829:0005681:0005730:0005685	response to salt stress:mRNA splicing, via spliceosome	nucleotide binding:snRNA binding	viral nucleocapsid:cytosol:spliceosomal complex:nucleolus:U1 snRNP	sp|Q39244|RU1A_ARATH	U1 small nuclear ribonucleoprotein A	gi|565474464|ref|XP_006294873.1|	hypothetical protein CARUB_v10023926mg [Capsella rubella]	1509		AA21G00487																										^		^		^			^
AA21G00488	AT2G47590.1	photolyase/blue-light receptor 2	0006655:0006281:0018298:0019288:0016117:0000023:0019252:0007165	0003913:0009881	5634	phosphatidylglycerol biosynthetic process:DNA repair:protein-chromophore linkage:isopentenyl diphosphate biosynthetic process, methylerythritol 4-phosphate pathway:carotenoid biosynthetic process:maltose metabolic process:starch biosynthetic process:signal transduction	DNA photolyase activity:photoreceptor activity	nucleus	sp|Q8LB72|PHR2_ARATH	Blue-light photoreceptor PHR2	gi|567166881|ref|XP_006397953.1|	hypothetical protein EUTSA_v10001442mg [Eutrema salsugineum]	1720		AA21G00488							^	^					^	^	^				v		v		v			^				^			^
AA21G00490	AT3G62870.1	Ribosomal protein L7Ae/L30e/S12e/Gadd45 family protein	0042254:0001510		0005730:0009506:0005774:0022625:0009507	ribosome biogenesis:RNA methylation		nucleolus:plasmodesma:vacuolar membrane:cytosolic large ribosomal subunit:chloroplast	sp|Q9LZH9|RL7A2_ARATH	60S ribosomal protein L7a-2	gi|297824865|ref|XP_002880315.1|	60S ribosomal protein L7A [Arabidopsis lyrata subsp. lyrata]	1555		AA21G00490																							^			^		^		^	^		^
AA21G00534	AT2G47780.1	Rubber elongation factor protein (REF)	0009062:0006414	3746	5737	fatty acid catabolic process:translational elongation	translation elongation factor activity	cytoplasm	sp|O82246|Y2778_ARATH	REF/SRPP-like protein At2g47780	gi|727473102|ref|XP_010518495.1|	PREDICTED: REF/SRPP-like protein At2g47780 [Camelina sativa]	854		AA21G00534							v	v	v	v				v	v	v			v	v	v	v	v	v		^		^	^	^	^	^	^
AA21G00541	AT2G47840.1	Uncharacterised conserved protein ycf60	0010207:0015031		0016021:0009706:0005739	photosystem II assembly:protein transport		integral component of membrane:chloroplast inner membrane:mitochondrion	sp|O82251|TI202_ARATH	Protein TIC 20-II, chloroplastic	gi|567139403|ref|XP_006394774.1|	hypothetical protein EUTSA_v10004927mg [Eutrema salsugineum]	636		AA21G00541																			v	v	v		v	v		^		^		^	^		^
AA21G00543	AT5G07900.1	Mitochondrial transcription termination factor family protein	6355	3690	0005739:0009507:0016020	regulation of transcription, DNA-templated	double-stranded DNA binding	mitochondrion:chloroplast:membrane			gi|18415647|ref|NP_568185.1|	mitochondrial transcription termination factor family protein [Arabidopsis thaliana]	1221	mTERF	AA21G00543							^	^					^	^												^		^		^	^		^
AA21G00554	AT2G47940.1	DEGP protease 2	0010075:0019288:0006508:0009658:0010206:0030163	4252	0005739:0009941:0009533:0009535	regulation of meristem growth:isopentenyl diphosphate biosynthetic process, methylerythritol 4-phosphate pathway:proteolysis:chloroplast organization:photosystem II repair:protein catabolic process	serine-type endopeptidase activity	mitochondrion:chloroplast envelope:chloroplast stromal thylakoid:chloroplast thylakoid membrane	sp|O82261|DEGP2_ARATH	Protease Do-like 2, chloroplastic	gi|674244782|gb|KFK37547.1|	hypothetical protein AALP_AA4G271000 [Arabis alpina]	4416		AA21G00554							^												v	v	v	v	v	v		^				^	^		^
AA21G00558	AT2G47990.1	transducin family protein / WD-40 repeat family protein	0045943:0000741:0009560:0000462	0000166:0030515	0034455:0080008:0032040	positive regulation of transcription from RNA polymerase I promoter:karyogamy:embryo sac egg cell differentiation:maturation of SSU-rRNA from tricistronic rRNA transcript (SSU-rRNA, 5.8S rRNA, LSU-rRNA)	nucleotide binding:snoRNA binding	t-UTP complex:Cul4-RING E3 ubiquitin ligase complex:small-subunit processome	sp|O82266|SWA1_ARATH	Protein SLOW WALKER 1	gi|729454231|ref|XP_010523999.1|	PREDICTED: U3 small nucleolar RNA-associated protein 15 homolog [Tarenaya hassleriana]	1596		AA21G00558							v						v													^		^		^	^		^
AA21G00565	AT2G48070.3	resistance to phytophthora 1											1430		AA21G00565							v	v					v	v					v	v	v	v	v	v		^		v		^	v		^
AA221G00004	AT3G48690.1	alpha/beta-Hydrolases superfamily protein	8152	52689	0005829:0005634	metabolic process	carboxylic ester hydrolase activity	cytosol:nucleus	sp|Q9SMN0|CXE12_ARATH	Probable carboxylesterase 12	gi|297819478|ref|XP_002877622.1|	hypothetical protein ARALYDRAFT_485224 [Arabidopsis lyrata subsp. lyrata]	900		AA221G00004																			v	v	v	v	v	v		^					v		^
AA226G00005	AT5G13510.1	Ribosomal protein L10 family protein	0010103:0045893:0035304:0006412:0010207:0009902:0016556:0006354:0009965:0030154:0042793:0006364:0010027	0003735:0019843	0009941:0022626:0009570	stomatal complex morphogenesis:positive regulation of transcription, DNA-templated:regulation of protein dephosphorylation:translation:photosystem II assembly:chloroplast relocation:mRNA modification:DNA-templated transcription, elongation:leaf morphogenesis:cell differentiation:transcription from plastid promoter:rRNA processing:thylakoid membrane organization	structural constituent of ribosome:rRNA binding	chloroplast envelope:cytosolic ribosome:chloroplast stroma	sp|Q9FY50|RK10_ARATH	50S ribosomal protein L10, chloroplastic	gi|674942365|emb|CDX91115.1|	BnaC02g04820D [Brassica napus]	663		AA226G00005							^												v	v	v	v	v	v		^				^			^
AA228G00002	AT4G28100.1	unknown protein; FUNCTIONS IN: molecular_function unknown; INVOLVED IN: biological_process unknown; LOCATED IN: anchored to plasma membrane, anchored to membrane; EXPRESSED IN: 23 plant structures; EXPRESSED DURING: 14 growth stages; BEST Arabidopsis thaliana protein match is: unknown protein (TAIR:AT3G18050.1); Has 30201 Blast hits to 17322 proteins in 780 species: Archae - 12; Bacteria - 1396; …			46658			anchored component of plasma membrane	sp|Q9SUC9|UGPI7_ARATH	Uncharacterized GPI-anchored protein At4g28100	gi|567218728|ref|XP_006412993.1|	hypothetical protein EUTSA_v10025835mg [Eutrema salsugineum]	1452		AA228G00002														^					v	v	v	v	v	v		^			^	^			^
AA228G00005	AT4G28210.1	embryo defective 1923	0006399:0009793:0009658:0006364		9507	tRNA metabolic process:embryo development ending in seed dormancy:chloroplast organization:rRNA processing		chloroplast			gi|297803262|ref|XP_002869515.1|	EMB1923 [Arabidopsis lyrata subsp. lyrata]	1506		AA228G00005																										^				^			^
AA228G00010	AT5G42110.1	unknown protein; FUNCTIONS IN: molecular_function unknown; INVOLVED IN: biological_process unknown; LOCATED IN: endomembrane system; EXPRESSED IN: 11 plant structures; EXPRESSED DURING: 6 growth stages; Has 36 Blast hits to 36 proteins in 8 species: Archae - 0; Bacteria - 0; Metazoa - 0; Fungi - 0; Plants - 36; Viruses - 0; Other Eukaryotes - 0 (source: NCBI BLink).									gi|727550697|ref|XP_010448001.1|	PREDICTED: uncharacterized protein LOC104730524 [Camelina sativa]	582		AA228G00010							^							v					v	v	v	v	v	v	v	^		v	v	^	v	v	^	v
AA228G00011	AT4G28270.1	RING membrane-anchor 2	16567	0008270:0016874:0004842:0005515	0016021:0005789:0005634	protein ubiquitination	zinc ion binding:ligase activity:ubiquitin-protein transferase activity:protein binding	integral component of membrane:endoplasmic reticulum membrane:nucleus	sp|P93030|RMA2_ARATH	E3 ubiquitin-protein ligase RMA2	gi|297799146|ref|XP_002867457.1|	zinc finger family protein [Arabidopsis lyrata subsp. lyrata]	618		AA228G00011							v	v						v					v	v	v	v	v	v	v	^		v	^	^			^
AA228G00024	AT1G52415.1	Bifunctional inhibitor/lipid-transfer protein/seed storage 2S albumin superfamily protein									gi|565448184|ref|XP_006285035.1|	hypothetical protein CARUB_v10006342mg [Capsella rubella]	488		AA228G00024																										^				^		v	^
AA22G00052	AT2G23890.1	HAD-superfamily hydrolase, subfamily IG, 5'-nucleotidase	51604	0046872:0008253	9507	protein maturation	metal ion binding:5'-nucleotidase activity	chloroplast	sp|Q75K12|NT5D_DICDI	5'-nucleotidase domain-containing protein DDB_G0275467	gi|567191264|ref|XP_006404871.1|	hypothetical protein EUTSA_v10000110mg [Eutrema salsugineum]	3870		AA22G00052																												^					^
AA22G00072	AT4G30620.1	Uncharacterised BCR, YbaB family COG0718	19243		0009941:0009570:0009535	methylglyoxal catabolic process to D-lactate		chloroplast envelope:chloroplast stroma:chloroplast thylakoid membrane	sp|Q9M098|EBFC1_ARATH	Nucleoid-associated protein At4g30620, chloroplastic	gi|567191355|ref|XP_006404897.1|	hypothetical protein EUTSA_v10000343mg [Eutrema salsugineum]	2338		AA22G00072								v						v					v	v	v	v	v	v		^				^	v		^
AA22G00077	AT2G24060.1	Translation initiation factor 3 protein	0045893:0006413:0045036:0009793:0016226:0019288:0009073	3743	0009507:0005618	positive regulation of transcription, DNA-templated:translational initiation:protein targeting to chloroplast:embryo development ending in seed dormancy:iron-sulfur cluster assembly:isopentenyl diphosphate biosynthetic process, methylerythritol 4-phosphate pathway:aromatic amino acid family biosynthetic process	translation initiation factor activity	chloroplast:cell wall	sp|B2IY66|IF3_NOSP7	Translation initiation factor IF-3	gi|727506479|ref|XP_010429361.1|	PREDICTED: translation initiation factor IF-3, chloroplastic-like [Camelina sativa]	2865		AA22G00077																			v	v	v	v	v	v									^
AA22G00082	AT2G24090.1	Ribosomal protein L35	0006412:0006098	3735	0005840:0009507	translation:pentose-phosphate shunt	structural constituent of ribosome	ribosome:chloroplast			gi|567191384|ref|XP_006404905.1|	hypothetical protein EUTSA_v10000362mg [Eutrema salsugineum]	2002		AA22G00082							^						^						v	v	v	v	v	v		^				^			^
AA22G00102	AT2G24270.4	aldehyde dehydrogenase 11A3	0009902:0019344:0055114	0004028:0008886	5737	chloroplast relocation:cysteine biosynthetic process:oxidation-reduction process	3-chloroallyl aldehyde dehydrogenase activity:glyceraldehyde-3-phosphate dehydrogenase (NADP+) (non-phosphorylating) activity	cytoplasm	sp|Q1WIQ6|GAPN_ARATH	NADP-dependent glyceraldehyde-3-phosphate dehydrogenase	gi|297825375|ref|XP_002880570.1|	ALDH11A3 [Arabidopsis lyrata subsp. lyrata]	3034		AA22G00102	v						^			v			^						v	v	v	v	v	v		^			v	^	v	^	^
AA22G00103	AT2G24270.4	aldehyde dehydrogenase 11A3	55114	8886		oxidation-reduction process	glyceraldehyde-3-phosphate dehydrogenase (NADP+) (non-phosphorylating) activity				gi|629115612|gb|KCW80287.1|	hypothetical protein EUGRSUZ_C016461, partial [Eucalyptus grandis]	1545		AA22G00103	v						^			v			^						v	v	v	v	v	v		^			v	^	v		^
AA22G00110	AT2G24280.1	alpha/beta-Hydrolases superfamily protein	0019761:0006508	4185	9507	glucosinolate biosynthetic process:proteolysis	serine-type carboxypeptidase activity	chloroplast	sp|Q5RBU7|PCP_PONAB	Lysosomal Pro-X carboxypeptidase	gi|674912854|emb|CDY20293.1|	BnaC04g36630D [Brassica napus]	5511		AA22G00110	v						^						^												^	^				^		^	^
AA231G00003	AT4G17520.1	Hyaluronan / mRNA binding family	0009165:0009735:1901566	3723	0005829:0005777:0005634	nucleotide biosynthetic process:response to cytokinin:organonitrogen compound biosynthetic process	RNA binding	cytosol:peroxisome:nucleus			gi|567168571|ref|XP_006398418.1|	hypothetical protein EUTSA_v10000938mg [Eutrema salsugineum]	1964		AA231G00003							^																^			^		^		^	^		^
AA236G00001	AT2G04530.1	Metallo-hydrolase/oxidoreductase superfamily protein	0016556:0006364:0034414:0009658	0046872:0042781	0009507:0005634	mRNA modification:rRNA processing:tRNA 3'-trailer cleavage, endonucleolytic:chloroplast organization	metal ion binding:3'-tRNA processing endoribonuclease activity	chloroplast:nucleus	sp|Q8L633|RNZC_ARATH	Ribonuclease Z, chloroplastic	gi|567157852|ref|XP_006418568.1|	hypothetical protein EUTSA_v10002590mg [Eutrema salsugineum]	2442		AA236G00001																				v		v				^				^			^
AA236G00005													234		AA236G00005								v						v						v		v		v	^						v		^
AA23G00016	AT1G06170.1	basic helix-loop-helix (bHLH) DNA-binding superfamily protein	6355	0003700:0003677	5634	regulation of transcription, DNA-templated	sequence-specific DNA binding transcription factor activity:DNA binding	nucleus	sp|Q9LND0|BH089_ARATH	Transcription factor bHLH89	gi|674923052|emb|CDY10181.1|	BnaC05g04240D [Brassica napus]	1830	bHLH	AA23G00016																																v	^
AA23G00018	AT1G06190.1	Rho termination factor	0045893:1901259:0016226:0006353:0010239:0042793:0009737:0009793	0019843:0043621	0009507:0005634	positive regulation of transcription, DNA-templated:chloroplast rRNA processing:iron-sulfur cluster assembly:DNA-templated transcription, termination:chloroplast mRNA processing:transcription from plastid promoter:response to abscisic acid:embryo development ending in seed dormancy	rRNA binding:protein self-association	chloroplast:nucleus	sp|Q94K75|RHON1_ARATH	Rho-N domain-containing protein 1, chloroplastic	gi|567155016|ref|XP_006417948.1|	hypothetical protein EUTSA_v10007829mg [Eutrema salsugineum]	1741		AA23G00018							^													v		v		v	^				v				^
AA23G00027	AT1G06290.1	acyl-CoA oxidase 3	0051791:0033540	0050660:0003995:0003997	5777	medium-chain fatty acid metabolic process:fatty acid beta-oxidation using acyl-CoA oxidase	flavin adenine dinucleotide binding:acyl-CoA dehydrogenase activity:acyl-CoA oxidase activity	peroxisome	sp|P0CZ23|ACOX3_ARATH	Acyl-coenzyme A oxidase 3, peroxisomal	gi|567154978|ref|XP_006417937.1|	hypothetical protein EUTSA_v10006988mg [Eutrema salsugineum]	13916		AA23G00027																							v		v	^		^		^	^	v	^
AA23G00036	AT1G06090.1	Fatty acid desaturase family protein	0055114:0006636:0002213:0001676	16717	0016021:0005739:0005789	oxidation-reduction process:unsaturated fatty acid biosynthetic process:defense response to insect:long-chain fatty acid metabolic process	oxidoreductase activity, acting on paired donors, with oxidation of a pair of donors resulting in the reduction of molecular oxygen to two molecules of water	integral component of membrane:mitochondrion:endoplasmic reticulum membrane	sp|Q9LND9|ADSL1_ARATH	Delta-9 desaturase-like 1 protein	gi|565497040|ref|XP_006306159.1|	hypothetical protein CARUB_v10011680mg [Capsella rubella]	1964		AA23G00036										v									v	v	v		v	v		^		^	^	^	^		^
AA23G00037	AT1G06380.1	Ribosomal protein L1p/L10e family	6412	0003677:0003735:0003723	0009941:0015934:0005634	translation	DNA binding:structural constituent of ribosome:RNA binding	chloroplast envelope:large ribosomal subunit:nucleus	sp|Q9UT32|RL1DB_SCHPO	Putative ribosome biogenesis protein C8F11.04	gi|565497176|ref|XP_006306227.1|	hypothetical protein CARUB_v10011944mg [Capsella rubella]	774		AA23G00037														^									^		^	^		^		^	^		^
AA23G00066	AT1G06720.1	P-loop containing nucleoside triphosphate hydrolases superfamily protein	0006606:0042254:0006406	0003924:0005525	5634	protein import into nucleus:ribosome biogenesis:mRNA export from nucleus	GTPase activity:GTP binding	nucleus	sp|O94653|BMS1_SCHPO	Ribosome biogenesis protein bms1	gi|567154813|ref|XP_006417888.1|	hypothetical protein EUTSA_v10006612mg [Eutrema salsugineum]	7637		AA23G00066														^																	^		^
AA23G00103	AT1G07070.1	Ribosomal protein L35Ae family protein	0042254:0006412	3735	22625	ribosome biogenesis:translation	structural constituent of ribosome	cytosolic large ribosomal subunit	sp|Q9LMK0|R35A1_ARATH	60S ribosomal protein L35a-1	gi|567154682|ref|XP_006417848.1|	hypothetical protein EUTSA_v10009155mg [Eutrema salsugineum]	1145		AA23G00103								v																	^	^		^		^			^
AA240G00007													291		AA240G00007																				v		v											^	^
AA24G00003	AT3G43520.1	Transmembrane proteins 14C			0016021:0009941			integral component of membrane:chloroplast envelope	sp|Q94A32|FAX2_ARATH	Protein FATTY ACID EXPORT 2, chloroplastic	gi|729435741|ref|XP_010520504.1|	PREDICTED: uncharacterized protein LOC104799598 [Tarenaya hassleriana]	2223		AA24G00003													^																				^
AA24G00005	AT3G43590.1	zinc knuckle (CCHC-type) family protein		0003676:0008270	5634		nucleic acid binding:zinc ion binding	nucleus	sp|Q04832|HEXP_LEIMA	DNA-binding protein HEXBP	gi|565465881|ref|XP_006290832.1|	hypothetical protein CARUB_v10016948mg [Capsella rubella]	2896		AA24G00005																																	^
AA24G00010	AT3G43720.1	Bifunctional inhibitor/lipid-transfer protein/seed storage 2S albumin superfamily protein	0000038:0042546:0006869:0042335	8289	46658	very long-chain fatty acid metabolic process:cell wall biogenesis:lipid transport:cuticle development	lipid binding	anchored component of plasma membrane	sp|Q9LZH5|LTPG2_ARATH	Non-specific lipid transfer protein GPI-anchored 2	gi|567159931|ref|XP_006419150.1|	hypothetical protein EUTSA_v10002676mg [Eutrema salsugineum]	2237		AA24G00010							^	^					^						v	v	v	v	v	v		^		^		^	^		^
AA24G00028													1038		AA24G00028							v						v	v												^		^		^	^		^
AA24G00034	AT3G44110.1	DNAJ homologue 3	0006499:0043462:0042542:0009911:0009651:0048573:0009644:0009408:0042026	0051087:0031072:0046872:0051082:0005524	0005618:0005730:0005829:0009506:0005886	N-terminal protein myristoylation:regulation of ATPase activity:response to hydrogen peroxide:positive regulation of flower development:response to salt stress:photoperiodism, flowering:response to high light intensity:response to heat:protein refolding	chaperone binding:heat shock protein binding:metal ion binding:unfolded protein binding:ATP binding	cell wall:nucleolus:cytosol:plasmodesma:plasma membrane	sp|Q94AW8|DNAJ3_ARATH	Chaperone protein dnaJ 3	gi|567189853|ref|XP_006404506.1|	hypothetical protein EUTSA_v10010407mg [Eutrema salsugineum]	2912		AA24G00034																												^					^
AA24G00035	AT3G44150.1	unknown protein; FUNCTIONS IN: molecular_function unknown; INVOLVED IN: biological_process unknown; LOCATED IN: plasma membrane; EXPRESSED IN: cultured cell; BEST Arabidopsis thaliana protein match is: unknown protein (TAIR:AT3G11800.1); Has 76 Blast hits to 75 proteins in 19 species: Archae - 0; Bacteria - 0; Metazoa - 0; Fungi - 0; Plants - 74; Viruses - 0; Other Eukaryotes - 2 (source: NCBI BL…			0005576:0005886			extracellular region:plasma membrane			gi|727652281|ref|XP_010496864.1|	PREDICTED: uncharacterized protein LOC104773893 [Camelina sativa]	1144		AA24G00035							^	^					^	^												^		^		^	^		^
AA24G00049	AT3G44330.1	INVOLVED IN: protein processing; LOCATED IN: mitochondrion, endoplasmic reticulum, plasma membrane, vacuole; EXPRESSED IN: 25 plant structures; EXPRESSED DURING: 13 growth stages; CONTAINS InterPro DOMAIN/s: Nicalin (InterPro:IPR016574), EF-Hand 1, calcium-binding site (InterPro:IPR018247), Nicastrin (InterPro:IPR008710); Has 245 Blast hits to 243 proteins in 99 species: Archae - 6; Bacteria - 10…	0006499:0009966:0016485:0009853		0016021:0005739:0009506:0005774:0005783:0005794:0005886	N-terminal protein myristoylation:regulation of signal transduction:protein processing:photorespiration		integral component of membrane:mitochondrion:plasmodesma:vacuolar membrane:endoplasmic reticulum:Golgi apparatus:plasma membrane	sp|Q6NZ07|NCLN_DANRE	Nicalin-1	gi|727443156|ref|XP_010503086.1|	PREDICTED: nicalin-1-like [Camelina sativa]	4448		AA24G00049							^	^					^	^					^	^	^	^	^	^		^		^			^		^
AA24G00062	AT2G16280.1	3-ketoacyl-CoA synthase 9	0045893:0000038:0030497	9922	0005576:0016020	positive regulation of transcription, DNA-templated:very long-chain fatty acid metabolic process:fatty acid elongation	fatty acid elongase activity	extracellular region:membrane	sp|Q38860|KCS18_ARATH	3-ketoacyl-CoA synthase 18	gi|727548266|ref|XP_010447067.1|	PREDICTED: probable 3-ketoacyl-CoA synthase 2 [Camelina sativa]	1467		AA24G00062																			v	v	v		v	v		^		v	^	^			^
AA252G00003	AT3G12345.1	unknown protein; LOCATED IN: chloroplast; Has 35333 Blast hits to 34131 proteins in 2444 species: Archae - 798; Bacteria - 22429; Metazoa - 974; Fungi - 991; Plants - 531; Viruses - 0; Other Eukaryotes - 9610 (source: NCBI BLink).	0009560:0000413:0042991:0006457:0006312	3755	9507	embryo sac egg cell differentiation:protein peptidyl-prolyl isomerization:transcription factor import into nucleus:protein folding:mitotic recombination	peptidyl-prolyl cis-trans isomerase activity	chloroplast			gi|565484176|ref|XP_006299728.1|	hypothetical protein CARUB_v10015921mg [Capsella rubella]	555		AA252G00003								v						v					v	v	v	v	v	v		^		v		^	v		^
AA252G00005	AT3G12370.1	Ribosomal protein L10 family protein	0010103:0045893:0035304:0006412:0010207:0009902:0016556:0006354:0009965:0030154:0042793:0006364:0010027	0003735:0019843	0009941:0022626:0009570	stomatal complex morphogenesis:positive regulation of transcription, DNA-templated:regulation of protein dephosphorylation:translation:photosystem II assembly:chloroplast relocation:mRNA modification:DNA-templated transcription, elongation:leaf morphogenesis:cell differentiation:transcription from plastid promoter:rRNA processing:thylakoid membrane organization	structural constituent of ribosome:rRNA binding	chloroplast envelope:cytosolic ribosome:chloroplast stroma	sp|Q9FY50|RK10_ARATH	50S ribosomal protein L10, chloroplastic	gi|727584068|ref|XP_010465007.1|	PREDICTED: 50S ribosomal protein L10, chloroplastic-like [Camelina sativa]	519		AA252G00005																												^					^
AA255G00002	AT2G37990.1	ribosome biogenesis regulatory protein (RRS1) family protein	0001510:0006606:0009909:0009640:0006626:0000478:0010388:0006406		5730	RNA methylation:protein import into nucleus:regulation of flower development:photomorphogenesis:protein targeting to mitochondrion:endonucleolytic cleavage involved in rRNA processing:cullin deneddylation:mRNA export from nucleus		nucleolus	sp|Q9SH88|RRS1_ARATH	Ribosome biogenesis regulatory protein homolog	gi|297823677|ref|XP_002879721.1|	ribosome biogenesis regulatory protein family protein [Arabidopsis lyrata subsp. lyrata]	2578		AA255G00002																							^		^	^		^		^	^	^	^
AA25G00022	AT5G54850.1	unknown protein; Has 1807 Blast hits to 1807 proteins in 277 species: Archae - 0; Bacteria - 0; Metazoa - 736; Fungi - 347; Plants - 385; Viruses - 0; Other Eukaryotes - 339 (source: NCBI BLink).									gi|567179183|ref|XP_006401522.1|	hypothetical protein EUTSA_v10014809mg [Eutrema salsugineum]	474		AA25G00022														v												^		^		^			^
AA25G00027	AT5G54910.1	DEA(D/H)-box RNA helicase family protein	0006606:0008152	0003723:0008026:0005524	5730	protein import into nucleus:metabolic process	RNA binding:ATP-dependent helicase activity:ATP binding	nucleolus	sp|Q9FFT9|RH32_ARATH	DEAD-box ATP-dependent RNA helicase 32	gi|567179149|ref|XP_006401512.1|	hypothetical protein EUTSA_v10012775mg [Eutrema salsugineum]	3319		AA25G00027																																	^
AA25G00036	AT2G40360.1	Transducin/WD40 repeat-like superfamily protein	0000463:0000466:0051604	0043021:0000166	0005730:0005654:0005829:0030687	maturation of LSU-rRNA from tricistronic rRNA transcript (SSU-rRNA, 5.8S rRNA, LSU-rRNA):maturation of 5.8S rRNA from tricistronic rRNA transcript (SSU-rRNA, 5.8S rRNA, LSU-rRNA):protein maturation	ribonucleoprotein complex binding:nucleotide binding	nucleolus:nucleoplasm:cytosol:preribosome, large subunit precursor	sp|A8ID74|BOP1_CHLRE	Ribosome biogenesis protein BOP1 homolog	gi|729449188|ref|XP_010522988.1|	PREDICTED: ribosome biogenesis protein BOP1 homolog isoform X2 [Tarenaya hassleriana]	4104		AA25G00036							^							^											^	^		^		^	^		^
AA25G00037	AT5G55050.1	GDSL-like Lipase/Acylhydrolase superfamily protein	0016042:0015824	0016298:0052689	5576	lipid catabolic process:proline transport	lipase activity:carboxylic ester hydrolase activity	extracellular region	sp|Q9FIA1|GDL87_ARATH	GDSL esterase/lipase At5g55050	gi|565433464|ref|XP_006280637.1|	hypothetical protein CARUB_v10026598mg [Capsella rubella]	5208		AA25G00037	v												^								v		v									^	^
AA25G00051													225		AA25G00051							^						^							v		v			^	^		^		^	^		^
AA25G00056	AT5G55140.1	ribosomal protein L30 family protein	0042254:0006354:0006412	3735	15934	ribosome biogenesis:DNA-templated transcription, elongation:translation	structural constituent of ribosome	large ribosomal subunit			gi|685306245|ref|XP_009143850.1|	PREDICTED: uncharacterized protein LOC103867528 [Brassica rapa]	1208		AA25G00056																												^					^
AA25G00059	AT5G55200.1	Co-chaperone GrpE family protein	0010286:0006457:0009220:0009407:0009411:0010583:0050790:0006626	0051087:0000774:0042803:0005507:0005524	0005759:0009507	heat acclimation:protein folding:pyrimidine ribonucleotide biosynthetic process:toxin catabolic process:response to UV:response to cyclopentenone:regulation of catalytic activity:protein targeting to mitochondrion	chaperone binding:adenyl-nucleotide exchange factor activity:protein homodimerization activity:copper ion binding:ATP binding	mitochondrial matrix:chloroplast	sp|B3Q970|GRPE_RHOPT	Protein GrpE	gi|297792997|ref|XP_002864383.1|	hypothetical protein ARALYDRAFT_495605 [Arabidopsis lyrata subsp. lyrata]	1798		AA25G00059							^	^					^	^												^		^		^	^		^
AA25G00061	AT5G55220.1	trigger factor type chaperone family protein											2757		AA25G00061														v					v	v	v	v	v	v		^				^			^
AA25G00092	AT5G55510.1	Mitochondrial import inner membrane translocase subunit Tim17/Tim22/Tim23 family protein	0007623:0071806	15450	0009941:0005744:0016021	circadian rhythm:protein transmembrane transport	P-P-bond-hydrolysis-driven protein transmembrane transporter activity	chloroplast envelope:mitochondrial inner membrane presequence translocase complex:integral component of membrane	sp|Q6NKU9|TI223_ARATH	Mitochondrial import inner membrane translocase subunit TIM22-3	gi|297796429|ref|XP_002866099.1|	protein translocase [Arabidopsis lyrata subsp. lyrata]	1609		AA25G00092																										^		^		^	^		^	^
AA25G00101	AT5G55580.1	Mitochondrial transcription termination factor family protein	0048364:0009651:0048367:0006355:0009658	3690	0005739:0009507	root development:response to salt stress:shoot system development:regulation of transcription, DNA-templated:chloroplast organization	double-stranded DNA binding	mitochondrion:chloroplast			gi|565432532|ref|XP_006280334.1|	hypothetical protein CARUB_v10026264mg [Capsella rubella]	2396	mTERF	AA25G00101																																	^
AA25G00104	AT5G55610.1	unknown protein; LOCATED IN: mitochondrion, chloroplast, plastid, membrane; EXPRESSED IN: 25 plant structures; EXPRESSED DURING: 13 growth stages; Has 1807 Blast hits to 1807 proteins in 277 species: Archae - 0; Bacteria - 0; Metazoa - 736; Fungi - 347; Plants - 385; Viruses - 0; Other Eukaryotes - 339 (source: NCBI BLink).	0006096:0009060:0006857:0046686		0009507:0016020:0005739	glycolytic process:aerobic respiration:oligopeptide transport:response to cadmium ion		chloroplast:membrane:mitochondrion			gi|567178879|ref|XP_006401433.1|	hypothetical protein EUTSA_v10014039mg [Eutrema salsugineum]	2139		AA25G00104																				^	^	^	^	^		^		^		^	^		^
AA25G00110	AT5G55710.1	FUNCTIONS IN: molecular_function unknown; INVOLVED IN: biological_process unknown; LOCATED IN: chloroplast thylakoid membrane, chloroplast; EXPRESSED IN: 23 plant structures; EXPRESSED DURING: 14 growth stages; BEST Arabidopsis thaliana protein match is: Uncharacterised conserved protein ycf60 (TAIR:AT2G47840.1); Has 1807 Blast hits to 1807 proteins in 277 species: Archae - 0; Bacteria - 0; Metaz…	15031		0016021:0009706:0009535	protein transport		integral component of membrane:chloroplast inner membrane:chloroplast thylakoid membrane	sp|Q9FM67|TI205_ARATH	Protein TIC 20-v, chloroplastic	gi|567178836|ref|XP_006401421.1|	hypothetical protein EUTSA_v10014662mg [Eutrema salsugineum]	633		AA25G00110							^												v	v	v	v	v	v		^				^			^
AA25G00116	AT3G60360.1	embryo sac development arrest 14	0009560:0000741:0006364:0042274	5515	0005730:0032040	embryo sac egg cell differentiation:karyogamy:rRNA processing:ribosomal small subunit biogenesis	protein binding	nucleolus:small-subunit processome	sp|Q9M223|UTP11_ARATH	Probable U3 small nucleolar RNA-associated protein 11	gi|297820894|ref|XP_002878330.1|	U3 small nucleolar RNA-associated protein 11, embryo sac development arrest 14 [Arabidopsis lyrata subsp. lyrata]	1540		AA25G00116																							^										^
AA25G00126	AT4G26600.1	S-adenosyl-L-methionine-dependent methyltransferases superfamily protein	0034976:0006457:0006606:0009965:0009408:0010015:0008283:0009644:0042542	8168	0005829:0005730	response to endoplasmic reticulum stress:protein folding:protein import into nucleus:leaf morphogenesis:response to heat:root morphogenesis:cell proliferation:response to high light intensity:response to hydrogen peroxide	methyltransferase activity	cytosol:nucleolus	sp|P46087|NOP2_HUMAN	Probable 28S rRNA (cytosine(4447)-C(5))-methyltransferase	gi|22328952|ref|NP_194390.2|	S-adenosyl-L-methionine-dependent methyltransferase-like protein [Arabidopsis thaliana]	3666		AA25G00126							^						^	^											^						^		^
AA25G00134	AT5G56010.1	heat shock protein 81-3	0071277:0009908:0010286:0006457:0009414:0090332:0009816:0009612:0009651:0051131:0050821:0019722:0010187:0048366	0051082:0016887:0005524	0005774:0048046:0005618:0005794:0005730:0005829:0009570:0009506:0005886:0005739	cellular response to calcium ion:flower development:heat acclimation:protein folding:response to water deprivation:stomatal closure:defense response to bacterium, incompatible interaction:response to mechanical stimulus:response to salt stress:chaperone-mediated protein complex assembly:protein stabilization:calcium-mediated signaling:negative regulation of seed germination:leaf development	unfolded protein binding:ATPase activity:ATP binding	vacuolar membrane:apoplast:cell wall:Golgi apparatus:nucleolus:cytosol:chloroplast stroma:plasmodesma:plasma membrane:mitochondrion	sp|P51818|HS903_ARATH	Heat shock protein 90-3	gi|567178738|ref|XP_006401391.1|	hypothetical protein EUTSA_v10012832mg [Eutrema salsugineum]	2579		AA25G00134							^						^							^		^				^	v	^			^		^	v
AA25G00156	AT5G56260.1	Ribonuclease E inhibitor RraA/Dimethylmenaquinone methyltransferase	0032259:0051252:0043086	0046872:0047443:0008948:0008428:0008168	5737	methylation:regulation of RNA metabolic process:negative regulation of catalytic activity	metal ion binding:4-hydroxy-4-methyl-2-oxoglutarate aldolase activity:oxaloacetate decarboxylase activity:ribonuclease inhibitor activity:methyltransferase activity	cytoplasm	sp|Q9FH13|RRAA3_ARATH	Putative 4-hydroxy-4-methyl-2-oxoglutarate aldolase 3	gi|727424420|ref|XP_010450866.1|	PREDICTED: putative 4-hydroxy-4-methyl-2-oxoglutarate aldolase 3 [Camelina sativa]	501		AA25G00156																			v	v	v	v	v			^				^		v	^
AA25G00161	AT5G56290.1	peroxin 5	0009733:0006891:0006869:0016560:0006635:0010351	0005052:0005515	0005829:0005778:0005634	response to auxin:intra-Golgi vesicle-mediated transport:lipid transport:protein import into peroxisome matrix, docking:fatty acid beta-oxidation:lithium ion transport	peroxisome matrix targeting signal-1 binding:protein binding	cytosol:peroxisomal membrane:nucleus	sp|Q9FMA3|PEX5_ARATH	Peroxisome biogenesis protein 5	gi|567178610|ref|XP_006401353.1|	hypothetical protein EUTSA_v10012791mg [Eutrema salsugineum]	5174		AA25G00161							v						v													^				^	^		^
AA260G00005	AT2G06040.1	CONTAINS InterPro DOMAIN/s: Leucine-rich repeat, cysteine-containing subtype (InterPro:IPR006553); BEST Arabidopsis thaliana protein match is: RNI-like superfamily protein (TAIR:AT5G21900.1); Has 5028 Blast hits to 2547 proteins in 240 species: Archae - 0; Bacteria - 125; Metazoa - 2326; Fungi - 765; Plants - 1373; Viruses - 0; Other Eukaryotes - 439 (source: NCBI BLink).			5634			nucleus	sp|Q8NEE6|FXL13_HUMAN	F-box/LRR-repeat protein 13	gi|297835860|ref|XP_002885812.1|	hypothetical protein ARALYDRAFT_319345 [Arabidopsis lyrata subsp. lyrata]	3695		AA260G00005																															^		^
AA260G00007	AT2G06010.1	OBP3-responsive gene 4	9751		9507	response to salicylic acid		chloroplast			gi|685328255|ref|XP_009102347.1|	PREDICTED: uncharacterized protein LOC103828500 [Brassica rapa]	1351		AA260G00007																																	^
AA268G00004	AT1G68960.1	Protein of unknown function (DUF295)									gi|565488023|ref|XP_006301651.1|	hypothetical protein CARUB_v10022095mg [Capsella rubella]	753		AA268G00004							^	^						^					^	^	^	^	^	^	^	^		^		^	^		^
AA26G00002	AT3G12680.1	floral homeotic protein (HUA1)	0001709:0009908:0006355:0006397	0003723:0046872:0003677	16607	cell fate determination:flower development:regulation of transcription, DNA-templated:mRNA processing	RNA binding:metal ion binding:DNA binding	nuclear speck	sp|Q941Q3|C3H37_ARATH	Zinc finger CCCH domain-containing protein 37	gi|565479580|ref|XP_006297430.1|	hypothetical protein CARUB_v10013453mg [Capsella rubella]	3459	C3H	AA26G00002								^						^																^	^		^
AA26G00013	AT3G12930.1	Lojap-related protein	0006655:0010103:0016226:0019288:0045036:0009073		0005739:0009570	phosphatidylglycerol biosynthetic process:stomatal complex morphogenesis:iron-sulfur cluster assembly:isopentenyl diphosphate biosynthetic process, methylerythritol 4-phosphate pathway:protein targeting to chloroplast:aromatic amino acid family biosynthetic process		mitochondrion:chloroplast stroma	sp|Q9LDY9|IOJAC_ARATH	Protein Iojap, chloroplastic	gi|21593503|gb|AAM65470.1|	putative iojap protein [Arabidopsis thaliana]	1146		AA26G00013																			v	v	v	v	v	v		^				^	^		^	^
AA26G00016											gi|567199931|ref|XP_006407277.1|	hypothetical protein EUTSA_v10022193mg [Eutrema salsugineum]	246		AA26G00016							v						v							v		v	v	v	^	^				^		^	^
AA26G00029	AT3G13120.1	Ribosomal protein S10p/S20e family protein	0009902:0006364:0019288:0015995:0032543:0010027:0015979	0003723:0003735	0005739:0015935:0009570	chloroplast relocation:rRNA processing:isopentenyl diphosphate biosynthetic process, methylerythritol 4-phosphate pathway:chlorophyll biosynthetic process:mitochondrial translation:thylakoid membrane organization:photosynthesis	RNA binding:structural constituent of ribosome	mitochondrion:small ribosomal subunit:chloroplast stroma	sp|Q9LK61|RR10_ARATH	30S ribosomal protein S10, chloroplastic	gi|567199873|ref|XP_006407260.1|	hypothetical protein EUTSA_v10021566mg [Eutrema salsugineum]	1655		AA26G00029							^						^						v	v	v	v	v	v		^				^			^
AA26G00031	AT3G13150.1	Tetratricopeptide repeat (TPR)-like superfamily protein							sp|Q9LK58|PP225_ARATH	Pentatricopeptide repeat-containing protein At3g13150	gi|674908883|emb|CDY24210.1|	BnaC01g37900D [Brassica napus]	1251		AA26G00031																										^		^		^	^		^
AA26G00032	AT3G13160.1	Tetratricopeptide repeat (TPR)-like superfamily protein	0034968:0009909:0009220		0005739:0016020	histone lysine methylation:regulation of flower development:pyrimidine ribonucleotide biosynthetic process		mitochondrion:membrane	sp|Q9LK57|PP226_ARATH	Pentatricopeptide repeat-containing protein At3g13160, mitochondrial	gi|21617993|gb|AAM67043.1|	unknown [Arabidopsis thaliana]	1179		AA26G00032							^	^					^	^												^		^			^		^
AA26G00034	AT3G13175.1	unknown protein; FUNCTIONS IN: molecular_function unknown; INVOLVED IN: biological_process unknown; LOCATED IN: endomembrane system; EXPRESSED IN: 18 plant structures; EXPRESSED DURING: 12 growth stages; BEST Arabidopsis thaliana protein match is: unknown protein (TAIR:AT4G16400.1); Has 29 Blast hits to 29 proteins in 8 species: Archae - 0; Bacteria - 0; Metazoa - 0; Fungi - 0; Plants - 29; Virus…									gi|685311968|ref|XP_009146547.1|	PREDICTED: uncharacterized protein LOC103870191 [Brassica rapa]	318		AA26G00034																			v	v	v	v	v	v		^				^			^	v
AA26G00035	AT3G13180.1	NOL1/NOP2/sun family protein / antitermination NusB domain-containing protein	0031167:0006355:0009658:0006399:0045036	0008649:0003723	5737	rRNA methylation:regulation of transcription, DNA-templated:chloroplast organization:tRNA metabolic process:protein targeting to chloroplast	rRNA methyltransferase activity:RNA binding	cytoplasm	sp|P72943|RSMB_SYNY3	Ribosomal RNA small subunit methyltransferase B	gi|22331043|ref|NP_187924.2|	NOL1/NOP2/sun family protein / antitermination NusB domain-containing protein [Arabidopsis thaliana]	3117		AA26G00035																			v	v	v	v	v										^
AA26G00036	AT1G80560.1	isopropylmalate dehydrogenase 2	0055114:0006744:0009098	0051287:0003862:0000287	0009941:0009570	oxidation-reduction process:ubiquinone biosynthetic process:leucine biosynthetic process	NAD binding:3-isopropylmalate dehydrogenase activity:magnesium ion binding	chloroplast envelope:chloroplast stroma	sp|P93832|LEU32_ARATH	3-isopropylmalate dehydrogenase 2, chloroplastic	gi|565486913|ref|XP_006301096.1|	hypothetical protein CARUB_v10021490mg [Capsella rubella]	735		AA26G00036																										^							^
AA26G00047	AT3G13230.1	RNA-binding KH domain-containing protein	6364	3723	5730	rRNA processing	RNA binding	nucleolus	sp|Q29IG6|PNO1_DROPS	RNA-binding protein pno1	gi|727413236|ref|XP_010500263.1|	PREDICTED: RNA-binding protein pno1 [Camelina sativa]	645		AA26G00047							v	v					v	v									^		^						^	^	^
AA26G00048	AT3G13235.1	ubiquitin family protein	0046686:0006486:0006508	0031593:0004190	0005634:0005829	response to cadmium ion:protein glycosylation:proteolysis	polyubiquitin binding:aspartic-type endopeptidase activity	nucleus:cytosol	sp|Q0U3Y6|DDI1_PHANO	DNA damage-inducible protein 1	gi|567199809|ref|XP_006407242.1|	hypothetical protein EUTSA_v10020839mg [Eutrema salsugineum]	2951		AA26G00048																										^		^		^			^
AA26G00055	AT3G13350.1	HMG (high mobility group) box protein with ARID/BRIGHT DNA-binding domain	0006333:0006355:0006338	0003677:0003700:0003682	5634	chromatin assembly or disassembly:regulation of transcription, DNA-templated:chromatin remodeling	DNA binding:sequence-specific DNA binding transcription factor activity:chromatin binding	nucleus	sp|Q9LTT3|HMG10_ARATH	High mobility group B protein 10	gi|18399977|ref|NP_566454.1|	high mobility group B protein 10 [Arabidopsis thaliana]	2057	ARID	AA26G00055																																	^
AA26G00067	AT3G13490.1	Lysyl-tRNA synthetase, class II	0016226:0006364:0010027:0010228:0009658:0048481:0006430:0009793	0003676:0004824:0005524	0005739:0009507	iron-sulfur cluster assembly:rRNA processing:thylakoid membrane organization:vegetative to reproductive phase transition of meristem:chloroplast organization:ovule development:lysyl-tRNA aminoacylation:embryo development ending in seed dormancy	nucleic acid binding:lysine-tRNA ligase activity:ATP binding	mitochondrion:chloroplast	sp|Q9LJE2|SYKM_ARATH	Lysine--tRNA ligase, chloroplastic/mitochondrial	gi|727413318|ref|XP_010500662.1|	PREDICTED: probable lysine--tRNA ligase, cytoplasmic [Camelina sativa]	2964		AA26G00067																			v		v		v			^				^			^
AA26G00072	AT3G13550.1	Ubiquitin-conjugating enzyme family protein	0051788:0009585:0010099:0051510:0010388:0043161:0042023:0016567:0043248	0005515:0004842:0016881	5634	response to misfolded protein:red, far-red light phototransduction:regulation of photomorphogenesis:regulation of unidimensional cell growth:cullin deneddylation:proteasome-mediated ubiquitin-dependent protein catabolic process:DNA endoreduplication:protein ubiquitination:proteasome assembly	protein binding:ubiquitin-protein transferase activity:acid-amino acid ligase activity	nucleus	sp|Q9LJD7|COP10_ARATH	Constitutive photomorphogenesis protein 10	gi|727632163|ref|XP_010487117.1|	PREDICTED: constitutive photomorphogenesis protein 10 [Camelina sativa]	1232		AA26G00072								v						v					v	v	v	v	v	v									^
AA26G00074	AT3G13570.1	SC35-like splicing factor 30A	0045893:0030422:0035196:0043687:0000398	0005515:0000166:0003723	0016607:0005829:0005681	positive regulation of transcription, DNA-templated:production of siRNA involved in RNA interference:production of miRNAs involved in gene silencing by miRNA:post-translational protein modification:mRNA splicing, via spliceosome	protein binding:nucleotide binding:RNA binding	nuclear speck:cytosol:spliceosomal complex	sp|Q9LHP2|SL30A_ARATH	Serine/arginine-rich SC35-like splicing factor SCL30A	gi|565481414|ref|XP_006298347.1|	hypothetical protein CARUB_v10014415mg [Capsella rubella]	2089		AA26G00074								^						^												^		^		^	^		^
AA26G00092	AT3G13740.1	Ribonuclease III family protein	0090502:0006396	0003723:0004525	0009507:0005634	RNA phosphodiester bond hydrolysis, endonucleolytic:RNA processing	RNA binding:ribonuclease III activity	chloroplast:nucleus	sp|P74327|MRNC_SYNY3	Mini-ribonuclease 3	gi|567199580|ref|XP_006407175.1|	hypothetical protein EUTSA_v10021279mg [Eutrema salsugineum]	1565		AA26G00092							^						^													^				^			^
AA26G00098	AT3G13790.1	Glycosyl hydrolases family 32 protein	0005975:0009611:0010200:0002679:0015706:0006865:0010167:0080167	4575	0005886:0005618:0048046	carbohydrate metabolic process:response to wounding:response to chitin:respiratory burst involved in defense response:nitrate transport:amino acid transport:response to nitrate:response to karrikin	sucrose alpha-glucosidase activity	plasma membrane:cell wall:apoplast	sp|Q43866|INV1_ARATH	Beta-fructofuranosidase, insoluble isoenzyme CWINV1	gi|297834214|ref|XP_002884989.1|	beta-fructofuranosidase [Arabidopsis lyrata subsp. lyrata]	7207		AA26G00098								^						^					^	^	^	^	^	^	v			^			^	v	^
AA26G00105	AT3G13882.2	Ribosomal protein L34	6412	3735	0005840:0005739	translation	structural constituent of ribosome	ribosome:mitochondrion			gi|674876953|emb|CDY55232.1|	BnaCnng28550D [Brassica napus]	1287		AA26G00105																												^					^
AA26G00109	AT1G54270.1	eif4a-2	0006413:0009651:0006094:0046686:0006096	0003743:0008026:0005524:0005515	0005829:0005618:0005730:0009506:0016020:0005794:0048046	translational initiation:response to salt stress:gluconeogenesis:response to cadmium ion:glycolytic process	translation initiation factor activity:ATP-dependent helicase activity:ATP binding:protein binding	cytosol:cell wall:nucleolus:plasmodesma:membrane:Golgi apparatus:apoplast	sp|P41376|IF4A1_ARATH	Eukaryotic initiation factor 4A-1	gi|334185329|ref|NP_001189885.1|	translational initiation factor 4A-1 [Arabidopsis thaliana]	2347		AA26G00109								^						^						^		^		^		^		^		^	^		^
AA26G00111	AT3G13940.1	DNA binding;DNA-directed RNA polymerases	6351	0003677:0001054	5736	transcription, DNA-templated	DNA binding:RNA polymerase I activity	DNA-directed RNA polymerase I complex			gi|729303573|ref|XP_010527626.1|	PREDICTED: DNA-directed RNA polymerase I subunit RPA49-like, partial [Tarenaya hassleriana]	1805		AA26G00111							v						v												^								^
AA26G00113	AT3G13960.1	growth-regulating factor 5	0009793:0016570:0006351:0009407:0048449:0009965:0009845:0046686:0009737:0009909:0010162	0005524:0045309	0005618:0005794:0005829:0005635:0009570:0005886:0005739	embryo development ending in seed dormancy:histone modification:transcription, DNA-templated:toxin catabolic process:floral organ formation:leaf morphogenesis:seed germination:response to cadmium ion:response to abscisic acid:regulation of flower development:seed dormancy process	ATP binding:protein phosphorylated amino acid binding	cell wall:Golgi apparatus:cytosol:nuclear envelope:chloroplast stroma:plasma membrane:mitochondrion	sp|Q8L8A6|GRF5_ARATH	Growth-regulating factor 5	gi|565480370|ref|XP_006297825.1|	hypothetical protein CARUB_v10013860mg [Capsella rubella]	1827	GRF	AA26G00113																									^								^
AA26G00118	AT5G53180.1	polypyrimidine tract-binding protein 2	0055114:0009845:0006417:0000381:0009846	0003723:0000166:0032440	0000932:0005634	oxidation-reduction process:seed germination:regulation of translation:regulation of alternative mRNA splicing, via spliceosome:pollen germination	RNA binding:nucleotide binding:2-alkenal reductase [NAD(P)] activity	cytoplasmic mRNA processing body:nucleus	sp|Q9FGL9|PTBP2_ARATH	Polypyrimidine tract-binding protein homolog 2	gi|297796143|ref|XP_002865956.1|	hypothetical protein ARALYDRAFT_495390 [Arabidopsis lyrata subsp. lyrata]	3148		AA26G00118																														^	^		^
AA26G00122	AT3G14060.1	unknown protein; BEST Arabidopsis thaliana protein match is: unknown protein (TAIR:AT1G54120.1); Has 30 Blast hits to 30 proteins in 8 species: Archae - 0; Bacteria - 0; Metazoa - 0; Fungi - 0; Plants - 30; Viruses - 0; Other Eukaryotes - 0 (source: NCBI BLink).			0005618:0005739			cell wall:mitochondrion			gi|674245994|gb|KFK38759.1|	hypothetical protein AALP_AA3G157000 [Arabis alpina]	372		AA26G00122										v					^	v				v		v	v	v	v					^		v	^	^
AA26G00123	AT3G14067.1	Subtilase family protein	0055085:0010223:0015996:0006508:0043086:0010260	0042802:0004252	0005829:0016021:0009505:0005774:0048046	transmembrane transport:secondary shoot formation:chlorophyll catabolic process:proteolysis:negative regulation of catalytic activity:organ senescence	identical protein binding:serine-type endopeptidase activity	cytosol:integral component of membrane:plant-type cell wall:vacuolar membrane:apoplast	sp|O65351|SBT17_ARATH	Subtilisin-like protease SBT1.7	gi|297834254|ref|XP_002885009.1|	subtilase family protein [Arabidopsis lyrata subsp. lyrata]	2328		AA26G00123							^	^					^	^						^		^		^	v	^		^	^	^	^		^
AA26G00130	AT3G14110.3	Tetratricopeptide repeat (TPR)-like superfamily protein	0045893:0016117:0006655:0006636:0006766:0006546:0019748:0009106:0015995:0009108:0019288:0000304:0019216:0009965:0009695:0030154:0009416:0019344:0009073:0006364:0006733:0031408:0009117	5515	0016021:0031969:0009535:0005886	positive regulation of transcription, DNA-templated:carotenoid biosynthetic process:phosphatidylglycerol biosynthetic process:unsaturated fatty acid biosynthetic process:vitamin metabolic process:glycine catabolic process:secondary metabolic process:lipoate metabolic process:chlorophyll biosynthetic process:coenzyme biosynthetic process:isopentenyl diphosphate biosynthetic process, methylerythrit…	protein binding	integral component of membrane:chloroplast membrane:chloroplast thylakoid membrane:plasma membrane	sp|Q940U6|FLU_ARATH	Protein FLUORESCENT IN BLUE LIGHT, chloroplastic	gi|9294636|dbj|BAB02975.1|	unnamed protein product [Arabidopsis thaliana]	1482		AA26G00130								v					v	v					v	v	v	v	v	v				v		^	v		^
AA26G00139	AT3G14180.1	sequence-specific DNA binding transcription factors	0045893:0010431:0043687:0009793	3700	5634	positive regulation of transcription, DNA-templated:seed maturation:post-translational protein modification:embryo development ending in seed dormancy	sequence-specific DNA binding transcription factor activity	nucleus	sp|Q9LJG8|ASIL2_ARATH	Trihelix transcription factor ASIL2	gi|15231799|ref|NP_188034.1|	sequence-specific DNA binding transcription factor [Arabidopsis thaliana]	1272		AA26G00139							v																								^		^
AA26G00147	AT3G14230.1	related to AP2 2	0001666:0006355:0046685:0006487	0003677:0003700	5634	response to hypoxia:regulation of transcription, DNA-templated:response to arsenic-containing substance:protein N-linked glycosylation	DNA binding:sequence-specific DNA binding transcription factor activity	nucleus	sp|Q9LUM4|RAP22_ARATH	Ethylene-responsive transcription factor RAP2-2	gi|727632371|ref|XP_010487223.1|	PREDICTED: ethylene-responsive transcription factor RAP2-2-like [Camelina sativa]	1816	AP2/EREBP	AA26G00147																										^		^		^	^		^
AA26G00159	AT3G14370.1	Protein kinase superfamily protein	0040008:0006468:0009926:0009734:0048589:0048825:0048765:0048527:0009630	0004674:0005524	0005829:0005634	regulation of growth:protein phosphorylation:auxin polar transport:auxin-activated signaling pathway:developmental growth:cotyledon development:root hair cell differentiation:lateral root development:gravitropism	protein serine/threonine kinase activity:ATP binding	cytosol:nucleus	sp|Q9LUL2|WAG2_ARATH	Serine/threonine-protein kinase WAG2	gi|674246038|gb|KFK38803.1|	hypothetical protein AALP_AA3G162000 [Arabis alpina]	3494		AA26G00159																			^									^			^	v	^
AA26G00163	AT3G14420.1	Aldolase-type TIM barrel family protein	0055114:0042742:0009854:0009735:0050665	0052853:0008891:0052854:0052852:0010181	0005777:0009506:0009570:0005773:0022626:0016020:0005634:0048046	oxidation-reduction process:defense response to bacterium:oxidative photosynthetic carbon pathway:response to cytokinin:hydrogen peroxide biosynthetic process	long-chain-(S)-2-hydroxy-long-chain-acid oxidase activity:glycolate oxidase activity:medium-chain-(S)-2-hydroxy-acid oxidase activity:very-long-chain-(S)-2-hydroxy-acid oxidase activity:FMN binding	peroxisome:plasmodesma:chloroplast stroma:vacuole:cytosolic ribosome:membrane:nucleus:apoplast	sp|Q9LRS0|GLO2_ARATH	Peroxisomal (S)-2-hydroxy-acid oxidase GLO2	gi|674899688|emb|CDY33221.1|	BnaC01g36940D [Brassica napus]	2028		AA26G00163																			v	v	v	v	v	v	v	^				^		v	^
AA26G00164													833		AA26G00164								v					v						v	v	v	v	v	v		^		v		^	v	v	^
AA26G00174	AT2G34480.1	Ribosomal protein L18ae/LX family protein	6412	3735	5840	translation	structural constituent of ribosome	ribosome	sp|P51418|R18A2_ARATH	60S ribosomal protein L18a-2	gi|729347638|ref|XP_010542333.1|	PREDICTED: 60S ribosomal protein L18a isoform X1 [Tarenaya hassleriana]	1385		AA26G00174																							^			^		^		^	^		^
AA26G00175													723		AA26G00175																							^			^		^	v	^	^		^
AA26G00194	AT3G14790.1	rhamnose biosynthesis 3	0055114:0045226:0010253:0010214:0010192	0008831:0010490:0050377:0010280:0010489:0050662:0008460	0005829:0009506:0009507	oxidation-reduction process:extracellular polysaccharide biosynthetic process:UDP-rhamnose biosynthetic process:seed coat development:mucilage biosynthetic process	dTDP-4-dehydrorhamnose reductase activity:UDP-4-keto-rhamnose-4-keto-reductase activity:UDP-glucose 4,6-dehydratase activity:UDP-L-rhamnose synthase activity:UDP-4-keto-6-deoxy-glucose-3,5-epimerase activity:coenzyme binding:dTDP-glucose 4,6-dehydratase activity	cytosol:plasmodesma:chloroplast	sp|Q9LH76|RHM3_ARATH	Trifunctional UDP-glucose 4,6-dehydratase/UDP-4-keto-6-deoxy-D-glucose 3,5-epimerase/UDP-4-keto-L-rhamnose-reductase RHM3	gi|727632486|ref|XP_010487282.1|	PREDICTED: probable rhamnose biosynthetic enzyme 3 [Camelina sativa]	2099		AA26G00194							^	^					^	^					^	^	^	^	^	^		^		^		^	^		^
AA26G00204	AT3G14900.1	unknown protein; FUNCTIONS IN: molecular_function unknown; INVOLVED IN: embryo development; LOCATED IN: chloroplast; EXPRESSED IN: 19 plant structures; EXPRESSED DURING: 13 growth stages; Has 17135 Blast hits to 10204 proteins in 644 species: Archae - 47; Bacteria - 1684; Metazoa - 5536; Fungi - 2506; Plants - 1043; Viruses - 361; Other Eukaryotes - 5958 (source: NCBI BLink).	9793		9507	embryo development ending in seed dormancy		chloroplast			gi|567199088|ref|XP_006407033.1|	hypothetical protein EUTSA_v10022322mg, partial [Eutrema salsugineum]	1854		AA26G00204							^	^					^	^												^				^			^
AA26G00212	AT1G53240.1	Lactate/malate dehydrogenase family protein	0009651:0042742:0009409:0006108:0006099:0044262:0006972:0006833:0007030:0006094:0009853:0046686:0006096	0005507:0030060	0005829:0005618:0005759:0009507:0016020:0005794:0048046	response to salt stress:defense response to bacterium:response to cold:malate metabolic process:tricarboxylic acid cycle:cellular carbohydrate metabolic process:hyperosmotic response:water transport:Golgi organization:gluconeogenesis:photorespiration:response to cadmium ion:glycolytic process	copper ion binding:L-malate dehydrogenase activity	cytosol:cell wall:mitochondrial matrix:chloroplast:membrane:Golgi apparatus:apoplast	sp|Q9ZP06|MDHM1_ARATH	Malate dehydrogenase 1, mitochondrial	gi|297853098|ref|XP_002894430.1|	mitochondrial malate dehydrogenase [Arabidopsis lyrata subsp. lyrata]	1947		AA26G00212							^						^	^					^	^		^		^		^		^			^		^
AA26G00213	AT3G15030.1	TCP family transcription factor 4	0031348:0045893:0009867:0035304:0009862:0009793:0010363:0045962:0010310:0009617:0006612:0016226:0009733:0009965:0000165:0006417:0010228:0030154:0048481:0010027	0005515:0003677:0003700	5634	negative regulation of defense response:positive regulation of transcription, DNA-templated:jasmonic acid mediated signaling pathway:regulation of protein dephosphorylation:systemic acquired resistance, salicylic acid mediated signaling pathway:embryo development ending in seed dormancy:regulation of plant-type hypersensitive response:positive regulation of development, heterochronic:regulation o…	protein binding:DNA binding:sequence-specific DNA binding transcription factor activity	nucleus	sp|Q8LPR5|TCP4_ARATH	Transcription factor TCP4	gi|567199049|ref|XP_006407022.1|	hypothetical protein EUTSA_v10020786mg [Eutrema salsugineum]	1389	bHLH_TCP	AA26G00213							^	^					^	^					v	v	v	v	v	v		^			^	^	^		^
AA26G00214	AT3G15040.1	Protein of unknown function, DUF584			5634			nucleus			gi|21594619|gb|AAM66027.1|	unknown [Arabidopsis thaliana]	711		AA26G00214														^						^								^			^		^
AA26G00220	AT3G15095.1	unknown protein; FUNCTIONS IN: molecular_function unknown; INVOLVED IN: biological_process unknown; LOCATED IN: chloroplast; EXPRESSED IN: 22 plant structures; EXPRESSED DURING: 13 growth stages; Has 9762 Blast hits to 6439 proteins in 764 species: Archae - 77; Bacteria - 1339; Metazoa - 3211; Fungi - 718; Plants - 437; Viruses - 131; Other Eukaryotes - 3849 (source: NCBI BLink).	10207		0005634:0009507	photosystem II assembly		nucleus:chloroplast			gi|565483464|ref|XP_006299372.1|	hypothetical protein CARUB_v10015530mg [Capsella rubella]	2010		AA26G00220																					v												^
AA26G00228	AT3G15190.1	chloroplast 30S ribosomal protein S20, putative	0006412:0006364:0015995	0019843:0003735	0005840:0009941:0009570:0016020	translation:rRNA processing:chlorophyll biosynthetic process	rRNA binding:structural constituent of ribosome	ribosome:chloroplast envelope:chloroplast stroma:membrane	sp|Q9ASV6|RR20_ARATH	30S ribosomal protein S20, chloroplastic	gi|727632590|ref|XP_010487339.1|	PREDICTED: 30S ribosomal protein S20, chloroplastic [Camelina sativa]	1172		AA26G00228														v					v	v	v	v	v	v		^		v		^	v		^
AA26G00233	AT3G15260.1	Protein phosphatase 2C family protein	16311	0046872:0004722		dephosphorylation	metal ion binding:protein serine/threonine phosphatase activity		sp|Q9LDA7|P2C39_ARATH	Probable protein phosphatase 2C 39	gi|685311420|ref|XP_009146273.1|	PREDICTED: probable protein phosphatase 2C 39 [Brassica rapa]	1344		AA26G00233																																	^
AA26G00258	AT3G15460.1	Ribosomal RNA processing Brix domain protein	0000741:0009220:0001510:0000027:0009560:0009909:0006364	3723	0005730:0005829	karyogamy:pyrimidine ribonucleotide biosynthetic process:RNA methylation:ribosomal large subunit assembly:embryo sac egg cell differentiation:regulation of flower development:rRNA processing	RNA binding	nucleolus:cytosol	sp|Q8UVY2|BRX1_XENLA	Ribosome biogenesis protein BRX1 homolog	gi|567131982|ref|XP_006392851.1|	hypothetical protein EUTSA_v10011666mg [Eutrema salsugineum]	1909		AA26G00258							^						^	^					^				^		^	^		^		^	^	^	^
AA26G00265	AT3G15530.1	S-adenosyl-L-methionine-dependent methyltransferases superfamily protein	32259	8757	5774	methylation	S-adenosylmethionine-dependent methyltransferase activity	vacuolar membrane	sp|Q74LY0|MENG_LACJO	Demethylmenaquinone methyltransferase	gi|727585029|ref|XP_010465523.1|	PREDICTED: uncharacterized protein LOC104745858 [Camelina sativa]	1247		AA26G00265																										^		^		^			^
AA26G00277	AT3G15670.1	Late embryogenesis abundant protein (LEA) family protein	0009793:0010162		0005634:0005829	embryo development ending in seed dormancy:seed dormancy process		nucleus:cytosol	sp|P13934|LEA76_BRANA	Late embryogenesis abundant protein 76	gi|565484816|ref|XP_006300048.1|	hypothetical protein CARUB_v10016274mg [Capsella rubella]	480		AA26G00277							v	v					v	v								v	v		^	^				^		^	^
AA26G00279	AT3G15690.2	Single hybrid motif superfamily protein	0070838:0030003		9507	divalent metal ion transport:cellular cation homeostasis		chloroplast	sp|Q06881|BCCP_NOSS1	Biotin carboxyl carrier protein of acetyl-CoA carboxylase	gi|727585074|ref|XP_010465548.1|	PREDICTED: biotin carboxyl carrier protein of acetyl-CoA carboxylase 2, chloroplastic-like isoform X2 [Camelina sativa]	2033		AA26G00279							^						^																				^
AA26G00302	AT3G15970.1	NUP50 (Nucleoporin 50 kDa) protein	6810	5515	0044428:0005829	transport	protein binding	nuclear part:cytosol	sp|Q9LW88|NU50B_ARATH	Nuclear pore complex protein NUP50B	gi|567198597|ref|XP_006406895.1|	hypothetical protein EUTSA_v10020773mg [Eutrema salsugineum]	1383		AA26G00302																												^			^		^
AA26G00313	AT3G16080.1	Zinc-binding ribosomal protein family protein	0042254:0001510:0006412	0046872:0003735:0019843	22625	ribosome biogenesis:RNA methylation:translation	metal ion binding:structural constituent of ribosome:rRNA binding	cytosolic large ribosomal subunit	sp|Q8LEM8|RL373_ARATH	60S ribosomal protein L37-3	gi|567198556|ref|XP_006406883.1|	hypothetical protein EUTSA_v10021833mg [Eutrema salsugineum]	1348		AA26G00313														v					^		^		^					^		^	^		^
AA26G00326	AT2G34250.1	SecY protein transport family protein	0006007:0009306:0009651:0006098:0071806:0043090:0006499:0006888	15450	0005739:0005794:0005886	glucose catabolic process:protein secretion:response to salt stress:pentose-phosphate shunt:protein transmembrane transport:amino acid import:N-terminal protein myristoylation:ER to Golgi vesicle-mediated transport	P-P-bond-hydrolysis-driven protein transmembrane transporter activity	mitochondrion:Golgi apparatus:plasma membrane	sp|Q54XK2|SC61A_DICDI	Protein transport protein Sec61 subunit alpha	gi|15226261|ref|NP_180972.1|	SecY protein transport family protein [Arabidopsis thaliana]	1842		AA26G00326							^	^					^	^					^	^		^	^	^		^		^		^	^		^
AA26G00332	AT3G16290.1	AAA-type ATPase family protein	0010304:0051301:0006508:0000023:0019252:0009793	0004222:0005524:0016887	0009941:0005886	PSII associated light-harvesting complex II catabolic process:cell division:proteolysis:maltose metabolic process:starch biosynthetic process:embryo development ending in seed dormancy	metalloendopeptidase activity:ATP binding:ATPase activity	chloroplast envelope:plasma membrane	sp|A8MPR5|FTSI2_ARATH	Probable inactive ATP-dependent zinc metalloprotease FTSHI 2, chloroplastic	gi|727414079|ref|XP_010504084.1|	PREDICTED: ATP-dependent zinc metalloprotease FtsH-like [Camelina sativa]	3698		AA26G00332							^						^													^				^			^
AA26G00339	AT3G16370.1	GDSL-like Lipase/Acylhydrolase superfamily protein	0009825:0000038:0042335:0048767:0000271:0016042:0009932:0009926:0008361:0043481:0009664:0009832:0007389	52689	48046	multidimensional cell growth:very long-chain fatty acid metabolic process:cuticle development:root hair elongation:polysaccharide biosynthetic process:lipid catabolic process:cell tip growth:auxin polar transport:regulation of cell size:anthocyanin accumulation in tissues in response to UV light:plant-type cell wall organization:plant-type cell wall biogenesis:pattern specification process	carboxylic ester hydrolase activity	apoplast	sp|Q9LU14|APG2_ARATH	GDSL esterase/lipase APG	gi|567198409|ref|XP_006406840.1|	hypothetical protein EUTSA_v10021008mg [Eutrema salsugineum]	1568		AA26G00339							^	^					^	^					v	v	v	v	v	v		^				^	^		^
AA26G00343	AT3G16430.1	jacalin-related lectin 31									gi|674855234|emb|CDY70821.1|	BnaCnng69940D, partial [Brassica napus]	1222		AA26G00343								^						^						^		^	^	^	v	^		^		^	^		^	v
AA26G00358	AT4G15802.1	heat shock factor binding protein	0070370:0048316	31072	0005794:0005634:0005829	cellular heat acclimation:seed development	heat shock protein binding	Golgi apparatus:nucleus:cytosol			gi|297800590|ref|XP_002868179.1|	predicted protein [Arabidopsis lyrata subsp. lyrata]	1215		AA26G00358																																	^
AA26G00371													1487		AA26G00371							^	^					^	^									^			^		^		^	^		^
AA26G00374	AT3G16810.1	pumilio 24	0001510:0006417:0006606:0006406	3729	0005829:0005730	RNA methylation:regulation of translation:protein import into nucleus:mRNA export from nucleus	mRNA binding	cytosol:nucleolus	sp|Q9LRZ3|PUM24_ARATH	Pumilio homolog 24	gi|567198277|ref|XP_006406804.1|	hypothetical protein EUTSA_v10020259mg [Eutrema salsugineum]	3813		AA26G00374								^						^									^			^		^		^	^		^
AA26G00377	AT3G16850.1	Pectin lyase-like superfamily protein	0046777:0048767:0009651:0071555:0005975:0009637:0010155:0006816:0007030	0016829:0004650	0009505:0005576:0005773	protein autophosphorylation:root hair elongation:response to salt stress:cell wall organization:carbohydrate metabolic process:response to blue light:regulation of proton transport:calcium ion transport:Golgi organization	lyase activity:polygalacturonase activity	plant-type cell wall:extracellular region:vacuole	sp|A7PZL3|PGLR_VITVI	Probable polygalacturonase	gi|567198263|ref|XP_006406800.1|	hypothetical protein EUTSA_v10020710mg [Eutrema salsugineum]	2037		AA26G00377																			v		v		v		v	^			^		^	v	^
AA26G00381	AT3G16870.1	GATA transcription factor 17	0006857:0006355:0009407	0008270:0043565:0003700	5634	oligopeptide transport:regulation of transcription, DNA-templated:toxin catabolic process	zinc ion binding:sequence-specific DNA binding:sequence-specific DNA binding transcription factor activity	nucleus	sp|Q9LIB5|GAT17_ARATH	GATA transcription factor 17	gi|15228899|ref|NP_188312.1|	GATA transcription factor 17 [Arabidopsis thaliana]	1185	C2C2_GATA	AA26G00381							v	v						v												^		^					^
AA26G00396	AT3G17070.1	Peroxidase family protein	0042744:0055114:0006979	0020037:0046872:0004601	5576	hydrogen peroxide catabolic process:oxidation-reduction process:response to oxidative stress	heme binding:metal ion binding:peroxidase activity	extracellular region	sp|Q9LSP0|PER29_ARATH	Peroxidase 29	gi|567198165|ref|XP_006406772.1|	hypothetical protein EUTSA_v10021081mg [Eutrema salsugineum]	2549		AA26G00396								^						^					v		v		v	v	v	^			^	^	^	v	^
AA26G00402	AT3G17170.1	Translation elongation factor EF1B/ribosomal protein S6 family protein	0031348:0006346:0031048:0016246:0006312:0006261:0009793:0051567:0006414:0048449:0009560:0019243:0009909:0000398:0042254	0003746:0070181:0003689:0003735:0005524	0005663:0005634:0022627	negative regulation of defense response:methylation-dependent chromatin silencing:chromatin silencing by small RNA:RNA interference:mitotic recombination:DNA-dependent DNA replication:embryo development ending in seed dormancy:histone H3-K9 methylation:translational elongation:floral organ formation:embryo sac egg cell differentiation:methylglyoxal catabolic process to D-lactate:regulation of flo…	translation elongation factor activity:small ribosomal subunit rRNA binding:DNA clamp loader activity:structural constituent of ribosome:ATP binding	DNA replication factor C complex:nucleus:cytosolic small ribosomal subunit	sp|Q0VMF9|RS6_ALCBS	30S ribosomal protein S6	gi|567198117|ref|XP_006406758.1|	hypothetical protein EUTSA_v10021204mg [Eutrema salsugineum]	1894		AA26G00402							^												v	v	v	v	v	v		^				^			^
AA26G00418	AT3G17390.1	S-adenosylmethionine synthetase family protein	0006555:0009409:0006556:0006730:0009809	0004478:0046872:0005524	0005829:0005618:0005730:0009506:0005886	methionine metabolic process:response to cold:S-adenosylmethionine biosynthetic process:one-carbon metabolic process:lignin biosynthetic process	methionine adenosyltransferase activity:metal ion binding:ATP binding	cytosol:cell wall:nucleolus:plasmodesma:plasma membrane	sp|Q9LUT2|METK4_ARATH	S-adenosylmethionine synthase 4	gi|15229033|ref|NP_188365.1|	S-adenosylmethionine synthase 4 [Arabidopsis thaliana]	1182		AA26G00418								^						^											v	^	v	^		^	^	v	^
AA26G00426	AT3G17465.1	ribosomal protein L3 plastid	6412	0003735:0019843	0005840:0009507:0005739	translation	structural constituent of ribosome:rRNA binding	ribosome:chloroplast:mitochondrion	sp|Q9LRN8|RK3B_ARATH	50S ribosomal protein L3-2, chloroplastic	gi|565481010|ref|XP_006298145.1|	hypothetical protein CARUB_v10014193mg [Capsella rubella]	2570		AA26G00426																																	^
AA26G00439	AT3G17670.2	tetratricopeptide repeat (TPR)-containing protein			5634			nucleus	sp|Q5XEP2|HSOP2_ARATH	Hsp70-Hsp90 organizing protein 2	gi|145338641|ref|NP_188394.2|	tetratricopeptide repeat-containing protein [Arabidopsis thaliana]	1083		AA26G00439							v	v					v	v					v	v	v	v	v	v		^		v	v	^	v		^
AA26G00453	AT3G17790.1	purple acid phosphatase 17	0016036:0019375:0030643:0042542:0045892:0016311:0055114	0046872:0004601:0003993:0004722	0005576:0009986	cellular response to phosphate starvation:galactolipid biosynthetic process:cellular phosphate ion homeostasis:response to hydrogen peroxide:negative regulation of transcription, DNA-templated:dephosphorylation:oxidation-reduction process	metal ion binding:peroxidase activity:acid phosphatase activity:protein serine/threonine phosphatase activity	extracellular region:cell surface	sp|Q9SCX8|PPA17_ARATH	Purple acid phosphatase 17	gi|685310776|ref|XP_009145976.1|	PREDICTED: purple acid phosphatase 17 [Brassica rapa]	1239		AA26G00453							v						v							v		v		v	^	^		^	v	^	v		^
AA26G00469	AT3G17970.1	translocon at the outer membrane of chloroplasts 64-III	0009165:0015031	16884	31359	nucleotide biosynthetic process:protein transport	carbon-nitrogen ligase activity, with glutamine as amido-N-donor	integral component of chloroplast outer membrane	sp|Q9LVH5|OE64C_ARATH	Outer envelope protein 64, chloroplastic	gi|567197797|ref|XP_006406668.1|	hypothetical protein EUTSA_v10020361mg [Eutrema salsugineum]	3650		AA26G00469								^						^												^		^		^	^		^
AA26G00471	AT3G18000.1	S-adenosyl-L-methionine-dependent methyltransferases superfamily protein	0006499:0051788:0009853:0043085:0019252:0000023:0080129:0009698:0006511:0042425:0010183:0006598:0042398:0009555:0032259:0019722:0048528:0006656:0010064:0009860	0000234:0004379:0052667	0005840:0005829:0090406	N-terminal protein myristoylation:response to misfolded protein:photorespiration:positive regulation of catalytic activity:starch biosynthetic process:maltose metabolic process:proteasome core complex assembly:phenylpropanoid metabolic process:ubiquitin-dependent protein catabolic process:choline biosynthetic process:pollen tube guidance:polyamine catabolic process:cellular modified amino acid bi…	phosphoethanolamine N-methyltransferase activity:glycylpeptide N-tetradecanoyltransferase activity:phosphomethylethanolamine N-methyltransferase activity	ribosome:cytosol:pollen tube	sp|Q9FR44|PEAM1_ARATH	Phosphoethanolamine N-methyltransferase 1	gi|297830436|ref|XP_002883100.1|	N-methyltransferase 1 [Arabidopsis lyrata subsp. lyrata]	2863		AA26G00471							^	^					^	^						v	v	v		v		^		^		^		^	^
AA26G00483	AT1G48630.1	receptor for activated C kinase 1B	0048364:0009220:0001510:0009664:0048367:0009845:0006417:0007165:0071215:0042254:0042545	0004871:0000166	0022626:0005834:0005730	root development:pyrimidine ribonucleotide biosynthetic process:RNA methylation:plant-type cell wall organization:shoot system development:seed germination:regulation of translation:signal transduction:cellular response to abscisic acid stimulus:ribosome biogenesis:cell wall modification	signal transducer activity:nucleotide binding	cytosolic ribosome:heterotrimeric G-protein complex:nucleolus	sp|Q9C4Z6|GPLPB_ARATH	Receptor for activated C kinase 1B	gi|567197727|ref|XP_006406649.1|	hypothetical protein EUTSA_v10021128mg [Eutrema salsugineum]	3840		AA26G00483							^						^	^												^		^		^	^		^
AA26G00489	AT3G18190.1	TCP-1/cpn60 chaperonin family protein	0010498:0006457:0009651:0007010:0006094:0046686:0006096	0005524:0051082	5829	proteasomal protein catabolic process:protein folding:response to salt stress:cytoskeleton organization:gluconeogenesis:response to cadmium ion:glycolytic process	ATP binding:unfolded protein binding	cytosol	sp|Q9LV21|TCPD_ARATH	T-complex protein 1 subunit delta	gi|674246390|gb|KFK39155.1|	hypothetical protein AALP_AA3G207500 [Arabis alpina]	1611		AA26G00489								^						^						^	^	^	^	^		^		^		^	^		^
AA26G00494	AT3G18230.1	Octicosapeptide/Phox/Bem1p family protein			0005634:0005829:0009507			nucleus:cytosol:chloroplast			gi|567197674|ref|XP_006406633.1|	hypothetical protein EUTSA_v10020240mg [Eutrema salsugineum]	2529		AA26G00494								^						^					^	^	^	^	^	^	v	^		^	^	^	^	v	^
AA26G00509	AT3G18390.1	CRS1 / YhbY (CRM) domain-containing protein	0006655:0009902:0019288:0016117:0010027:0034660:0009737:0009793	3723	9507	phosphatidylglycerol biosynthetic process:chloroplast relocation:isopentenyl diphosphate biosynthetic process, methylerythritol 4-phosphate pathway:carotenoid biosynthetic process:thylakoid membrane organization:ncRNA metabolic process:response to abscisic acid:embryo development ending in seed dormancy	RNA binding	chloroplast	sp|Q9LF10|CRS1_ARATH	Chloroplastic group IIA intron splicing facilitator CRS1, chloroplastic	gi|567197585|ref|XP_006406610.1|	hypothetical protein EUTSA_v10020034mg [Eutrema salsugineum]	3584		AA26G00509							^	^					^						v		v		v			^				^	^		^
AA26G00512	AT3G18420.1	Protein prenylyltransferase superfamily protein	0008152:0009658	16740	0005634:0009941	metabolic process:chloroplast organization	transferase activity	nucleus:chloroplast envelope	sp|Q9LS48|SG1_ARATH	protein SLOW GREEN 1, chloroplastic	gi|567197570|ref|XP_006406607.1|	hypothetical protein EUTSA_v10021135mg [Eutrema salsugineum]	978		AA26G00512																										^		^		^			^
AA26G00532	AT3G18600.1	P-loop containing nucleoside triphosphate hydrolases superfamily protein	0009220:0001510:0009909:0034968	0008026:0003723:0005524	0005730:0005829	pyrimidine ribonucleotide biosynthetic process:RNA methylation:regulation of flower development:histone lysine methylation	ATP-dependent helicase activity:RNA binding:ATP binding	nucleolus:cytosol	sp|Q9LIH9|RH51_ARATH	DEAD-box ATP-dependent RNA helicase 51	gi|567197501|ref|XP_006406588.1|	hypothetical protein EUTSA_v10020375mg [Eutrema salsugineum]	3077		AA26G00532							^						^	^									^		^	^		^		^	^		^
AA26G00534	AT3G18630.1	uracil dna glycosylase	0006284:0006261	4844	0009507:0005634:0005739	base-excision repair:DNA-dependent DNA replication	uracil DNA N-glycosylase activity	chloroplast:nucleus:mitochondrion	sp|Q9LIH6|UNG_ARATH	Uracil-DNA glycosylase, mitochondrial	gi|567197483|ref|XP_006406583.1|	hypothetical protein EUTSA_v10021116mg [Eutrema salsugineum]	1723		AA26G00534																																	^
AA26G00537	AT3G18680.1	Amino acid kinase family protein	0045893:0006399:0045036:0009793:0046939:0016226:0010228:0009658:0009073:0006364:0006221:0048481:0010027	33862	9507	positive regulation of transcription, DNA-templated:tRNA metabolic process:protein targeting to chloroplast:embryo development ending in seed dormancy:nucleotide phosphorylation:iron-sulfur cluster assembly:vegetative to reproductive phase transition of meristem:chloroplast organization:aromatic amino acid family biosynthetic process:rRNA processing:pyrimidine nucleotide biosynthetic process:ovul…	UMP kinase activity	chloroplast	sp|Q2JS42|PYRH_SYNJA	Uridylate kinase	gi|674246419|gb|KFK39184.1|	hypothetical protein AALP_AA3G211000 [Arabis alpina]	1960		AA26G00537							^						^							v		v				^				^			^
AA26G00541	AT1G36240.1	Ribosomal protein L7Ae/L30e/S12e/Gadd45 family protein	0006412:0009620	3735	0009506:0005886:0022625:0009507	translation:response to fungus	structural constituent of ribosome	plasmodesma:plasma membrane:cytosolic large ribosomal subunit:chloroplast	sp|Q9C8F7|RL301_ARATH	Putative 60S ribosomal protein L30-1	gi|297830530|ref|XP_002883147.1|	60S ribosomal protein L30 [Arabidopsis lyrata subsp. lyrata]	655		AA26G00541																							^			^		^		^	^		^
AA26G00576	AT4G01580.1	AP2/B3-like transcriptional factor family protein	6355	0003700:0003677	5634	regulation of transcription, DNA-templated	sequence-specific DNA binding transcription factor activity:DNA binding	nucleus	sp|Q9ZSH7|Y4158_ARATH	B3 domain-containing protein At4g01580	gi|9280313|dbj|BAB01692.1|	unnamed protein product [Arabidopsis thaliana]	805	ABI3/VP1	AA26G00576							^	^					^	^												^		^		^	^		^
AA26G00583	AT1G49510.1	embryo defective 1273	9793		9507	embryo development ending in seed dormancy		chloroplast			gi|729430158|ref|XP_010519307.1|	PREDICTED: uncharacterized protein LOC104798802 [Tarenaya hassleriana]	1222		AA26G00583							v	v					v	v					v	v	v	v	v	v		^				^			^
AA26G00584	AT3G19090.1	RNA-binding protein	0006396:0006355	0003723:0000166	0030529:0005634	RNA processing:regulation of transcription, DNA-templated	RNA binding:nucleotide binding	ribonucleoprotein complex:nucleus	sp|Q9LHL3|LRP6C_ARATH	La-related protein 6C	gi|674246487|gb|KFK39252.1|	hypothetical protein AALP_AA3G220100 [Arabis alpina]	2309		AA26G00584																																	^
AA26G00586													2629		AA26G00586							v						v						^	^	^	^	^	^		^		^		^	^		^
AA26G00596	AT3G19220.1	protein disulfide isomerases	0006457:0009658	0046872:0043621:0003756	9535	protein folding:chloroplast organization	metal ion binding:protein self-association:protein disulfide isomerase activity	chloroplast thylakoid membrane	sp|Q93YN0|SCO2_ARATH	Protein disulfide-isomerase SCO2	gi|18402160|ref|NP_566627.1|	disulfide-isomerase SCO2 [Arabidopsis thaliana]	1240		AA26G00596																										^				^			^
AA26G00605	AT3G19360.1	Zinc finger (CCCH-type) family protein	0045893:0043687	0046872:0003677:0003700	5634	positive regulation of transcription, DNA-templated:post-translational protein modification	metal ion binding:DNA binding:sequence-specific DNA binding transcription factor activity	nucleus	sp|Q9LT81|C3H39_ARATH	Zinc finger CCCH domain-containing protein 39	gi|18402211|ref|NP_566631.1|	zinc finger CCCH domain-containing protein 39 [Arabidopsis thaliana]	1344	C3H	AA26G00605																									^								^
AA26G00608	AT3G19390.1	Granulin repeat cysteine protease family protein		8233			peptidase activity		sp|P00784|PAPA1_CARPA	Papain	gi|356563584|ref|XP_003550041.1|	PREDICTED: cysteine proteinase COT44-like [Glycine max]	1561		AA26G00608																			^		^		^			^		^		^	^	v	^
AA26G00619	AT3G19508.1	unknown protein; LOCATED IN: mitochondrion; Has 34 Blast hits to 34 proteins in 14 species: Archae - 0; Bacteria - 0; Metazoa - 0; Fungi - 0; Plants - 34; Viruses - 0; Other Eukaryotes - 0 (source: NCBI BLink).							sp|Q1G3M2|LYRM9_ARATH	LYR motif-containing protein At3g19508	gi|685264837|ref|XP_009111826.1|	PREDICTED: LYR motif-containing protein At3g19508-like [Brassica rapa]	360		AA26G00619							^						^															^		^			^
AA26G00635	AT3G19650.1	cyclin-related	6468	0005524:0004674	5634	protein phosphorylation	ATP binding:protein serine/threonine kinase activity	nucleus			gi|297830628|ref|XP_002883196.1|	hypothetical protein ARALYDRAFT_479482 [Arabidopsis lyrata subsp. lyrata]	1254		AA26G00635							^	^					^	^							^					^		^		^	^		^	^
AA26G00640	AT3G19680.1	Protein of unknown function (DUF1005)			0005886:0009536			plasma membrane:plastid			gi|567197088|ref|XP_006406471.1|	hypothetical protein EUTSA_v10020590mg [Eutrema salsugineum]	1721		AA26G00640																			v		v	v	v	v		^	v		^				^	v
AA26G00646	AT3G19740.1	P-loop containing nucleoside triphosphate hydrolases superfamily protein	0009630:0043247:0009888:0010332:0007131:0032504:0010638:0016926:0042138:0031122:0032204:0009887:0007129:0007062	0008568:0005524	0005886:0005634	gravitropism:telomere maintenance in response to DNA damage:tissue development:response to gamma radiation:reciprocal meiotic recombination:multicellular organism reproduction:positive regulation of organelle organization:protein desumoylation:meiotic DNA double-strand break formation:cytoplasmic microtubule organization:regulation of telomere maintenance:organ morphogenesis:synapsis:sister chrom…	microtubule-severing ATPase activity:ATP binding	plasma membrane:nucleus	sp|Q6AZT2|SPAST_XENLA	Spastin	gi|727586179|ref|XP_010466131.1|	PREDICTED: uncharacterized protein LOC104746369 [Camelina sativa]	6930		AA26G00646																												^		^	^		^
AA26G00647	AT3G19760.1	eukaryotic initiation factor 4A-III	0001666:0006364:0006397	0003723:0008026:0005524:0005515	0035145:0005730:0016607:0016020	response to hypoxia:rRNA processing:mRNA processing	RNA binding:ATP-dependent helicase activity:ATP binding:protein binding	exon-exon junction complex:nucleolus:nuclear speck:membrane	sp|Q94A52|RH2_ARATH	DEAD-box ATP-dependent RNA helicase 2	gi|674246536|gb|KFK39301.1|	hypothetical protein AALP_AA3G226800 [Arabis alpina]	2592		AA26G00647													^										^					^			^		^
AA26G00650	AT3G19810.1	Protein of unknown function (DUF177)			9507			chloroplast			gi|567197035|ref|XP_006406456.1|	hypothetical protein EUTSA_v10021111mg [Eutrema salsugineum]	1102		AA26G00650							^						^							v		v		v									^
AA26G00669	AT3G20000.1	translocase of the outer mitochondrial membrane 40	0009853:0009220:0001510:0071806:0006820:0034220:0006364:0006626	0008308:0005515:0015288:0015450	0005774:0005742:0046930:0005743	photorespiration:pyrimidine ribonucleotide biosynthetic process:RNA methylation:protein transmembrane transport:anion transport:ion transmembrane transport:rRNA processing:protein targeting to mitochondrion	voltage-gated anion channel activity:protein binding:porin activity:P-P-bond-hydrolysis-driven protein transmembrane transporter activity	vacuolar membrane:mitochondrial outer membrane translocase complex:pore complex:mitochondrial inner membrane	sp|Q9LHE5|TO401_ARATH	Mitochondrial import receptor subunit TOM40-1	gi|567196938|ref|XP_006406429.1|	hypothetical protein EUTSA_v10021197mg [Eutrema salsugineum]	2554		AA26G00669																			^				^			^		^		^	^		^
AA26G00674	AT3G20050.1	T-complex protein 1 alpha subunit	0007010:0006094:0006457:0009220:0001510:0010498:0010388:0009640:0009909:0034968	0051082:0005524	5829	cytoskeleton organization:gluconeogenesis:protein folding:pyrimidine ribonucleotide biosynthetic process:RNA methylation:proteasomal protein catabolic process:cullin deneddylation:photomorphogenesis:regulation of flower development:histone lysine methylation	unfolded protein binding:ATP binding	cytosol	sp|P28769|TCPA_ARATH	T-complex protein 1 subunit alpha	gi|685264713|ref|XP_009111263.1|	PREDICTED: T-complex protein 1 subunit alpha [Brassica rapa]	3896		AA26G00674																			^	^	^	^	^	^				^			^		^
AA26G00692	AT3G20230.1	Ribosomal L18p/L5e family protein	0006354:0006412	3735	0005840:0009507	DNA-templated transcription, elongation:translation	structural constituent of ribosome	ribosome:chloroplast	sp|B5ZYV1|RL18_RHILW	50S ribosomal protein L18	gi|297834952|ref|XP_002885358.1|	50S ribosomal protein L18 family [Arabidopsis lyrata subsp. lyrata]	899		AA26G00692																			v	v	v	v	v	v		^				^			^
AA26G00700	AT3G20310.1	ethylene response factor 7	0006952:0009414:0042538:0010105:0045892:0009737	0044212:0043565:0005515:0003700	5634	defense response:response to water deprivation:hyperosmotic salinity response:negative regulation of ethylene-activated signaling pathway:negative regulation of transcription, DNA-templated:response to abscisic acid	transcription regulatory region DNA binding:sequence-specific DNA binding:protein binding:sequence-specific DNA binding transcription factor activity	nucleus	sp|Q9LDE4|ERF83_ARATH	Ethylene-responsive transcription factor 7	gi|567196831|ref|XP_006406399.1|	hypothetical protein EUTSA_v10021393mg [Eutrema salsugineum]	768	AP2/EREBP	AA26G00700								^						^												^		^		^	^		^
AA26G00711	AT3G20440.2	Alpha amylase family protein	0019252:0009793:0005978	0043169:0003844:0004556	0009501:0009570	starch biosynthetic process:embryo development ending in seed dormancy:glycogen biosynthetic process	cation binding:1,4-alpha-glucan branching enzyme activity:alpha-amylase activity	amyloplast:chloroplast stroma	sp|D2WL32|GLGB3_ARATH	1,4-alpha-glucan-branching enzyme 3, chloroplastic/amyloplastic	gi|297834982|ref|XP_002885373.1|	predicted protein [Arabidopsis lyrata subsp. lyrata]	5251		AA26G00711																										^				^			^
AA26G00721	AT3G20550.1	SMAD/FHA domain-containing protein	0045893:0010048:0048638:0050826:0007267:0009793:0016569:0048573:0000956:0006342:0009640:0019915:0010182:0008284:0009933:0006306:0016567:0009845:0035196:0010267:0009909:0043687:0000398:0009616:0010162	0005515:0003723	0009507:0005829:0005634	positive regulation of transcription, DNA-templated:vernalization response:regulation of developmental growth:response to freezing:cell-cell signaling:embryo development ending in seed dormancy:covalent chromatin modification:photoperiodism, flowering:nuclear-transcribed mRNA catabolic process:chromatin silencing:photomorphogenesis:lipid storage:sugar mediated signaling pathway:positive regulatio…	protein binding:RNA binding	chloroplast:cytosol:nucleus	sp|Q8W4D8|DDL_ARATH	FHA domain-containing protein DDL	gi|565480660|ref|XP_006297970.1|	hypothetical protein CARUB_v10014011mg, partial [Capsella rubella]	2794	FHA	AA26G00721																																	^
AA26G00733	AT3G20680.1	Domain of unknown function (DUF1995)	0045893:0009965:0030154		9507	positive regulation of transcription, DNA-templated:leaf morphogenesis:cell differentiation		chloroplast			gi|727633962|ref|XP_010488057.1|	PREDICTED: uncharacterized protein LOC104765958 [Camelina sativa]	1011		AA26G00733																			v		v		v			^				^			^
AA26G00746	AT3G20820.1	Leucine-rich repeat (LRR) family protein	0006952:0007165		0009506:0005886:0005618:0009507:0048046	defense response:signal transduction		plasmodesma:plasma membrane:cell wall:chloroplast:apoplast	sp|Q00874|DR100_ARATH	DNA-damage-repair/toleration protein DRT100	gi|312281525|dbj|BAJ33628.1|	unnamed protein product [Eutrema halophilum]	1098		AA26G00746							^	^					^	^					v		v		v			^			^	^	^		^
AA26G00761	AT3G21090.1	ABC-2 type transporter family protein	0006810:0009062:0080167	0042626:0005524	0016021:0005886	transport:fatty acid catabolic process:response to karrikin	ATPase activity, coupled to transmembrane movement of substances:ATP binding	integral component of membrane:plasma membrane	sp|Q8RWI9|AB15G_ARATH	ABC transporter G family member 15	gi|297835074|ref|XP_002885419.1|	abc transporter family protein [Arabidopsis lyrata subsp. lyrata]	6273		AA26G00761																										^		^		^	^		^
AA26G00770	AT3G21200.1	proton gradient regulation 7	0009767:0015995:0009791:0070455	0043495:0016491:0010181	0009534:0009570	photosynthetic electron transport chain:chlorophyll biosynthetic process:post-embryonic development:positive regulation of heme biosynthetic process	protein anchor:oxidoreductase activity:FMN binding	chloroplast thylakoid:chloroplast stroma	sp|Q9LU39|GLUBP_ARATH	Glutamyl-tRNA reductase-binding protein, chloroplastic	gi|727586609|ref|XP_010466349.1|	PREDICTED: uncharacterized protein LOC104746539 [Camelina sativa]	1735		AA26G00770							^						^						v	v	v	v	v	v		^				^			^
AA26G00771	AT3G21215.1	RNA-binding (RRM/RBD/RNP motifs) family protein		0003723:0000166	5634		RNA binding:nucleotide binding	nucleus	sp|Q93062|RBPMS_HUMAN	RNA-binding protein with multiple splicing	gi|674246661|gb|KFK39426.1|	hypothetical protein AALP_AA3G243500 [Arabis alpina]	2606		AA26G00771														^																	^		^
AA26G00781	AT3G21300.1	RNA methyltransferase family protein	0001510:0006396	0003723:0008173	5737	RNA methylation:RNA processing	RNA binding:RNA methyltransferase activity	cytoplasm	sp|Q8KGF9|Y009_CHLTE	Uncharacterized RNA methyltransferase CT0009	gi|674880808|emb|CDY51452.1|	BnaA05g36690D [Brassica napus]	2558		AA26G00781																														^			^
AA26G00784	AT3G21330.1	basic helix-loop-helix (bHLH) DNA-binding superfamily protein	6355	0003700:0003677:0046983	5634	regulation of transcription, DNA-templated	sequence-specific DNA binding transcription factor activity:DNA binding:protein dimerization activity	nucleus	sp|Q8S3D2|BH087_ARATH	Transcription factor bHLH87	gi|567196423|ref|XP_006406283.1|	hypothetical protein EUTSA_v10022273mg [Eutrema salsugineum]	1080	bHLH	AA26G00784							^						^													^		^		^	^		^
AA26G00810	AT3G21690.1	MATE efflux family protein	0006855:0009610:0015824	0015238:0015297	0005886:0005774:0016021	drug transmembrane transport:response to symbiotic fungus:proline transport	drug transmembrane transporter activity:antiporter activity	plasma membrane:vacuolar membrane:integral component of membrane	sp|Q9LVD9|DTX40_ARATH	Protein DETOXIFICATION 40	gi|674246722|gb|KFK39487.1|	hypothetical protein AALP_AA3G250500 [Arabis alpina]	2636		AA26G00810																			v	v	v	v	v	v		^	v	v			v		^	v
AA26G00814	AT3G21720.1	isocitrate lyase	0006099:0010162:0006097	4451	9514	tricarboxylic acid cycle:seed dormancy process:glyoxylate cycle	isocitrate lyase activity	glyoxysome	sp|P25248|ACEA_BRANA	Isocitrate lyase	gi|674899797|emb|CDY33134.1|	BnaCnng07050D [Brassica napus]	1877		AA26G00814							v	v		v			v	v		v			v	v	v	v	v	v		^		^	^	^	^		^
AA26G00821	AT3G21870.1	cyclin p2;1	0010440:0000079:0051301	0004693:0019901	5634	stomatal lineage progression:regulation of cyclin-dependent protein serine/threonine kinase activity:cell division	cyclin-dependent protein serine/threonine kinase activity:protein kinase binding	nucleus	sp|Q9LJ45|CCU11_ARATH	Cyclin-U1-1	gi|567196236|ref|XP_006406231.1|	hypothetical protein EUTSA_v10021524mg [Eutrema salsugineum]	405		AA26G00821																			v	v	v	v	v	v		^		v	v		v		^
AA26G00823	AT3G21890.1	B-box type zinc finger family protein	0010224:0006355:0009744	0008270:0003700	5634	response to UV-B:regulation of transcription, DNA-templated:response to sucrose	zinc ion binding:sequence-specific DNA binding transcription factor activity	nucleus			gi|674246740|gb|KFK39505.1|	hypothetical protein AALP_AA3G252500 [Arabis alpina]	354		AA26G00823								v					v	v						v		v		v	^				v		v		^
AA26G00825	AT3G22060.1	Receptor-like protein kinase-related family protein	0002237:0009737		0005773:0005618:0005576	response to molecule of bacterial origin:response to abscisic acid		vacuole:cell wall:extracellular region	sp|Q9LRJ9|CRR38_ARATH	Cysteine-rich repeat secretory protein 38	gi|567196190|ref|XP_006406217.1|	hypothetical protein EUTSA_v10021371mg [Eutrema salsugineum]	1402		AA26G00825									v				^		v										v	^		^		^		v	^
AA271G00003	AT5G47500.1	Pectin lyase-like superfamily protein	0016572:0042545:0045490	0030599:0045330	0009505:0005576	histone phosphorylation:cell wall modification:pectin catabolic process	pectinesterase activity:aspartyl esterase activity	plant-type cell wall:extracellular region	sp|Q8LPF3|PME68_ARATH	Probable pectinesterase 68	gi|567168673|ref|XP_006398447.1|	hypothetical protein EUTSA_v10000935mg [Eutrema salsugineum]	1749		AA271G00003	^						^	v		v				v					v		v		v		v	^		^		^	^	v	^	^
AA279G00004	AT1G68590.1	Ribosomal protein PSRP-3/Ycf65	0032544:0010103:0019288	3735	0005840:0009535:0009570	plastid translation:stomatal complex morphogenesis:isopentenyl diphosphate biosynthetic process, methylerythritol 4-phosphate pathway	structural constituent of ribosome	ribosome:chloroplast thylakoid membrane:chloroplast stroma	sp|Q9SX22|RRP31_ARATH	30S ribosomal protein 3-1, chloroplastic	gi|21554275|gb|AAM63350.1|	plastid-specific ribosomal protein 3 precursor [Arabidopsis thaliana]	654		AA279G00004								v	^					v	^				v	v	v	v	v	v		^		v		^	v		^
AA27G00012	AT5G38720.1	unknown protein; Has 13419 Blast hits to 9093 proteins in 698 species: Archae - 38; Bacteria - 1038; Metazoa - 4949; Fungi - 1086; Plants - 485; Viruses - 44; Other Eukaryotes - 5779 (source: NCBI BLink).	0009560:0006626:0042254		0043234:0044428	embryo sac egg cell differentiation:protein targeting to mitochondrion:ribosome biogenesis		protein complex:nuclear part	sp|O94683|RRP7_SCHPO	Ribosomal RNA-processing protein 7	gi|674240470|gb|KFK33235.1|	hypothetical protein AALP_AA6G347900 [Arabis alpina]	2205		AA27G00012																									^			^					^
AA27G00020	AT5G38560.1	Protein kinase superfamily protein	0000186:0051510	0005199:0004709:0005524	0016021:0005886	activation of MAPKK activity:regulation of unidimensional cell growth	structural constituent of cell wall:MAP kinase kinase kinase activity:ATP binding	integral component of membrane:plasma membrane	sp|Q9FFW5|PERK8_ARATH	Proline-rich receptor-like protein kinase PERK8	gi|565440537|ref|XP_006282882.1|	hypothetical protein CARUB_v10007035mg [Capsella rubella]	2789		AA27G00020								^						^											v	^		^		^	^	v	^
AA27G00024	AT5G38480.1	general regulatory factor 3	0048364:0016036:0009631:0050826:0006995:0009407:0009624:0016310:0006355:0061062:0048366:0009873	0016301:0016818:0044212:0019904:0005524:0045309	0005773:0005618:0009507:0005794:0005829:0009506:0005886:0005634:0005739	root development:cellular response to phosphate starvation:cold acclimation:response to freezing:cellular response to nitrogen starvation:toxin catabolic process:response to nematode:phosphorylation:regulation of transcription, DNA-templated:regulation of nematode larval development:leaf development:ethylene-activated signaling pathway	kinase activity:hydrolase activity, acting on acid anhydrides, in phosphorus-containing anhydrides:transcription regulatory region DNA binding:protein domain specific binding:ATP binding:protein phosphorylated amino acid binding	vacuole:cell wall:chloroplast:Golgi apparatus:cytosol:plasmodesma:plasma membrane:nucleus:mitochondrion	sp|P42644|14333_ARATH	14-3-3-like protein GF14 psi	gi|297805908|ref|XP_002870838.1|	hypothetical protein ARALYDRAFT_494127 [Arabidopsis lyrata subsp. lyrata]	1102		AA27G00024																										^		^		^	^		^
AA27G00025	AT5G38470.1	Rad23 UV excision repair protein family	0006289:0043161:0007067:0009409	0031593:0003684:0070628	0005829:0005634	nucleotide-excision repair:proteasome-mediated ubiquitin-dependent protein catabolic process:mitotic nuclear division:response to cold	polyubiquitin binding:damaged DNA binding:proteasome binding	cytosol:nucleus	sp|Q84L30|RD23D_ARATH	Ubiquitin receptor RAD23d	gi|567194489|ref|XP_006405766.1|	hypothetical protein EUTSA_v10027790mg [Eutrema salsugineum]	2250		AA27G00025							^	^					^	^						^		^		^		^		^		^	^		^
AA27G00028	AT5G38430.1	Ribulose bisphosphate carboxylase (small chain) family protein	0019253:0055114:0010114:0080158:0009637:0009853:0010218	0005507:0016984:0004497	0005618:0031977:0009573:0009535:0031969:0022626:0048046	reductive pentose-phosphate cycle:oxidation-reduction process:response to red light:chloroplast ribulose bisphosphate carboxylase complex biogenesis:response to blue light:photorespiration:response to far red light	copper ion binding:ribulose-bisphosphate carboxylase activity:monooxygenase activity	cell wall:thylakoid lumen:chloroplast ribulose bisphosphate carboxylase complex:chloroplast thylakoid membrane:chloroplast membrane:cytosolic ribosome:apoplast	sp|P10796|RBS1B_ARATH	Ribulose bisphosphate carboxylase small chain 1B, chloroplastic	gi|15240912|ref|NP_198659.1|	ribulose bisphosphate carboxylase small chain 1B [Arabidopsis thaliana]	623		AA27G00028	^						^						^	v					v	v	v	v	v	v	v	^		v		^	v	v	^
AA27G00066	AT5G37600.1	glutamine synthase clone R1	0009399:0009750:0006542:0009749:0042128:0009744:0010150	0005507:0005524:0005515:0004356	0005618:0009506:0022626:0005886	nitrogen fixation:response to fructose:glutamine biosynthetic process:response to glucose:nitrate assimilation:response to sucrose:leaf senescence	copper ion binding:ATP binding:protein binding:glutamate-ammonia ligase activity	cell wall:plasmodesma:cytosolic ribosome:plasma membrane	sp|Q56WN1|GLN11_ARATH	Glutamine synthetase cytosolic isozyme 1-1	gi|599656|emb|CAA58118.1|	glutamate--ammonia ligase [Brassica napus]	2149		AA27G00066							v						v													^	v	^		^	^		^	v
AA27G00191													350		AA27G00191																				v	v	v		v	v				v		v	v	^
AA27G00202	AT4G27640.1	ARM repeat superfamily protein	0010498:0007010:0006094:0000059	0008565:0008536	0005829:0005643	proteasomal protein catabolic process:cytoskeleton organization:gluconeogenesis:protein import into nucleus, docking	protein transporter activity:Ran GTPase binding	cytosol:nuclear pore			gi|674236510|gb|KFK29275.1|	hypothetical protein AALP_AA7G112200 [Arabis alpina]	5144		AA27G00202								^						^						^		^		^		^		^		^	^		^
AA27G00211	AT5G33320.1	Glucose-6-phosphate/phosphate translocator-related	0034219:0015713	0015120:0015121	0016021:0005739:0031969:0009528	carbohydrate transmembrane transport:phosphoglycerate transport	phosphoglycerate transmembrane transporter activity:phosphoenolpyruvate:phosphate antiporter activity	integral component of membrane:mitochondrion:chloroplast membrane:plastid inner membrane	sp|P52178|TPT2_BRAOB	Triose phosphate/phosphate translocator, non-green plastid, chloroplastic	gi|727518023|ref|XP_010435384.1|	PREDICTED: phosphoenolpyruvate/phosphate translocator 1, chloroplastic [Camelina sativa]	2256		AA27G00211							^	^					^	^						^		^				^		^	^	^	^		^
AA27G00218	AT2G21720.1	Plant protein of unknown function (DUF639)									gi|567190371|ref|XP_006404628.1|	hypothetical protein EUTSA_v10000626mg [Eutrema salsugineum]	3037		AA27G00218																									^							^	^
AA283G00003	AT1G56070.1	Ribosomal protein S5/Elongation factor G/III/V family protein	0009409:0006414:0009735	0005507:0003746:0003924:0005525	0005829:0005730:0009506:0005774:0009507:0005794:0005886:0048046	response to cold:translational elongation:response to cytokinin	copper ion binding:translation elongation factor activity:GTPase activity:GTP binding	cytosol:nucleolus:plasmodesma:vacuolar membrane:chloroplast:Golgi apparatus:plasma membrane:apoplast	sp|O23755|EF2_BETVU	Elongation factor 2	gi|685348524|ref|XP_009109993.1|	PREDICTED: elongation factor 2-like [Brassica rapa]	2656		AA283G00003							^	^						^						^		^				^		^		^	^		^
AA283G00004	AT1G56050.1	GTP-binding protein-related	6783	0043023:0043022:0005524:0016887:0005525	9570	heme biosynthetic process	ribosomal large subunit binding:ribosome binding:ATP binding:ATPase activity:GTP binding	chloroplast stroma	sp|P37518|YCHF_BACSU	Ribosome-binding ATPase YchF	gi|567131003|ref|XP_006392575.1|	hypothetical protein EUTSA_v10011519mg [Eutrema salsugineum]	2503		AA283G00004							^												v	v	v	v	v	v		^				^			^
AA288G00006	AT1G47640.1	unknown protein; FUNCTIONS IN: molecular_function unknown; INVOLVED IN: biological_process unknown; LOCATED IN: mitochondrion; EXPRESSED IN: 23 plant structures; EXPRESSED DURING: 13 growth stages; CONTAINS InterPro DOMAIN/s: Protein of unknown function DUF2053, membrane (InterPro:IPR019164); Has 204 Blast hits to 204 proteins in 84 species: Archae - 0; Bacteria - 0; Metazoa - 127; Fungi - 0; Pla…			0005794:0005739:0009507			Golgi apparatus:mitochondrion:chloroplast	sp|Q28FY5|TM147_XENTR	Transmembrane protein 147	gi|567134626|ref|XP_006393550.1|	hypothetical protein EUTSA_v10011754mg [Eutrema salsugineum]	2350		AA288G00006							^						^						^	^	^	^	^	^		^		^		^	^		^
AA289G00004	AT4G32900.2	Peptidyl-tRNA hydrolase II (PTH2) family protein											2086		AA289G00004							v	v					v	v						v		v											^
AA28G00002	AT5G50360.1	unknown protein; BEST Arabidopsis thaliana protein match is: unknown protein (TAIR:AT3G48510.1); Has 1807 Blast hits to 1807 proteins in 277 species: Archae - 0; Bacteria - 0; Metazoa - 736; Fungi - 347; Plants - 385; Viruses - 0; Other Eukaryotes - 339 (source: NCBI BLink).			5634			nucleus			gi|15240662|ref|NP_199847.1|	uncharacterized protein [Arabidopsis thaliana]	933		AA28G00002																									^								^
AA28G00016	AT5G50310.1	Galactose oxidase/kelch repeat superfamily protein	6869		5737	lipid transport		cytoplasm	sp|Q921I2|KLDC4_MOUSE	Kelch domain-containing protein 4	gi|674233903|gb|KFK26668.1|	hypothetical protein AALP_AA8G277500 [Arabis alpina]	5086		AA28G00016							^						^	^														^					^
AA28G00024	AT5G50280.1	Pentatricopeptide repeat (PPR) superfamily protein	9793		9507	embryo development ending in seed dormancy		chloroplast	sp|Q9FGR7|PP426_ARATH	Pentatricopeptide repeat-containing protein At5g50280, chloroplastic	gi|674233893|gb|KFK26658.1|	hypothetical protein AALP_AA8G276700 [Arabis alpina]	2293		AA28G00024																																	^
AA28G00034	AT5G50250.1	chloroplast RNA-binding protein 31B	0019684:0045893:0006098:0009631:0009697:0045036:0016553:0019252:0006397:0000023:0042742:0016226:0019288:0043489:0009965:0009814:0030154:0009073:0010027	0000166:0008266	0009941:0009570:0009535:0030529	photosynthesis, light reaction:positive regulation of transcription, DNA-templated:pentose-phosphate shunt:cold acclimation:salicylic acid biosynthetic process:protein targeting to chloroplast:base conversion or substitution editing:starch biosynthetic process:mRNA processing:maltose metabolic process:defense response to bacterium:iron-sulfur cluster assembly:isopentenyl diphosphate biosynthetic …	nucleotide binding:poly(U) RNA binding	chloroplast envelope:chloroplast stroma:chloroplast thylakoid membrane:ribonucleoprotein complex	sp|Q9FGS0|CP31B_ARATH	RNA-binding protein CP31B, chloroplastic	gi|297795791|ref|XP_002865780.1|	hypothetical protein ARALYDRAFT_918033 [Arabidopsis lyrata subsp. lyrata]	1123		AA28G00034																			v	v	v	v	v	v		^				^			^
AA29G00030	AT3G06430.1	Tetratricopeptide repeat (TPR)-like superfamily protein	0009553:0009555:0009793:0048868	19843	0009507:0005739	embryo sac development:pollen development:embryo development ending in seed dormancy:pollen tube development	rRNA binding	chloroplast:mitochondrion	sp|Q9SQU6|PP216_ARATH	Pentatricopeptide repeat-containing protein At3g06430, chloroplastic	gi|727630358|ref|XP_010486152.1|	PREDICTED: pentatricopeptide repeat-containing protein At3g06430, chloroplastic [Camelina sativa]	1737		AA29G00030																			v	v	v	v	v	v									^
AA29G00033	AT3G06450.1	HCO3- transporter family	0046713:0098656:0051453	0005452:0080139	0005737:0005887	borate transport:anion transmembrane transport:regulation of intracellular pH	inorganic anion exchanger activity:borate efflux transmembrane transporter activity	cytoplasm:integral component of plasma membrane	sp|Q93Z13|BOR3_ARATH	Probable boron transporter 3	gi|727411535|ref|XP_010440377.1|	PREDICTED: probable boron transporter 3 [Camelina sativa]	3086		AA29G00033																																	^
AA29G00034	AT3G06470.1	GNS1/SUR4 membrane protein family	0046520:0016126		16021	sphingoid biosynthetic process:sterol biosynthetic process		integral component of membrane	sp|Q9SYY4|ELO3L_ARATH	Elongation of fatty acids protein 3-like	gi|297829182|ref|XP_002882473.1|	GNS1/SUR4 membrane family protein [Arabidopsis lyrata subsp. lyrata]	807		AA29G00034							^	^					^	^												^				^			^
AA29G00036	AT3G06483.1	pyruvate dehydrogenase kinase											1806		AA29G00036							^						^						v	v	v	v	v	v		^				^			^
AA29G00049	AT3G06610.1	DNA-binding enhancer protein-related		3677	0005829:0005634		DNA binding	cytosol:nucleus	sp|Q9CR41|HYPK_MOUSE	Huntingtin-interacting protein K	gi|727411577|ref|XP_010442357.1|	PREDICTED: huntingtin-interacting protein K-like [Camelina sativa]	976		AA29G00049																												^					^
AA29G00062													609		AA29G00062																							^			^		^		^	^		^
AA29G00065	AT3G06730.1	Thioredoxin z	0045893:0006399:0045036:0045454:0009658:0006662:0055114:0042793:0006952:0006364	0015035:0005515:0009055:0047134	0009295:0009507:0009579	positive regulation of transcription, DNA-templated:tRNA metabolic process:protein targeting to chloroplast:cell redox homeostasis:chloroplast organization:glycerol ether metabolic process:oxidation-reduction process:transcription from plastid promoter:defense response:rRNA processing	protein disulfide oxidoreductase activity:protein binding:electron carrier activity:protein-disulfide reductase activity	nucleoid:chloroplast:thylakoid	sp|Q9M7X9|CITRX_ARATH	Thioredoxin-like protein CITRX, chloroplastic	gi|727582661|ref|XP_010464260.1|	PREDICTED: thioredoxin-like protein CITRX, chloroplastic [Camelina sativa]	1282		AA29G00065							^						^						v	v	v	v	v	v		^		^		^			^
AA29G00071	AT3G06790.1	plastid developmental protein DAG, putative	1900864	50897	0009507:0005739	mitochondrial RNA modification	cobalt ion binding	chloroplast:mitochondrion	sp|Q84JZ6|MORF3_ARATH	Multiple organellar RNA editing factor 3, mitochondrial	gi|567202179|ref|XP_006407900.1|	hypothetical protein EUTSA_v10021360mg [Eutrema salsugineum]	1176		AA29G00071							^							^												^		^			^		^
AA29G00072	AT3G06810.1	acyl-CoA dehydrogenase-related	0055114:0048767:0009610	0016772:0003995:0050660	5829	oxidation-reduction process:root hair elongation:response to symbiotic fungus	transferase activity, transferring phosphorus-containing groups:acyl-CoA dehydrogenase activity:flavin adenine dinucleotide binding	cytosol	sp|Q8RWZ3|IBR3_ARATH	Probable acyl-CoA dehydrogenase IBR3	gi|567202176|ref|XP_006407899.1|	hypothetical protein EUTSA_v10020074mg [Eutrema salsugineum]	4421		AA29G00072																										^		^		^	^		^
AA29G00076	AT3G06860.1	multifunctional protein 2	0043161:0007031:0051788:0080129:0006635:0009407	0016508:0008692:0004165:0003857:0050662:0004300:0018812	0005829:0005618:0005730:0009506:0009514	proteasome-mediated ubiquitin-dependent protein catabolic process:peroxisome organization:response to misfolded protein:proteasome core complex assembly:fatty acid beta-oxidation:toxin catabolic process	long-chain-enoyl-CoA hydratase activity:3-hydroxybutyryl-CoA epimerase activity:dodecenoyl-CoA delta-isomerase activity:3-hydroxyacyl-CoA dehydrogenase activity:coenzyme binding:enoyl-CoA hydratase activity:3-hydroxyacyl-CoA dehydratase activity	cytosol:cell wall:nucleolus:plasmodesma:glyoxysome	sp|O49809|MFPA_BRANA	Glyoxysomal fatty acid beta-oxidation multifunctional protein MFP-a	gi|567202161|ref|XP_006407895.1|	hypothetical protein EUTSA_v10020152mg [Eutrema salsugineum]	3984		AA29G00076										v										^		^				^		^		^	^		^
AA29G00086	AT3G06980.1	DEA(D/H)-box RNA helicase family protein	0010103:0006399:0006655:0009793:0016226:0019288:0009658:0006364:0006968	0003723:0004004:0005524	0009507:0005634	stomatal complex morphogenesis:tRNA metabolic process:phosphatidylglycerol biosynthetic process:embryo development ending in seed dormancy:iron-sulfur cluster assembly:isopentenyl diphosphate biosynthetic process, methylerythritol 4-phosphate pathway:chloroplast organization:rRNA processing:cellular defense response	RNA binding:ATP-dependent RNA helicase activity:ATP binding	chloroplast:nucleus	sp|Q8GUG7|RH50_ARATH	DEAD-box ATP-dependent RNA helicase 50	gi|567202106|ref|XP_006407883.1|	hypothetical protein EUTSA_v10020145mg [Eutrema salsugineum]	2652		AA29G00086																										^				^			^
AA29G00090	AT5G48870.1	Small nuclear ribonucleoprotein family protein	0009414:0008380:0006397:0009737	3723	0005737:0005681:0005732:0019013	response to water deprivation:RNA splicing:mRNA processing:response to abscisic acid	RNA binding	cytoplasm:spliceosomal complex:small nucleolar ribonucleoprotein complex:viral nucleocapsid	sp|Q9FKB0|LSM5_ARATH	Sm-like protein LSM5	gi|727422124|ref|XP_010439778.1|	PREDICTED: U6 snRNA-associated Sm-like protein LSm5 [Camelina sativa]	1315		AA29G00090							^						^						^		^	^	^					^			^		^
AA29G00091	AT3G07030.1	Alba DNA/RNA-binding protein		3676	5829		nucleic acid binding	cytosol			gi|727582744|ref|XP_010464305.1|	PREDICTED: TATA-binding protein-associated factor 2N-like isoform X1 [Camelina sativa]	2462		AA29G00091								^						^												^		^		^	^		^
AA29G00092	AT3G07050.1	GTP-binding family protein	0048444:0010077:0001510:0048825:0045892:0045995:0045604:2000024:0042254	0005525:0003924	0005730:0005829:0009506	floral organ morphogenesis:maintenance of inflorescence meristem identity:RNA methylation:cotyledon development:negative regulation of transcription, DNA-templated:regulation of embryonic development:regulation of epidermal cell differentiation:regulation of leaf development:ribosome biogenesis	GTP binding:GTPase activity	nucleolus:cytosol:plasmodesma	sp|Q9M8Z5|NSN1_ARATH	Guanine nucleotide-binding protein-like NSN1	gi|674925375|emb|CDY08018.1|	BnaC03g35050D [Brassica napus]	2490		AA29G00092																									^	^		^		^	^	^	^
AA29G00096	AT3G07090.1	PPPDE putative thiol peptidase family protein	0006886:0006888	8270	0030127:0005634	intracellular protein transport:ER to Golgi vesicle-mediated transport	zinc ion binding	COPII vesicle coat:nucleus	sp|Q6ICB0|DESI1_HUMAN	Desumoylating isopeptidase 1	gi|685313065|ref|XP_009147110.1|	PREDICTED: desumoylating isopeptidase 1-like [Brassica rapa]	1336		AA29G00096							^						^						^	^	^	^	^	^			v	^			^		^
AA29G00097	AT5G48760.1	Ribosomal protein L13 family protein	0042545:0009664:0001510:0006412	3735	0022625:0016020	cell wall modification:plant-type cell wall organization:RNA methylation:translation	structural constituent of ribosome	cytosolic large ribosomal subunit:membrane	sp|Q9FKC0|R13A4_ARATH	60S ribosomal protein L13a-4	gi|729458318|ref|XP_010524687.1|	PREDICTED: 60S ribosomal protein L13a-1 [Tarenaya hassleriana]	1475		AA29G00097																			^	^	^	^	^	^		^		^		^	^		^
AA29G00109													365		AA29G00109								v																		^		^		^	^		^
AA29G00110	AT3G07270.1	GTP cyclohydrolase I	0046654:0006729:0035998	0003934:0046872:0005525	0005737:0005634	tetrahydrofolate biosynthetic process:tetrahydrobiopterin biosynthetic process:7,8-dihydroneopterin 3'-triphosphate biosynthetic process	GTP cyclohydrolase I activity:metal ion binding:GTP binding	cytoplasm:nucleus	sp|Q9SFV7|GCH1_ARATH	GTP cyclohydrolase 1	gi|674245421|gb|KFK38186.1|	hypothetical protein AALP_AA3G080300 [Arabis alpina]	1775		AA29G00110							^						^						v	v	v	v	v	v		^		v		^	v		^
AA29G00127	AT3G07430.1	YGGT family protein	0090143:0009220:0010020:0009793		0009941:0042651	nucleoid organization:pyrimidine ribonucleotide biosynthetic process:chloroplast fission:embryo development ending in seed dormancy		chloroplast envelope:thylakoid membrane	sp|Q9SRS3|YMG11_ARATH	YlmG homolog protein 1-1, chloroplastic	gi|297829292|ref|XP_002882528.1|	hypothetical protein ARALYDRAFT_478063 [Arabidopsis lyrata subsp. lyrata]	687		AA29G00127																			v		v		v	v		^				^	^		^
AA29G00136	AT5G39740.1	ribosomal protein L5 B	0009735:0009955:0006094:0009220:0006913:0006461:0006412:0001510:0009651:0008283:0010015:0006096:0009965:0016567:0046686:0042254	0008270:0008097:0003735	0005773:0009507:0005794:0022625:0005730:0016021:0005886	response to cytokinin:adaxial/abaxial pattern specification:gluconeogenesis:pyrimidine ribonucleotide biosynthetic process:nucleocytoplasmic transport:protein complex assembly:translation:RNA methylation:response to salt stress:cell proliferation:root morphogenesis:glycolytic process:leaf morphogenesis:protein ubiquitination:response to cadmium ion:ribosome biogenesis	zinc ion binding:5S rRNA binding:structural constituent of ribosome	vacuole:chloroplast:Golgi apparatus:cytosolic large ribosomal subunit:nucleolus:integral component of membrane:plasma membrane	sp|P49227|RL52_ARATH	60S ribosomal protein L5-2	gi|674245450|gb|KFK38215.1|	hypothetical protein AALP_AA3G083700 [Arabis alpina]	1643		AA29G00136																										^		^		^	^		^
AA29G00138	AT3G07560.1	peroxin 13	0009987:1902582:0015031			cellular process:single-organism intracellular transport:protein transport			sp|Q9SRR0|PEX13_ARATH	Peroxisomal membrane protein 13	gi|674896899|emb|CDY35943.1|	BnaA05g30070D [Brassica napus]	1568		AA29G00138																														^			^
AA29G00146	AT4G02840.2	Small nuclear ribonucleoprotein family protein											699		AA29G00146		v						v																		^		^		^			^
AA29G00150	AT3G07640.1	unknown protein; Has 27 Blast hits to 27 proteins in 10 species: Archae - 0; Bacteria - 0; Metazoa - 0; Fungi - 0; Plants - 27; Viruses - 0; Other Eukaryotes - 0 (source: NCBI BLink).			5634			nucleus			gi|297829316|ref|XP_002882540.1|	hypothetical protein ARALYDRAFT_478093 [Arabidopsis lyrata subsp. lyrata]	1650		AA29G00150							^						^	^														^			^		^
AA29G00153	AT3G07670.1	Rubisco methyltransferase family protein	0009902:0019288:0032259:0010027:0000023:0019252:0034660	30785	9507	chloroplast relocation:isopentenyl diphosphate biosynthetic process, methylerythritol 4-phosphate pathway:methylation:thylakoid membrane organization:maltose metabolic process:starch biosynthetic process:ncRNA metabolic process	[ribulose-bisphosphate carboxylase]-lysine N-methyltransferase activity	chloroplast			gi|727630700|ref|XP_010486336.1|	PREDICTED: histone-lysine N-methyltransferase setd3-like [Camelina sativa]	3118	SET	AA29G00153																			v	v	v	v	v	v		^				^			^
AA29G00160	AT3G07750.1	3'-5'-exoribonuclease family protein	0001510:0006396:0006626:0000478:0090503	0003723:0000175	5737	RNA methylation:RNA processing:protein targeting to mitochondrion:endonucleolytic cleavage involved in rRNA processing:RNA phosphodiester bond hydrolysis, exonucleolytic	RNA binding:3'-5'-exoribonuclease activity	cytoplasm	sp|Q15024|EXOS7_HUMAN	Exosome complex component RRP42	gi|727630716|ref|XP_010486345.1|	PREDICTED: exosome complex component RRP42-like [Camelina sativa]	1572		AA29G00160																										^				^			^
AA29G00162	AT3G07770.1	HEAT SHOCK PROTEIN 89.1	0006457:0006950	0005524:0051082	0005618:0009570:0005739	protein folding:response to stress	ATP binding:unfolded protein binding	cell wall:chloroplast stroma:mitochondrion	sp|F4JFN3|HS906_ARATH	Heat shock protein 90-6, mitochondrial	gi|685312910|ref|XP_009147028.1|	PREDICTED: heat shock protein 90-1-like [Brassica rapa]	4317		AA29G00162								^						^												^		^			^		^	v
AA29G00164	AT3G63510.1	FMN-linked oxidoreductases superfamily protein	0016556:0055114:0019243:0002943	0017150:0050660	9507	mRNA modification:oxidation-reduction process:methylglyoxal catabolic process to D-lactate:tRNA dihydrouridine synthesis	tRNA dihydrouridine synthase activity:flavin adenine dinucleotide binding	chloroplast	sp|Q7UBC5|DUSA_SHIFL	tRNA-dihydrouridine(20/20a) synthase	gi|727462153|ref|XP_010512778.1|	PREDICTED: tRNA-dihydrouridine(47) synthase [NAD(P)(+)]-like isoform X1 [Camelina sativa]	1260		AA29G00164																				v				v									^
AA29G00185	AT3G08030.1	Protein of unknown function, DUF642	0010162:0015995:0009740		0005618:0009507:0005886	seed dormancy process:chlorophyll biosynthetic process:gibberellic acid mediated signaling pathway		cell wall:chloroplast:plasma membrane			gi|685267362|ref|XP_009123974.1|	PREDICTED: uncharacterized protein LOC103848900 [Brassica rapa]	1967		AA29G00185							^			v			^						^	^		^		^		^		^		^	^		^
AA29G00190	AT3G08580.1	ADP/ATP carrier 1	0048767:0043269:1901679:0043090:0009853:0007010:0010363:0043069:0015802:0080129:0006612:0006888:0010498:0015867:0034220:0015860:0061025:0015866:0051788:0015696:0006094:0006511	0005507:0005200:0005471:0005515:0005524	0005856:0016021:0005774:0005829:0009506:0009941:0005618:0005886:0005794:0005743:0005730	root hair elongation:regulation of ion transport:nucleotide transmembrane transport:amino acid import:photorespiration:cytoskeleton organization:regulation of plant-type hypersensitive response:negative regulation of programmed cell death:basic amino acid transport:proteasome core complex assembly:protein targeting to membrane:ER to Golgi vesicle-mediated transport:proteasomal protein catabolic p…	copper ion binding:structural constituent of cytoskeleton:ATP:ADP antiporter activity:protein binding:ATP binding	cytoskeleton:integral component of membrane:vacuolar membrane:cytosol:plasmodesma:chloroplast envelope:cell wall:plasma membrane:Golgi apparatus:mitochondrial inner membrane:nucleolus	sp|P31167|ADT1_ARATH	ADP,ATP carrier protein 1, mitochondrial	gi|727562321|ref|XP_010453428.1|	PREDICTED: ADP,ATP carrier protein 2, mitochondrial [Camelina sativa]	2210		AA29G00190																			^	^		^	^			^		^		^	^		^
AA29G00197	AT3G08640.1	Protein of unknown function (DUF3411)	0009648:0009793:0048366:0000302		9941	photoperiodism:embryo development ending in seed dormancy:leaf development:response to reactive oxygen species		chloroplast envelope	sp|Q9C9Z2|RER3_ARATH	Protein RETICULATA-RELATED 3, chloroplastic	gi|674245499|gb|KFK38264.1|	hypothetical protein AALP_AA3G091100 [Arabis alpina]	1190		AA29G00197																																	^
AA29G00199	AT3G08670.1	unknown protein; BEST Arabidopsis thaliana protein match is: unknown protein (TAIR:AT3G51540.1); Has 48380 Blast hits to 29827 proteins in 1356 species: Archae - 46; Bacteria - 5589; Metazoa - 17361; Fungi - 13192; Plants - 2237; Viruses - 905; Other Eukaryotes - 9050 (source: NCBI BLink).	6979		5634	response to oxidative stress		nucleus			gi|727630834|ref|XP_010486409.1|	PREDICTED: serine/arginine repetitive matrix protein 2-like [Camelina sativa]	2599		AA29G00199								^						^						^		^		^				^	^	^	^		^
AA29G00204	AT3G08740.1	elongation factor P (EF-P) family protein	0043043:0016226:0006414:0045036:0009793	3746	9570	peptide biosynthetic process:iron-sulfur cluster assembly:translational elongation:protein targeting to chloroplast:embryo development ending in seed dormancy	translation elongation factor activity	chloroplast stroma	sp|B0JHV3|EFP_MICAN	Elongation factor P	gi|18398225|ref|NP_566333.1|	elongation factor EF-P [Arabidopsis thaliana]	1410		AA29G00204								v					v	v					v	v	v	v	v	v		^		v		^	v		^
AA29G00215	AT3G08910.1	DNAJ heat shock family protein	6457	51082	5737	protein folding	unfolded protein binding	cytoplasm	sp|Q80Y75|DJB13_MOUSE	DnaJ homolog subfamily B member 13	gi|565480990|ref|XP_006298135.1|	hypothetical protein CARUB_v10014182mg [Capsella rubella]	1561		AA29G00215																																	^
AA29G00226	AT1G65850.2	Disease resistance protein (TIR-NBS-LRR class) family	50896	166	0005737:0005634	response to stimulus	nucleotide binding	cytoplasm:nucleus	sp|Q9FI14|TAO1_ARATH	Disease resistance protein TAO1	gi|22330441|ref|NP_176760.2|	TIR-NBS-LRR class disease resistance protein [Arabidopsis thaliana]	11145		AA29G00226																										^		^		^	^		^
AA29G00236	AT2G40430.2	FUNCTIONS IN: molecular_function unknown; INVOLVED IN: biological_process unknown; LOCATED IN: cellular_component unknown; EXPRESSED IN: 22 plant structures; EXPRESSED DURING: 13 growth stages; CONTAINS InterPro DOMAIN/s: P60-like (InterPro:IPR011687), Tumour suppressor protein Gltscr2 (InterPro:IPR011211); Has 706 Blast hits to 639 proteins in 197 species: Archae - 0; Bacteria - 32; Metazoa - 22…							sp|O22892|GSR2_ARATH	Uncharacterized protein At2g40430	gi|567215067|ref|XP_006411300.1|	hypothetical protein EUTSA_v10016839mg [Eutrema salsugineum]	2220		AA29G00236							^																^		^	^		^		^	^	^	^
AA29G00242	AT3G56110.1	prenylated RAB acceptor 1.B1	0016192:0006468	0004672:0005524	0016021:0005802:0010008:0005783	vesicle-mediated transport:protein phosphorylation	protein kinase activity:ATP binding	integral component of membrane:trans-Golgi network:endosome membrane:endoplasmic reticulum	sp|Q9LYN0|PR1B1_ARATH	PRA1 family protein B1	gi|685364210|ref|XP_009116308.1|	PREDICTED: PRA1 family protein B1 [Brassica rapa]	630		AA29G00242							^	^					^	^						^		^		^		^		^	^	^	^		^
AA29G00255	AT3G56030.1	Tetratricopeptide repeat (TPR)-like superfamily protein			5739			mitochondrion	sp|Q9LY43|PP283_ARATH	Pentatricopeptide repeat-containing protein At3g56030	gi|7573498|emb|CAB87857.1|	putative protein [Arabidopsis thaliana]	999		AA29G00255								^						^												^		^		^	^		^
AA29G00257	AT2G40220.1	Integrase-type DNA-binding superfamily protein	0045893:0009749:0050826:0009414:0010353:0009793:0005983:0010449:0009640:0009744:0019915:0006970:0009933:0031930:0032880:0048527:0016567:0009845:0010228:0009747:0010896:0009738:0009909:0010162	0044212:0043565:0003700	5634	positive regulation of transcription, DNA-templated:response to glucose:response to freezing:response to water deprivation:response to trehalose:embryo development ending in seed dormancy:starch catabolic process:root meristem growth:photomorphogenesis:response to sucrose:lipid storage:response to osmotic stress:meristem structural organization:mitochondria-nucleus signaling pathway:regulation of…	transcription regulatory region DNA binding:sequence-specific DNA binding:sequence-specific DNA binding transcription factor activity	nucleus	sp|A0MES8|ABI4_ARATH	Ethylene-responsive transcription factor ABI4	gi|15225661|ref|NP_181551.1|	ethylene-responsive transcription factor ABI4 [Arabidopsis thaliana]	912	AP2/EREBP	AA29G00257							v						v												^	^		^		^	^	^	^
AA29G00278	AT2G40010.1	Ribosomal protein L10 family protein	0042254:0001510:0006414	0003735:0005515	0022626:0005794	ribosome biogenesis:RNA methylation:translational elongation	structural constituent of ribosome:protein binding	cytosolic ribosome:Golgi apparatus	sp|O04204|RLA01_ARATH	60S acidic ribosomal protein P0-1	gi|727470848|ref|XP_010517390.1|	PREDICTED: 60S acidic ribosomal protein P0-1-like [Camelina sativa]	1604		AA29G00278																										^		^		^	^		^
AA29G00281	AT2G39990.1	eukaryotic translation initiation factor 2	0001731:0006446:0009846:0009793	3743	0005829:0016282:0000502:0005852:0033290:0016020:0005634	formation of translation preinitiation complex:regulation of translational initiation:pollen germination:embryo development ending in seed dormancy	translation initiation factor activity	cytosol:eukaryotic 43S preinitiation complex:proteasome complex:eukaryotic translation initiation factor 3 complex:eukaryotic 48S preinitiation complex:membrane:nucleus	sp|O04202|EIF3F_ARATH	Eukaryotic translation initiation factor 3 subunit F	gi|567214835|ref|XP_006411243.1|	hypothetical protein EUTSA_v10016933mg [Eutrema salsugineum]	1663		AA29G00281																										^		^		^	^		^
AA29G00282	AT2G39980.1	HXXXD-type acyl-transferase family protein	0008152:0080167	16747	5737	metabolic process:response to karrikin	transferase activity, transferring acyl groups other than amino-acyl groups	cytoplasm	sp|Q9FF86|DCR_ARATH	BAHD acyltransferase DCR	gi|567214831|ref|XP_006411242.1|	hypothetical protein EUTSA_v10016586mg [Eutrema salsugineum]	1461		AA29G00282														^									v			^		^		^	^	v	^
AA29G00283	AT2G39970.1	Mitochondrial substrate carrier family protein	0055085:0006635:0043132:0044375	15297	0046861:0016021:0005743:0005774:0009514	transmembrane transport:fatty acid beta-oxidation:NAD transport:regulation of peroxisome size	antiporter activity	glyoxysomal membrane:integral component of membrane:mitochondrial inner membrane:vacuolar membrane:glyoxysome	sp|O04200|PXN_ARATH	Peroxisomal nicotinamide adenine dinucleotide carrier	gi|565473732|ref|XP_006294541.1|	hypothetical protein CARUB_v10023576mg [Capsella rubella]	3273		AA29G00283																										^		^		^			^
AA29G00302	AT2G39800.1	delta1-pyrroline-5-carboxylate synthase 1	0006979:0055114:0048364:0009269:0042538:0055129:0009555:0016310:0009737	0005524:0004350:0004349:0017084	0005739:0009507:0016020	response to oxidative stress:oxidation-reduction process:root development:response to desiccation:hyperosmotic salinity response:L-proline biosynthetic process:pollen development:phosphorylation:response to abscisic acid	ATP binding:glutamate-5-semialdehyde dehydrogenase activity:glutamate 5-kinase activity:delta1-pyrroline-5-carboxylate synthetase activity	mitochondrion:chloroplast:membrane	sp|P54887|P5CS1_ARATH	Delta-1-pyrroline-5-carboxylate synthase A	gi|665518979|gb|AIF76242.1|	delta1-pyrroline-5-carboxylate synthetase 1 [Brassica napus]	4617		AA29G00302							^						^						v	v		v	v	v		^				^	^	^	^
AA29G00303	AT2G39795.1	Mitochondrial glycoprotein family protein	0009220:0010388:0009640:0009560:0009909:0034968:0006626		5759	pyrimidine ribonucleotide biosynthetic process:cullin deneddylation:photomorphogenesis:embryo sac egg cell differentiation:regulation of flower development:histone lysine methylation:protein targeting to mitochondrion		mitochondrial matrix	sp|Q8W487|YB95_ARATH	Uncharacterized protein At2g39795, mitochondrial	gi|567214730|ref|XP_006411216.1|	hypothetical protein EUTSA_v10017139mg [Eutrema salsugineum]	1646		AA29G00303																							^					^					^
AA29G00306													1075		AA29G00306																									^			^		^	^		^
AA29G00307	AT1G42440.1	FUNCTIONS IN: molecular_function unknown; INVOLVED IN: ribosome biogenesis; LOCATED IN: nucleus; EXPRESSED IN: 22 plant structures; EXPRESSED DURING: 13 growth stages; CONTAINS InterPro DOMAIN/s: AARP2CN (InterPro:IPR012948), Protein of unknown function DUF663 (InterPro:IPR007034); BEST Arabidopsis thaliana protein match is: P-loop containing nucleoside triphosphate hydrolases superfamily protein…	0009165:0042254		5634	nucleotide biosynthetic process:ribosome biogenesis		nucleus	sp|Q5SWD9|TSR1_MOUSE	Pre-rRNA-processing protein TSR1 homolog	gi|18400634|ref|NP_564480.1|	uncharacterized protein [Arabidopsis thaliana]	3187		AA29G00307																												^			^		^
AA29G00308	AT1G42440.1	FUNCTIONS IN: molecular_function unknown; INVOLVED IN: ribosome biogenesis; LOCATED IN: nucleus; EXPRESSED IN: 22 plant structures; EXPRESSED DURING: 13 growth stages; CONTAINS InterPro DOMAIN/s: AARP2CN (InterPro:IPR012948), Protein of unknown function DUF663 (InterPro:IPR007034); BEST Arabidopsis thaliana protein match is: P-loop containing nucleoside triphosphate hydrolases superfamily protein…									gi|674881326|emb|CDY50961.1|	BnaA06g37570D [Brassica napus]	896		AA29G00308													v													^		^					^
AA29G00314	AT2G39725.1	LYR family of Fe/S cluster biogenesis protein	6626	3824	5739	protein targeting to mitochondrion	catalytic activity	mitochondrion	sp|A6NFY7|SDHF1_HUMAN	Succinate dehydrogenase assembly factor 1, mitochondrial	gi|297823861|ref|XP_002879813.1|	complex 1 family protein [Arabidopsis lyrata subsp. lyrata]	273		AA29G00314								v						v																			^
AA29G00319	AT2G39670.2	Radical SAM superfamily protein	0070475:0009658:0030488:0045036	0008649:0051536:0008175	5737	rRNA base methylation:chloroplast organization:tRNA methylation:protein targeting to chloroplast	rRNA methyltransferase activity:iron-sulfur cluster binding:tRNA methyltransferase activity	cytoplasm	sp|B0C9F4|RLMN_ACAM1	Probable dual-specificity RNA methyltransferase RlmN	gi|674912661|emb|CDY20466.1|	BnaC04g05780D [Brassica napus]	3301		AA29G00319							^												v	v	v	v	v	v		^		^		^			^
AA29G00334	AT2G39470.1	PsbP-like protein 2	0016556:0010207:0019344	5509	0030095:0009654:0019898:0009543	mRNA modification:photosystem II assembly:cysteine biosynthetic process	calcium ion binding	chloroplast photosystem II:photosystem II oxygen evolving complex:extrinsic component of membrane:chloroplast thylakoid lumen	sp|O80634|PNSL1_ARATH	Photosynthetic NDH subunit of lumenal location 1, chloroplastic	gi|727448012|ref|XP_010505624.1|	PREDICTED: psbP-like protein 2, chloroplastic isoform X1 [Camelina sativa]	3230		AA29G00334																										^		^		^	^		^
AA2G00008	AT1G48570.1	zinc finger (Ran-binding) family protein	9220	8270	9507	pyrimidine ribonucleotide biosynthetic process	zinc ion binding	chloroplast			gi|674243318|gb|KFK36083.1|	hypothetical protein AALP_AA4G075400 [Arabis alpina]	2070		AA2G00008																				v		v		v		^		^		^	^		^
AA2G00011	AT1G48620.1	high mobility group A5	0010468:0000302:0019288:0009294:0032880:0031347:0009627		0000785:0009941:0005730:0009570	regulation of gene expression:response to reactive oxygen species:isopentenyl diphosphate biosynthetic process, methylerythritol 4-phosphate pathway:DNA mediated transformation:regulation of protein localization:regulation of defense response:systemic acquired resistance		chromatin:chloroplast envelope:nucleolus:chloroplast stroma	sp|Q9FYS5|HMGYA_MAIZE	HMG-Y-related protein A	gi|727578045|ref|XP_010461688.1|	PREDICTED: extensin-like isoform X1 [Camelina sativa]	2343		AA2G00011								^						^						^		^						^			^		^
AA2G00034	AT1G72800.1	RNA-binding (RRM/RBD/RNP motifs) family protein											3446		AA2G00034																										^		^		^	^		^
AA2G00037	AT1G48960.1	Adenine nucleotide alpha hydrolases-like superfamily protein	0008152:0006950:0002238	16787		metabolic process:response to stress:response to molecule of fungal origin	hydrolase activity				gi|18402440|ref|NP_564536.1|	adenine nucleotide alpha hydrolases-like protein [Arabidopsis thaliana]	1330		AA2G00037																																	^
AA2G00056	AT3G18280.1	Bifunctional inhibitor/lipid-transfer protein/seed storage 2S albumin superfamily protein	0010363:0009963:0006869:0006612	8289	0005623:0005576	regulation of plant-type hypersensitive response:positive regulation of flavonoid biosynthetic process:lipid transport:protein targeting to membrane	lipid binding	cell:extracellular region	sp|Q43681|NLTP_VIGUN	Probable non-specific lipid-transfer protein AKCS9	gi|674233923|gb|KFK26688.1|	hypothetical protein AALP_AA8G280300 [Arabis alpina]	291		AA2G00056								v		v				v	v				v	v	v	v	v	v	v	^		v		^	v	v	^
AA2G00085	AT1G49510.1	embryo defective 1273	9793		9507	embryo development ending in seed dormancy		chloroplast			gi|567133505|ref|XP_006393250.1|	hypothetical protein EUTSA_v10011746mg [Eutrema salsugineum]	1263		AA2G00085							^						^																				^
AA2G00092	AT1G49600.1	RNA-binding protein 47A	0042991:0006397:0034605:0009735	0008143:0000166	0005829:0010494:0005634	transcription factor import into nucleus:mRNA processing:cellular response to heat:response to cytokinin	poly(A) binding:nucleotide binding	cytosol:cytoplasmic stress granule:nucleus	sp|F4I3B3|RB47A_ARATH	Polyadenylate-binding protein RBP47A	gi|567133451|ref|XP_006393234.1|	hypothetical protein EUTSA_v10011485mg [Eutrema salsugineum]	2262		AA2G00092							v	v					v	v												^		^		^	^		^
AA2G00095	AT1G49670.2	ARP protein (REF)	0031348:0009735:0006635:0009867:0009697:0006833:0009862:0010363:0010310:0016045:0010200:0009651:0015706:0043900:0006612:0050832:0042742:0006972:0007030:0006096:0000165:0010167:0046686:0009266:0006979	0008752:0008270:0003955	0005777:0005829:0009570:0005886:0005739	negative regulation of defense response:response to cytokinin:fatty acid beta-oxidation:jasmonic acid mediated signaling pathway:salicylic acid biosynthetic process:water transport:systemic acquired resistance, salicylic acid mediated signaling pathway:regulation of plant-type hypersensitive response:regulation of hydrogen peroxide metabolic process:detection of bacterium:response to chitin:respo…	FMN reductase activity:zinc ion binding:NAD(P)H dehydrogenase (quinone) activity	peroxisome:cytosol:chloroplast stroma:plasma membrane:mitochondrion	sp|Q8BGC4|ZADH2_MOUSE	Zinc-binding alcohol dehydrogenase domain-containing protein 2	gi|674916726|emb|CDY16520.1|	BnaA08g02470D [Brassica napus]	4690		AA2G00095																			^	^								^			^		^
AA2G00099	AT1G49730.1	Protein kinase superfamily protein	6468	0005524:0004674	0005886:0016021	protein phosphorylation	ATP binding:protein serine/threonine kinase activity	plasma membrane:integral component of membrane	sp|Q9FX99|Y1497_ARATH	Probable receptor-like protein kinase At1g49730	gi|727612854|ref|XP_010479443.1|	PREDICTED: probable receptor-like protein kinase At1g49730 isoform X1 [Camelina sativa]	2506		AA2G00099																																	^
AA2G00102	AT1G49760.1	poly(A) binding protein 8	0019048:0006164:0006417:0046686	0003743:0005515:0000166	0005829:0005634	modulation by virus of host morphology or physiology:purine nucleotide biosynthetic process:regulation of translation:response to cadmium ion	translation initiation factor activity:protein binding:nucleotide binding	cytosol:nucleus	sp|Q9FXA2|PABP8_ARATH	Polyadenylate-binding protein 8	gi|297847300|ref|XP_002891531.1|	PAB8 binding protein 8 [Arabidopsis lyrata subsp. lyrata]	3291		AA2G00102							^	^					^	^												^		^		^	^		^
AA2G00118	AT1G50010.1	tubulin alpha-2 chain	0000226:0006094:0071258:0009651:0010498:0000902:0006084:0051258:0048193:0046686:0016049	0005515:0005525:0003924:0005200	0005774:0045298:0005618:0005730:0005829:0005874:0009570:0009506:0005886	microtubule cytoskeleton organization:gluconeogenesis:cellular response to gravity:response to salt stress:proteasomal protein catabolic process:cell morphogenesis:acetyl-CoA metabolic process:protein polymerization:Golgi vesicle transport:response to cadmium ion:cell growth	protein binding:GTP binding:GTPase activity:structural constituent of cytoskeleton	vacuolar membrane:tubulin complex:cell wall:nucleolus:cytosol:microtubule:chloroplast stroma:plasmodesma:plasma membrane	sp|Q0WV25|TBA4_ARATH	Tubulin alpha-4 chain	gi|15220329|ref|NP_171974.1|	tubulin alpha-4 chain [Arabidopsis thaliana]	2092		AA2G00118								^						^						^		^		^		^	v	^	^	^	^		^	v
AA2G00143	AT3G20000.1	translocase of the outer mitochondrial membrane 40	55085		5741	transmembrane transport		mitochondrial outer membrane	sp|Q9LHE5|TO401_ARATH	Mitochondrial import receptor subunit TOM40-1	gi|729346341|ref|XP_010541884.1|	PREDICTED: mitochondrial import receptor subunit TOM40-1-like [Tarenaya hassleriana]	2434		AA2G00143																										^		^		^	^		^
AA2G00179	AT3G20920.1	translocation protein-related	15031	8565	0016021:0005634:0005886	protein transport	protein transporter activity	integral component of membrane:nucleus:plasma membrane			gi|727634002|ref|XP_010488078.1|	PREDICTED: translocation protein SEC62-like isoform X1 [Camelina sativa]	2627		AA2G00179																							^			^		^		^	^		^
AA2G00183	AT1G51310.1	transferases;tRNA (5-methylaminomethyl-2-thiouridylate)-methyltransferases	0032259:0008033:0006396	0004808:0016783	9507	methylation:tRNA processing:RNA processing	tRNA (5-methylaminomethyl-2-thiouridylate)-methyltransferase activity:sulfurtransferase activity	chloroplast	sp|O51625|MNMA_BORBU	tRNA-specific 2-thiouridylase MnmA	gi|565499364|ref|XP_006307321.1|	hypothetical protein CARUB_v10008942mg [Capsella rubella]	2671		AA2G00183							^																			^							^
AA2G00202	AT1G50900.1	Ankyrin repeat family protein	0006655:0006098:0019288:0006886:0080167:0090391	5515	0009941:0009535:0009570	phosphatidylglycerol biosynthetic process:pentose-phosphate shunt:isopentenyl diphosphate biosynthetic process, methylerythritol 4-phosphate pathway:intracellular protein transport:response to karrikin:granum assembly	protein binding	chloroplast envelope:chloroplast thylakoid membrane:chloroplast stroma	sp|Q8VY88|LTD_ARATH	Protein LHCP TRANSLOCATION DEFECT	gi|685314403|ref|XP_009147796.1|	PREDICTED: protein LHCP TRANSLOCATION DEFECT-like [Brassica rapa]	604		AA2G00202																			v	v	v	v	v	v		^		v		^	v		^
AA2G00208	AT1G50740.1	Transmembrane proteins 14C	0010363:0009963:0010200:0006612:0030968:0050832		0016021:0005739:0005634	regulation of plant-type hypersensitive response:positive regulation of flavonoid biosynthetic process:response to chitin:protein targeting to membrane:endoplasmic reticulum unfolded protein response:defense response to fungus		integral component of membrane:mitochondrion:nucleus	sp|Q9C6T7|FAX5_ARATH	Protein FATTY ACID EXPORT 5	gi|567132970|ref|XP_006393108.1|	hypothetical protein EUTSA_v10011871mg [Eutrema salsugineum]	883		AA2G00208								^						^									^		v			^	v			v	^
AA2G00210	AT1G51510.1	RNA-binding (RRM/RBD/RNP motifs) family protein	0010628:0006396	0003723:0005515:0000166	0005737:0005730:0035145:0016604	positive regulation of gene expression:RNA processing	RNA binding:protein binding:nucleotide binding	cytoplasm:nucleolus:exon-exon junction complex:nuclear body	sp|B5DGI7|RBM8A_SALSA	RNA-binding protein 8A	gi|729353253|ref|XP_010544178.1|	PREDICTED: RNA-binding protein 8A-B isoform X2 [Tarenaya hassleriana]	1500		AA2G00210																												^					^
AA30G00058	AT1G30880.1	unknown protein; Has 24 Blast hits to 24 proteins in 8 species: Archae - 0; Bacteria - 0; Metazoa - 2; Fungi - 0; Plants - 22; Viruses - 0; Other Eukaryotes - 0 (source: NCBI BLink).			5739			mitochondrion			gi|685361184|ref|XP_009115027.1|	PREDICTED: uncharacterized protein LOC103840281 [Brassica rapa]	1073		AA30G00058																				v		v		v		^		^	v	^			^
AA30G00069	AT4G35450.5	ankyrin repeat-containing protein 2	0006094:0006457:0045036:0009816:0009651:0006355:0006096:0010228:0046686		0031359:0005886:0005634	gluconeogenesis:protein folding:protein targeting to chloroplast:defense response to bacterium, incompatible interaction:response to salt stress:regulation of transcription, DNA-templated:glycolytic process:vegetative to reproductive phase transition of meristem:response to cadmium ion		integral component of chloroplast outer membrane:plasma membrane:nucleus	sp|Q9SAR5|AKR2A_ARATH	Ankyrin repeat domain-containing protein 2A	gi|727523070|ref|XP_010437471.1|	PREDICTED: ankyrin repeat domain-containing protein 2-like [Camelina sativa]	2894		AA30G00069								v						v					v	v	v	v	v	v						^			^
AA30G00072	AT4G35490.1	mitochondrial ribosomal protein L11			0043231:0044444			intracellular membrane-bounded organelle:cytoplasmic part			gi|296082559|emb|CBI21564.3|	unnamed protein product, partial [Vitis vinifera]	1439		AA30G00072																										^		^		^			^
AA30G00089	AT4G35650.1	isocitrate dehydrogenase III	0009853:0006099:0006102	0051287:0005515:0000287:0004449	0048046:0005739	photorespiration:tricarboxylic acid cycle:isocitrate metabolic process	NAD binding:protein binding:magnesium ion binding:isocitrate dehydrogenase (NAD+) activity	apoplast:mitochondrion	sp|O81796|IDH3_ARATH	Isocitrate dehydrogenase [NAD] regulatory subunit 3, mitochondrial	gi|567216898|ref|XP_006412078.1|	hypothetical protein EUTSA_v10025508mg [Eutrema salsugineum]	2134		AA30G00089																																	^
AA30G00102	AT4G35785.5	RNA-binding (RRM/RBD/RNP motifs) family protein		0003676:0000166	0030529:0005634		nucleic acid binding:nucleotide binding	ribonucleoprotein complex:nucleus	sp|Q84TH4|SR45A_ARATH	Serine/arginine-rich splicing factor SR45a	gi|297798340|ref|XP_002867054.1|	hypothetical protein ARALYDRAFT_912788 [Arabidopsis lyrata subsp. lyrata]	1309		AA30G00102																										^		^		^	^		^
AA30G00104	AT4G35800.1	RNA polymerase II large subunit	0016926:0010228:0031047:0000394:0006306:0050665:0006366	0003899:0046872:0003677:0005515	0009506:0005665:0009507:0005773	protein desumoylation:vegetative to reproductive phase transition of meristem:gene silencing by RNA:RNA splicing, via endonucleolytic cleavage and ligation:DNA methylation:hydrogen peroxide biosynthetic process:transcription from RNA polymerase II promoter	DNA-directed RNA polymerase activity:metal ion binding:DNA binding:protein binding	plasmodesma:DNA-directed RNA polymerase II, core complex:chloroplast:vacuole	sp|P18616|NRPB1_ARATH	DNA-directed RNA polymerase II subunit 1	gi|565440880|ref|XP_006282990.1|	hypothetical protein CARUB_v10003976mg [Capsella rubella]	6985		AA30G00104								^						^						^		^		^		^		^	^	^	^		^
AA30G00134	AT4G36130.1	Ribosomal protein L2 family	6412	0003735:0003723	0005730:0005886:0005774:0022625:0009507	translation	structural constituent of ribosome:RNA binding	nucleolus:plasma membrane:vacuolar membrane:cytosolic large ribosomal subunit:chloroplast	sp|Q42064|RL83_ARATH	60S ribosomal protein L8-3	gi|567216786|ref|XP_006412022.1|	hypothetical protein EUTSA_v10026029mg [Eutrema salsugineum]	1400		AA30G00134																										^		^		^	^		^
[truncated: 22,850 more rows]
[truncated: 65 more columns]

## Sheet: Table explanation
Column	Name	Note				Arshad et al 2024, Frontiers in Plant Science, Supplementary Dataset 1
A	Aethionema genes	Aethionema gene identifier.
B	TAIR10ID	Best hit when blasted against the Arabidopsis TAIR10 database.
[truncated: 38 more rows]

## Sheet: Sample Accession Info
Sample ID	LibraryName	SampleName	SRAStudy	BioProject	BioSample	Sample	Experiment	Run		Arshad et al 2024, Frontiers in Plant Science, Supplementary Dataset 1
[truncated: 54 more rows]

[truncated: 19 more sheets: Mean ± SEM values, DEGs M+ vs IND T1%, DEGs M+ vs IND T100%, DEGs M+ vs IND 72hat root, DEGs M+ vs IND 72hat shoot, DEGs M+ vs IND 240hat root, DEGs M+ vs IND 240hat shoot, DEGs M- vs IND T1%, DEGs M- vs IND T100%, DEGs M- vs IND 72hat root, DEGs M- vs IND 72hat shoot, DEGs M- vs IND 240hat root, DEGs M- vs IND 240hat shoot, DEGs M+ vs M- T1%, DEGs M+ vs M- T100%, DEGs M+ vs M- 72hat root, DEGs M+ vs M- 72hat shoot, DEGs M+ vs M- 240hat root, DEGs M+ vs M- 240hat shoot]
