# Supplementary material for: Aethionema arabicum dimorphic seed trait resetting during transition to seedlings
Source: Front Plant Sci. 2024 Mar 8;15:1358312. doi: 10.3389/fpls.2024.1358312 (PMC10957558; doi:10.3389/fpls.2024.1358312)
Supplement: Supplementary Data Sheet 1 — RNA-seq RPKM values, gene annotations, DEGs, raw counts, and SRA accessions. [file DataSheet_1.zip › Supplementary Data Sheet 2.XLSX]

## Sheet: Compiled BPelim GO lists
GO.ID	X1.10000	Term	Mp_v_Mm_T1_all	Mp_v_Mm_T100_all	Mp_v_IND_T1_all	Mp_v_IND_T100_all	Mp_v_IND_72HAT_root_all	Mp_v_IND_72HAT_shoot_all	Mp_v_IND_240HAT_root_all	Mp_v_IND_240HAT_shoot_all	Mm_v_IND_T1_all	Mm_v_IND_T100_all	Mm_v_IND_72HAT_root_all	Mm_v_IND_72HAT_shoot_all	Mm_v_IND_240HAT_root_all	Mm_v_IND_240HAT_shoot_all	Mp_72HAT_Root_v_Shoot_all	Mp_240HAT_Root_v_Shoot_all	Mm_72HAT_Root_v_Shoot_all	Mm_240HAT_Root_v_Shoot_all	IND_72HAT_Root_v_Shoot_all	IND240_HAT_Root_v_Shoot_all	Mp_v_Mm_T1_up	Mp_v_Mm_T1_down	Mp_v_Mm_T100_up	Mp_v_Mm_T100_down	Mp_v_IND_T1_up	Mp_v_IND_T1_down	Mp_v_IND_T100_up	Mp_v_IND_T100_down	Mp_v_IND_72HAT_root_up	Mp_v_IND_72HAT_root_down	Mp_v_IND_72HAT_shoot_up	Mp_v_IND_72HAT_shoot_down	Mp_v_IND_240HAT_root_up	Mp_v_IND_240HAT_root_down	Mp_v_IND_240HAT_shoot_up	Mp_v_IND_240HAT_shoot_down	Mm_v_IND_T1_up	Mm_v_IND_T1_down	Mm_v_IND_T100_up	Mm_v_IND_T100_down	Mm_v_IND_72HAT_root_up	Mm_v_IND_72HAT_root_down	Mm_v_IND_72HAT_shoot_up	Mm_v_IND_72HAT_shoot_down	Mm_v_IND_240HAT_root_up	Mm_v_IND_240HAT_root_down	Mm_v_IND_240HAT_shoot_up
GO:0006661	1706	phosphatidylinositol biosynthetic process	1	1	0.00197	7.4e-10	1	1	1	1	0.15105	1.5e-05	1	1	1	1	0.92197	0.89267	0.97587	0.90795	0.97318	0.85483	1	1	1	1	0.94813	6.4e-06	0.99335	2.9e-15	1	1	1	1	1	1	1	1	0.94447	0.01073	0.99875	2.4e-10	1	1	1	1	1	1	1
GO:0019344	2	cysteine biosynthetic process	0.00034	0.00208	6.5e-07	1.2e-07	8.9e-05	0.0067	0.00597	1	0.0005	2.1e-11	0.00028	1	0.17918	1	8.2e-21	2.9e-20	2.8e-21	2.6e-19	9.8e-20	2.1e-18	0.00012	0.16423	0.00043	1	0.00016	0.00173	0.79498	7e-11	1.9e-05	0.23804	0.00553	0.14831	0.01837	0.15498	1	1	0.15986	0.00049	0.81439	1.7e-16	2.5e-06	0.67142	1	1	0.04223	1	1
GO:0009735	334	response to cytokinin	0.15738	1	0.00027	1.9e-11	0.12723	0.68959	0.62009	1	0.00267	1.2e-09	0.02124	0.24065	0.85613	1	6.9e-08	6.6e-10	8.7e-10	5.9e-11	1.4e-11	3e-09	0.64242	0.11158	1	1	0.01243	0.00791	0.02274	1.4e-10	0.31587	0.18083	0.38338	0.85319	0.52561	1	1	1	0.03352	0.02822	0.0331	6.8e-09	0.09695	0.08176	1	0.1749	0.64242	1	1
GO:0010207	5	photosystem II assembly	0.0007	0.31165	6.6e-05	7.1e-05	0.1717	0.34772	1	1	0.00322	5.2e-12	0.53671	1	1	1	0	0	0	0	0	0	8.5e-07	1	0.22032	1	1e-08	0.86041	1	4.5e-10	0.0192	1	0.02511	1	1	1	1	1	0.00188	0.25072	0.99997	5e-22	0.13164	1	1	1	1	1	1
GO:0046686	23	response to cadmium ion	0.0031	0.011	3.4e-14	1.1e-24	0.10371	0.03715	0.84421	1	1e-11	2e-28	0.15663	0.10186	0.97588	1	2.4e-14	1.7e-12	9.1e-12	1e-13	2.5e-17	3.1e-14	0.86133	0.00018	0.06087	0.0737	8.2e-08	4.1e-07	1e-15	1.4e-09	0.32235	0.12894	0.60499	0.02774	0.76132	1	1	1	6.3e-12	0.0129	6.2e-17	8.1e-11	0.49471	0.12072	1	0.0547	0.86133	1	1
GO:0009765	1192	photosynthesis, light harvesting	1	1	0.04	1.3e-05	0.42483	4.7e-07	1	1	0.07599	5.7e-08	0.51353	0.11581	1	1	7.3e-09	1.7e-08	1.2e-08	2.1e-08	6.9e-08	8.1e-09	1	1	1	1	0.27342	0.06203	1	2.2e-08	1	1	1.3e-09	1	1	1	1	1	0.5398	0.04496	1	3.4e-12	0.27409	1	0.0233	1	1	1	1
GO:0019288	254	isopentenyl diphosphate biosynthetic process, methylerythritol 4-phosphate pathway	0.10683	0.47123	0.00031	8.7e-06	0.0319	0.87906	1	1	8.6e-05	5.2e-13	0.2038	1	1	1	0	0	0	0	0	0	0.0599	0.48134	0.34599	1	6e-08	0.86336	0.64685	9.2e-08	0.00788	0.58225	0.34599	1	1	1	1	1	0.00018	0.0714	0.88076	1.8e-19	0.06345	0.74571	1	1	1	1	1
GO:0042744	573	hydrogen peroxide catabolic process	0.39411	1	0.05073	1.9e-08	5e-06	0.67971	0.01057	1	0.01657	2.5e-06	0.00027	1	0.00219	1	1.2e-08	1.8e-05	1.5e-11	1.1e-05	1.5e-10	6.2e-09	1	0.21707	1	1	0.12592	0.1608	0.16302	8e-09	0.0025	0.00065	1	0.59673	0.00512	1	1	1	0.00552	0.42432	0.44749	1e-07	0.02882	0.00316	1	1	0.00012	1	1
GO:0009853	691	photorespiration	0.52136	1	0.00034	1.7e-07	1	0.76829	1	1	0.00026	1.9e-07	0.8482	1	1	1	3.9e-05	0.25178	0.04001	0.07208	2.1e-06	0.04691	0.46485	0.67679	1	1	0.00084	0.07855	0.40932	5.8e-09	1	1	1	0.68851	1	1	1	1	3e-05	0.31109	0.08573	3.8e-07	1	0.55075	1	1	1	1	1
GO:0006979	288	response to oxidative stress	0.12594	1	0.05345	2.2e-07	5e-05	0.03715	0.03457	0.2372	0.19809	8.9e-08	5.6e-07	0.52341	0.00344	0.0195	8.2e-09	7.1e-11	1.7e-06	9.5e-11	5.4e-08	7.6e-11	0.85485	0.06421	1	1	0.87171	0.0013	0.44943	1.4e-08	0.08211	7.7e-05	1	0.00992	0.01233	1	1	0.14333	0.77921	0.01578	0.45786	4.3e-10	0.09255	2.6e-07	1	0.4105	0.01228	0.0901	1
GO:0009651	17	response to salt stress	0.00223	0.00108	6.2e-09	1.5e-14	0.00762	0.053	0.06556	1	3e-07	8.3e-16	4.1e-05	0.02093	0.51809	0.0458	8.3e-09	7.4e-10	7.9e-06	8.3e-10	7.3e-09	2.8e-09	0.59684	0.00035	0.00241	0.1592	0.01017	7.2e-08	7.8e-06	1e-07	0.1386	0.01535	0.77333	0.02647	0.06803	0.49337	1	1	4.6e-05	0.00187	2.5e-06	4.6e-09	0.0618	9.5e-05	0.4267	0.0243	0.18882	0.9383	0.1163
GO:0009744	7	response to sucrose	0.00089	0.00037	0.03489	3.2e-06	1.9e-05	0.0177	1	1	0.01632	5.6e-07	0.00838	0.00886	0.81535	1	2.7e-17	3.5e-14	8.1e-19	1e-18	3.9e-14	1.3e-16	0.01176	0.0221	5e-05	1	0.77655	0.00249	0.1449	2.9e-06	1.4e-07	0.57794	0.00802	0.22895	1	1	1	1	0.30505	0.01226	0.43273	1.1e-08	0.00544	0.26833	0.01	0.1411	0.59181	1	1
GO:0007030	196	Golgi organization	0.06704	0.10339	1e-07	1.9e-12	0.04147	0.27068	0.16503	1	4.7e-06	3e-13	0.00309	0.51345	0.42969	1	0.00015	2.6e-06	0.00092	3.7e-06	0.00014	9.1e-05	1	0.01306	0.05091	1	0.17512	9.3e-09	2.5e-06	1.2e-06	0.06399	0.23804	0.30759	0.42447	0.10825	1	1	1	0.00076	0.00255	4.5e-06	2.6e-07	0.11506	0.00828	0.1287	1	0.1813	1	1
GO:0030003	186	cellular cation homeostasis	0.06066	0.0324	0.84252	0.00189	0.42325	0.67659	0.4013	1	0.98675	0.00041	0.03654	0.60328	0.28863	1	6.4e-10	8.6e-08	3.2e-09	6.4e-08	4.2e-09	2.3e-07	0.07666	0.26572	0.01089	1	0.60199	0.8856	0.95363	5e-06	0.01274	1	0.37607	0.84616	0.31725	1	1	1	0.78384	0.99229	0.98504	2.6e-06	0.00264	0.50706	1	0.5263	0.09923	1	1
GO:0006364	230	rRNA processing	0.08852	0.181	1.4e-09	0.00012	0.66516	0.11392	1	1	3.9e-06	3.5e-12	0.84252	0.6407	1	1	1.5e-24	1.1e-20	7.2e-29	1.2e-25	0	3.9e-27	0.00075	1	0.09338	1	1.5e-15	0.8554	0.62718	3.6e-06	0.16453	1	0.00014	1	1	1	1	1	1.3e-05	0.0358	0.15166	1.4e-13	0.26798	1	0.1778	1	1	1	1
GO:0016925	2614	protein sumoylation	1	1	0.01063	0.00038	1	1	1	1	0.11134	0.00033	1	1	1	1	0.71445	0.794	0.92956	0.99265	0.50574	0.81149	1	1	1	1	0.60669	0.00347	1	8.9e-06	1	1	1	1	1	1	1	1	0.60016	0.07235	0.73284	3.1e-05	1	1	1	1	1	1	1
GO:0009773	11	photosynthetic electron transport in photosystem I	0.00115	1	0.21682	0.0028	0.49555	0.3206	1	1	0.17823	5.5e-06	0.58997	1	1	1	5.7e-24	4.5e-22	7.2e-27	3.3e-25	5.4e-24	3.3e-26	2.1e-05	1	1	1	0.00664	1	1	2.1e-05	0.27483	1	0.07476	1	1	1	1	1	0.02212	0.9183	1	6.1e-10	0.32721	1	1	1	1	1	1
GO:0006833	103	water transport	0.03382	0.36469	5.9e-07	3e-09	0.00031	0.43995	0.45398	1	0.0002	2.3e-10	4e-05	0.44704	0.70246	1	0.00186	0.00013	0.00175	1.2e-05	0.0018	3.3e-05	1	0.00593	0.26088	1	0.00653	3.6e-05	0.00226	1.1e-06	0.00804	0.01279	0.26088	0.69867	0.37265	1	1	1	0.00552	0.01359	0.0002	2.2e-06	0.06693	0.00012	0.1071	1	0.47428	1	1
GO:0018298	483	protein-chromophore linkage	0.29949	1	0.16911	0.00053	0.40782	3.9e-10	1	1	0.28111	0.00031	0.14607	0.11006	1	1	1.3e-05	0.00026	5.1e-06	0.00032	5.6e-05	3.9e-05	1	0.20435	1	1	0.51999	0.14528	0.84679	2.3e-05	0.21812	1	1e-13	0.21028	1	1	1	1	0.82412	0.11403	0.91811	3.5e-06	0.03649	1	0.0221	1	1	1	1
GO:0006301	1543	postreplication repair	1	1	0.01221	0.00019	1	1	1	1	0.02569	0.00012	1	1	1	1	0.70928	0.99905	0.5191	0.99993	0.56143	0.99864	1	1	1	1	0.83771	0.00092	0.85458	5.3e-06	1	1	1	1	1	1	1	1	0.52532	0.01115	0.92362	8.3e-07	1	1	1	1	1	1	1
GO:0006972	350	hyperosmotic response	0.1653	0.1651	0.0004	2.6e-07	0.01069	0.43505	0.25419	1	0.00216	1.2e-08	0.00387	1	0.58277	0.1157	0.30039	0.11362	0.61058	0.04401	0.34504	0.06357	1	0.03907	0.38855	0.218	0.66136	4.8e-06	0.07388	7e-06	0.05082	0.07526	0.38855	0.57706	0.17233	1	1	1	0.15728	0.00299	0.00866	1.3e-05	0.23505	0.00368	1	1	0.27683	1	1
GO:0032544	3035	plastid translation	1	1	0.63037	0.00035	0.12266	1	1	1	1	0.00108	0.01157	1	1	1	8.6e-05	0.00019	2.6e-05	5.2e-05	8.5e-05	3.4e-05	1	1	1	1	0.35716	1	1	2.4e-05	0.0596	1	1	1	1	1	1	1	1	1	1	5.8e-05	0.00241	1	1	1	1	1	1
GO:0009644	16	response to high light intensity	0.00208	0.0194	0.00028	0.00149	0.65418	0.012	0.53823	1	0.00128	2.8e-08	0.07143	0.17223	0.78731	0.0919	2.4e-07	7.6e-07	5.8e-05	5e-08	9.9e-07	8.5e-09	0.19524	0.00351	0.00632	1	0.00078	0.06923	0.74526	5.4e-05	0.47019	0.83316	0.00632	0.19341	0.44865	1	1	1	0.00061	0.22351	0.49148	1.3e-10	0.30824	0.09412	0.1347	0.4575	1	0.5153	1
GO:0080129	847	proteasome core complex assembly	0.73537	0.28354	4.3e-05	5.9e-07	0.8587	0.00486	1	1	1.8e-06	1.6e-05	0.71987	0.06955	1	1	0.00099	0.0514	0.28795	0.02194	2.8e-05	0.3647	1	0.5742	1	0.1051	0.00495	0.00382	0.1429	5.7e-07	1	0.64327	1	0.00184	1	1	1	1	1.6e-05	0.02169	0.01749	0.00054	1	0.40619	1	0.0477	1	1	1
GO:0006096	276	glycolytic process	0.12034	0.13927	1.3e-08	2.4e-12	0.03867	0.36901	0.58671	1	1.9e-07	2.2e-12	0.0116	0.57902	0.8297	1	8.3e-08	1.1e-06	2e-07	4.7e-08	3.6e-10	2.8e-08	1	0.02633	0.35689	0.198	0.00018	4.4e-05	2e-07	1e-05	0.10672	0.1444	0.35689	0.51879	0.49381	1	1	1	9.6e-07	0.01994	4.2e-07	1e-05	0.18283	0.02066	1	0.5031	0.60895	1	1
GO:0006098	26	pentose-phosphate shunt	0.00592	1	0.00227	0.00011	0.61541	0.5372	1	1	0.01589	6.5e-08	0.02263	1	1	1	0	0	0	0	0	0	0.00099	0.40424	1	1	1.8e-05	0.70496	0.14646	0.00017	0.44058	0.81541	0.30526	0.76432	1	1	1	1	0.00356	0.46348	0.39854	1.1e-09	0.03716	0.19317	1	1	1	1	1
GO:0009750	242	response to fructose	0.0955	0.07011	0.02723	2.8e-05	0.014	0.42315	0.44291	1	0.14923	0.0001	0.00049	0.11054	0.32379	1	8.4e-11	2.4e-09	1.3e-10	1.7e-10	4e-09	4.9e-09	1	0.02538	0.03372	1	0.92857	0.00041	0.03419	0.00036	0.03207	0.15123	1	0.31935	0.36287	1	1	1	0.59124	0.07334	0.20256	9.1e-05	0.0007	0.11078	0.1038	0.3706	0.12645	1	1
GO:0046482	3757	para-aminobenzoic acid metabolic process	1	0.1034	0.01375	0.00042	0.13244	2.8e-05	0.13549	1	0.02607	0.00919	0.56593	0.00038	0.25298	1	0.01103	0.27988	0.00526	0.28928	0.04943	0.76367	1	1	1	0.0357	1	0.00014	0.66113	4.4e-05	0.25978	0.28638	1	9.5e-06	1	0.03277	1	1	0.88054	0.00169	0.8042	0.00083	1	0.36849	1	0.0002	1	0.1276	1
GO:0010218	80	response to far red light	0.02456	0.00263	0.84147	0.00076	0.4825	0.01266	1	1	0.78953	7.1e-08	0.62445	0.30491	1	1	8.8e-18	4.3e-18	1.6e-22	5.4e-21	1.5e-18	8.6e-21	0.00707	0.50986	0.0008	1	0.44948	0.95707	0.50506	0.00014	0.17697	1	3.1e-05	1	1	1	1	1	0.90289	0.52625	0.63144	2.6e-10	0.24161	1	0.0672	1	1	1	1
GO:0051788	705	response to misfolded protein	0.53933	0.36628	2.7e-05	7.1e-06	0.93123	0.00391	1	1	5.2e-08	0.00015	0.8611	0.02116	1	1	0.00354	0.06194	0.26728	0.00536	3.3e-05	0.35516	1	0.32229	1	0.1409	0.00303	0.00374	0.13855	9.1e-06	1	0.75588	1	0.00125	1	1	1	1	4.5e-07	0.01429	0.02113	0.00354	1	0.56888	1	0.012	1	1	1
GO:0035304	134	regulation of protein dephosphorylation	0.04121	0.27995	0.01859	0.00937	0.85449	1	1	1	0.03517	5.8e-05	0.91884	1	1	1	6.2e-17	4e-18	1.4e-17	1.5e-21	4.5e-15	7.6e-21	0.00116	1	0.19657	1	0.00057	0.76696	0.9077	0.00025	0.59553	1	1	1	1	1	1	1	0.02181	0.37655	0.88473	1.1e-07	0.67253	1	1	1	1	1	1
GO:0006334	1556	nucleosome assembly	1	1	0.00828	0.00017	1	1	1	1	0.04484	3.4e-05	1	1	1	1	0.01146	0.42396	0.12963	0.12098	0.00057	0.90411	1	1	1	1	0.0127	0.20184	0.62272	1.9e-05	1	1	1	1	1	1	1	1	0.12562	0.16118	0.29477	2e-05	1	1	1	1	1	1	1
GO:0009963	822	positive regulation of flavonoid biosynthetic process	0.71054	1	0.32737	0.00432	0.26978	0.64328	1	0.0586	0.88115	0.00335	0.20798	0.33377	0.56435	1	0.00015	0.00025	5e-06	1.1e-05	0.0003	0.00032	1	0.54895	1	1	0.8553	0.0982	0.76621	0.00028	0.20899	0.61759	1	0.56055	1	1	0.0256	1	0.84582	0.78232	0.92815	2.4e-05	0.28201	0.37313	0.0747	1	0.35644	1	1
GO:0010114	257	response to red light	0.10819	0.00298	0.79409	0.01237	0.23877	4.3e-05	1	1	0.61604	4e-05	0.37662	0.05481	1	1	5.2e-17	1.5e-14	1.7e-22	1.5e-16	1.9e-18	4.2e-17	0.06333	0.52528	0.00091	1	0.66539	0.80092	0.94037	0.00028	0.1892	0.59322	1.2e-06	0.17248	1	1	1	1	0.80707	0.40393	0.98705	3.9e-09	0.0753	1	0.0701	0.2645	1	1	1
GO:0006412	1094	translation	0.98798	0.80182	1.5e-06	0.00034	0.57779	0.96957	1	1	6.1e-07	7.8e-06	0.65817	0.87924	0.98677	1	0.07107	0.52492	0.02739	0.48575	1.2e-19	0.26415	0.66209	1	1	0.4167	4e-12	0.67945	0.8966	1.2e-06	0.44037	0.72411	1	0.92536	1	1	1	1	1.9e-08	0.16216	0.20081	3.3e-05	0.59889	0.90316	1	0.8189	1	0.8679	1
GO:0010155	708	regulation of proton transport	0.54263	0.17816	0.31139	0.01653	0.3161	0.0269	1	1	0.67588	0.00026	0.43812	0.22606	1	1	1e-15	1.3e-11	8.6e-19	1.1e-11	3.5e-19	8.9e-15	0.24278	1	0.12256	1	0.1771	0.66307	0.91506	0.00079	0.10087	1	0.00029	1	1	1	1	1	0.72544	0.59066	0.9068	1.2e-06	0.142	1	0.0478	1	1	1	1
GO:0006662	539	glycerol ether metabolic process	0.3464	1	0.00116	0.00108	0.46525	0.29784	1	1	0.0007	0.00268	0.19283	1	1	1	0.00041	0.00172	0.00015	0.00149	0.00013	0.00024	1	0.23899	1	1	0.00401	0.0948	0.37339	0.00067	1	0.28088	1	0.24576	1	1	1	1	0.00014	0.38644	0.55777	0.00066	1	0.07328	1	1	1	1	1
GO:0010286	411	heat acclimation	0.21424	1	0.31328	0.00588	0.36346	0.51556	1	1	0.15739	0.00356	0.08355	1	1	1	0.29526	0.03231	0.37279	0.00527	0.38239	0.02927	0.26647	0.42867	1	1	0.92835	0.0615	0.65866	0.00096	1	0.14509	1	0.43904	1	1	1	1	0.9238	0.01543	0.84997	9.4e-05	0.52437	0.06353	1	1	1	1	1
GO:0009737	596	response to abscisic acid	0.4158	0.0017	0.00197	0.00059	0.24434	0.54316	0.42813	0.2997	0.00448	7.6e-05	0.40474	0.20334	0.34127	0.0323	0.50039	0.0696	0.71426	0.06124	0.85527	0.40327	0.92572	0.17184	0.00091	0.4571	0.11011	0.00458	0.19582	0.00062	0.36806	0.31274	0.70545	0.51164	0.55425	0.42877	1	0.18419	0.25849	0.00259	0.11057	0.00015	0.72997	0.17865	0.0702	0.5689	0.24608	0.6613	0.0968
GO:0042254	270	ribosome biogenesis	0.12026	0.08467	0.00241	0.00011	0.72894	0.13006	1	1	0.00053	2.8e-07	0.80408	0.74809	1	1	0.31065	0.89782	0.12247	0.51366	8.5e-11	0.30815	0.2882	1	0.15156	0.2964	2.2e-05	0.87583	0.80225	4e-07	0.15802	1	0.1336	1	1	1	1	1	0.00119	0.0114	0.0366	1.8e-06	0.27679	0.98827	0.2318	1	1	1	1
GO:0009414	99	response to water deprivation	0.03084	0.30003	0.01536	0.02659	0.05677	0.29643	0.00058	1	0.23578	0.05346	0.04022	0.68428	0.16852	0.0128	0.11468	0.00565	0.58101	0.00555	0.06054	0.05348	1	0.00193	0.52411	0.31	0.72373	0.00076	0.94328	0.00055	0.35588	0.05283	0.52411	0.3281	0.02533	0.00385	1	1	0.69588	0.05092	0.94854	0.00089	0.72258	0.0065	0.2429	0.1083	0.0691	0.7518	1
GO:0010583	814	response to cyclopentenone	0.70176	1	0.51632	0.01128	0.00195	6.3e-05	0.33287	1	0.22352	0.00793	0.00049	4.4e-05	0.04682	1	7.5e-05	0.02585	0.00016	0.00706	0.00124	0.06016	1	0.54022	1	1	0.93601	0.15499	0.87245	0.00051	0.20154	0.00241	1	1.5e-05	1	0.08848	1	1	0.83213	0.0517	0.8354	0.00029	0.27269	0.00028	1	1.5e-05	1	0.0063	1
GO:0015995	360	chlorophyll biosynthetic process	0.17841	0.00576	5e-05	0.00785	0.63304	0.34177	1	1	0.00538	5.4e-07	0.94023	1	1	1	2e-23	1.9e-19	7.5e-28	7.1e-20	1.8e-23	2.4e-24	0.01504	1	0.00178	1	7.8e-09	0.85183	0.76769	0.00061	0.26677	1	0.21771	0.62254	1	1	1	1	0.00164	0.35973	0.87514	1.3e-10	0.71418	1	1	1	1	1	1
GO:0006511	792	ubiquitin-dependent protein catabolic process	0.67246	0.58418	0.01021	2.5e-05	0.9942	0.06748	1	1	0.00114	0.00121	0.99042	0.10328	1	1	0.0278	0.2558	0.78021	0.1043	0.01099	0.82417	1	0.38155	1	0.2534	0.0495	0.00081	0.12271	4e-05	1	0.93365	1	0.67722	1	1	1	1	0.00385	0.01509	0.04595	0.011	1	0.88176	1	1	1	1	1
GO:0010951	366	negative regulation of endopeptidase activity	0.17933	0.04836	0.34969	0.01262	1	0.15154	1	1	0.60204	0.01068	1	0.06269	0.12407	1	0.35539	0.82773	0.62522	0.70041	0.08846	0.65547	1	0.1192	1	0.0164	1	0.10127	1	0.00087	1	1	1	0.12285	1	1	1	1	1	0.27786	1	0.00036	1	1	1	0.051	0.06785	1	1
GO:0009269	2006	response to desiccation	1	1	0.05885	0.00384	1	1	1	1	0.00471	0.00199	1	1	1	0.0139	0.00104	0.00033	0.00189	0.00012	0.02202	0.00784	1	1	1	1	0.48938	0.0413	0.82994	0.00035	1	1	1	1	1	1	1	1	0.21404	0.00735	0.67527	0.00027	1	1	1	1	1	1	0.0047
GO:0010035	187	response to inorganic substance	0.06088	0.0618	0.81976	0.01252	0.04538	0.0137	0.88556	1	0.94201	0.03786	0.13007	0.22254	0.66575	0.0157	0.04325	0.20914	0.58876	0.05976	0.11185	0.05701	0.74718	0.25234	0.21265	0.1101	0.96577	0.33122	0.98613	0.00079	0.1577	0.10476	0.68281	0.01218	0.14003	1	1	1	0.81662	0.18569	0.99656	0.0357	0.52655	0.53435	0.6116	0.0267	0.35395	0.8399	1
GO:0009061	195	anaerobic respiration	0.06681	1	0.02898	0.00826	0.09677	0.05587	1	1	0.00261	0.00192	0.12418	0.0224	0.04528	1	0.53799	0.60128	1	0.83625	0.229	0.81799	1	0.04343	1	1	1	0.00537	1	0.00143	1	0.0522	1	0.04482	1	1	1	1	1	0.00022	1	0.00016	1	0.07043	1	0.0181	1	0.0215	1
GO:0009637	342	response to blue light	0.16156	0.00039	0.6237	0.02206	0.33282	0.02851	0.37382	1	0.64698	1.9e-06	0.49514	0.36767	1	1	1.7e-18	2.9e-16	4.2e-20	1.1e-17	7.3e-20	3.9e-19	0.08742	0.59286	7.7e-05	1	0.13914	0.9624	0.72624	0.00352	0.07143	1	0.00155	0.60465	0.30281	1	1	1	0.49781	0.74507	0.91783	3.7e-10	0.11505	1	0.0839	1	1	1	1
GO:0009698	524	phenylpropanoid metabolic process	0.32996	0.40183	0.00487	0.04653	0.01378	0.06837	0.14772	1	0.01991	0.00263	0.01223	0.02873	0.74671	1	0.00121	0.00114	0.00408	0.00144	0.26702	0.00239	0.51731	0.3751	0.28997	1	0.52876	0.00065	0.16322	0.00222	0.05199	0.22576	1	0.03414	0.09624	1	1	1	0.10761	0.06942	0.51961	0.00045	0.09506	0.00063	1	0.0164	0.51731	1	1
GO:0015979	110	photosynthesis	0.03851	0.05602	0.02391	0.00149	0.0839	0.10993	1	1	0.37126	0.01409	0.08465	0.1141	0.91401	1	4.5e-07	1.4e-06	1.2e-07	4.3e-07	4.4e-07	2.3e-07	0.01813	0.90163	0.01884	1	0.19787	0.69025	0.9995	0.00316	0.01161	0.94148	0.00048	0.91178	1	1	1	1	0.61447	0.43589	0.99998	0.00071	0.03443	0.52899	0.0012	1	0.72784	1	1
GO:0019684	233	photosynthesis, light reaction	0.09045	0.14377	0.01527	0.02882	0.0514	0.56224	1	1	0.21275	0.00737	0.15937	0.60065	0.84712	1	9.3e-14	3e-15	9.3e-14	6.7e-15	1.8e-11	1.3e-18	0.04625	0.8303	0.07076	1	0.00727	0.63496	0.99995	0.00337	0.01159	0.88613	0.03218	1	1	1	1	1	0.83712	0.20783	1	9.1e-05	0.08761	0.56083	0.161	1	0.63071	1	1
GO:0000413	1292	protein peptidyl-prolyl isomerization	1	0.11886	0.15941	0.00231	1	0.34262	1	1	0.23621	0.00089	1	1	1	1	0.01292	0.06852	0.00209	0.02862	0.00237	0.01716	1	1	1	0.0413	0.22706	0.3284	0.73852	0.00023	1	1	0.08087	1	1	1	1	1	0.21808	0.49671	0.67411	7.5e-05	1	1	1	1	1	1	1
GO:0045454	517	cell redox homeostasis	0.32322	1	0.00105	0.01375	0.82134	0.622	1	1	0.00113	0.0452	0.38171	1	1	1	2.7e-05	0.00149	2.9e-05	0.00025	0.00027	7e-05	1	0.17128	1	1	0.01093	0.03561	0.72087	0.00196	1	0.59635	1	0.53976	1	1	1	1	0.00042	0.26794	0.81139	0.0052	0.63119	0.34692	1	1	1	1	1
GO:0042538	921	hyperosmotic salinity response	0.8207	0.35019	0.64566	0.03839	0.45698	0.76046	0.43729	1	0.74188	0.00316	0.2254	1	0.68397	0.0693	0.83981	0.5664	0.92627	0.62994	0.78868	0.48315	1	0.66838	1	0.1337	0.99058	0.115	0.78049	0.00548	0.69518	0.3812	1	0.68014	0.35793	1	1	1	0.96546	0.28562	0.37677	0.00147	0.76897	0.10576	1	1	0.45719	1	1
GO:0072708	4446	response to sorbitol	1	1	0.05689	0.00884	1	1	1	1	0.0512	0.01582	1	1	1	1	0.04702	0.06215	0.03059	0.22474	0.04687	0.2058	1	1	1	1	1	0.01788	1	0.00224	1	1	1	1	1	1	1	1	1	0.015	1	0.00351	1	1	1	1	1	1	1
GO:0006869	403	lipid transport	0.2058	0.32699	0.30509	0.00719	0.00217	0.37427	0.09664	1	0.10406	0.02745	0.00021	0.4038	0.28237	0.0638	0.05277	0.01257	0.03633	0.02771	0.0737	0.01759	0.01818	1	0.23194	1	0.64396	0.19262	0.41655	0.00368	0.29452	0.00136	1	0.27832	1	0.10099	1	1	0.33372	0.12289	0.5027	0.01227	0.14902	0.00025	1	0.3417	0.42952	0.3905	1
GO:0042742	29	defense response to bacterium	0.0091	0.08654	0.07371	0.03065	0.00869	0.97079	0.35375	1	0.06021	9.4e-05	0.00275	0.75143	0.77395	0.1626	2.5e-05	1.7e-07	0.00013	1.9e-08	0.00032	3.4e-09	0.18547	0.01782	0.03158	1	0.5614	0.02656	0.66427	0.00617	0.00827	0.22289	1	0.9403	0.66561	0.21838	1	1	0.20176	0.1118	0.7125	6.3e-07	0.00937	0.07452	1	0.6754	0.77924	0.7362	1
GO:0009407	303	toxin catabolic process	0.13274	0.39122	0.13877	0.00995	0.02553	6.9e-07	0.48419	1	0.02162	0.01546	0.03429	4.1e-05	0.1442	1	0.01093	0.16834	0.02922	0.03085	0.0017	0.45783	0.50513	0.13165	1	0.1524	0.74277	0.03426	0.88363	0.00029	0.39339	0.01816	1	6.8e-08	1	0.1406	1	1	0.14586	0.05417	0.69047	0.0019	0.49919	0.01764	1	1.2e-05	1	0.0235	1
GO:0009657	76	plastid organization	0.02229	0.27694	0.02148	0.17274	0.56306	0.4473	1	1	0.08578	0.01515	0.67254	1	1	1	1.8e-15	7e-13	3.6e-18	1.3e-15	1.5e-16	1.6e-16	9.3e-05	0.93211	0.15041	1	0.00166	0.9816	0.96578	0.01111	0.15585	0.96113	0.15041	0.762	1	1	1	1	0.15293	0.59075	0.99817	7.2e-05	0.43762	0.98802	1	1	1	1	1
GO:0042398	106	cellular modified amino acid biosynthetic process	0.03509	0.16579	0.00041	0.00311	0.28407	0.45169	0.21478	1	0.0002	0.00115	0.01193	0.21081	0.38392	1	0.03594	0.00588	0.01107	0.00419	0.15147	0.00415	0.22658	0.07787	0.11378	1	0.05983	0.0026	0.16482	0.00749	0.39321	0.429	1	0.3808	0.16998	1	1	1	0.00058	0.08326	0.54706	0.00019	0.12499	0.04021	1	0.1742	0.22658	1	1
GO:0006868	163	glutamine transport	0.04818	1	0.42468	0.01988	1	1	1	1	0.40589	0.0347	1	1	1	1	0.75179	0.79137	0.68954	1	0.09616	0.29573	0.0174	1	1	1	1	0.2534	1	0.00525	1	1	1	1	1	1	1	1	1	0.23361	1	0.00813	1	1	1	1	1	1	1
GO:0010731	154	protein glutathionylation	0.04818	1	0.42468	0.00148	0.00201	1	1	1	0.07981	0.0347	0.00338	1	0.03256	1	0.01407	0.40729	0.00787	0.0814	0.01401	0.0709	1	0.03122	1	1	1	0.2534	1	0.00023	0.00045	1	1	1	1	1	1	1	0.21425	0.23361	1	0.00813	0.00069	1	1	1	1	0.0154	1
GO:0009409	402	response to cold	0.20513	2.5e-05	0.00038	0.00119	0.20296	0.29915	0.89376	1	0.00165	0.0001	0.01635	0.88867	1	0.0275	0.11023	0.00053	0.04742	6.3e-05	0.16639	0.00112	0.20189	0.40947	6.8e-06	0.4287	0.00734	0.01644	0.08003	0.00515	0.16509	0.13372	1	0.14217	1	1	1	1	0.08863	0.12311	0.10291	0.00025	0.48366	0.00052	1	0.8304	0.90767	0.8777	0.089
GO:0009611	335	response to wounding	0.15743	0.21976	0.57525	0.07335	9.5e-05	0.08308	0.34588	0.165	0.36054	0.14973	1.9e-06	1	0.7053	1	0.17767	2.2e-06	0.03354	2e-07	0.09722	8e-05	0.73174	0.08518	0.46131	0.2445	0.94457	0.15296	0.7795	0.0126	0.0131	0.00208	1	0.03408	1	0.03047	0.0744	1	0.57675	0.28211	0.96588	0.00521	0.37596	5.4e-08	1	1	1	0.3178	1
GO:0034614	232	cellular response to reactive oxygen species	0.08953	1	0.62909	0.03604	0.52414	0.34262	1	1	0.89197	0.1253	1	1	1	1	0.01292	0.51808	0.00522	0.3732	0.05131	0.11936	1	0.27676	1	1	0.91854	0.3284	1	0.06895	1	0.32374	1	0.28438	1	1	1	1	1	0.49671	1	0.12221	1	1	1	1	1	1	1
GO:0007033	1812	vacuole organization	1	0.22588	0.11735	0.00947	1	1	1	1	0.31895	0.07649	0.8588	1	0.49548	1	0.04596	0.06742	0.11276	0.07978	0.0703	0.21458	1	1	1	0.0817	0.99374	0.002	0.26758	0.01221	1	1	1	1	1	1	1	1	0.72066	0.16483	0.54176	0.04347	1	0.65978	1	1	0.30434	1	1
GO:0009723	625	response to ethylene	0.45276	0.02139	0.523	0.16724	0.32244	0.07535	0.06003	1	0.61281	0.07497	0.00489	0.05634	0.34406	1	0.31283	0.01765	0.24306	0.04229	0.92144	0.07379	0.20788	0.78114	0.03653	0.2895	0.99851	0.01458	0.97084	0.00769	0.81447	0.12866	0.52895	0.07337	0.10503	0.29169	1	1	0.99811	0.02732	0.9724	0.00091	0.32426	0.00251	1	0.0289	0.46975	0.4065	1
GO:0009739	933	response to gibberellin	0.83282	0.00985	0.08642	0.02555	0.7363	0.14404	0.45031	1	0.17482	0.0279	0.24967	0.02027	0.69845	1	0.04689	0.35878	0.03575	0.52879	0.01448	0.15281	1	0.68295	0.00311	1	0.86719	0.51297	0.8994	0.09075	1	0.4001	1	0.09815	1	0.12799	1	1	0.74899	0.04724	0.92218	0.03228	0.78235	0.11765	1	0.0114	1	0.4293	1
GO:0009413	2023	response to flooding	1	1	0.19837	0.01823	1	1	1	1	0.188	0.02733	1	1	1	1	0.05913	0.07237	0.04349	0.05185	0.059	0.04664	1	1	1	1	1	0.11031	1	0.0071	1	1	1	1	1	1	1	1	1	0.10095	1	0.00965	1	1	1	1	1	1	1
GO:0018171	2651	peptidyl-cysteine oxidation	1	1	0.01095	0.01823	1	0.01629	1	1	0.00977	0.02733	1	0.00645	1	1	1	0.07237	1	0.40362	1	0.04664	1	1	1	1	1	0.00322	1	0.0071	1	1	1	0.01301	1	1	1	1	1	0.00268	1	0.00965	1	1	1	0.0052	1	1	1
GO:0035269	3226	protein O-linked mannosylation	1	1	1	0.01823	1	1	1	1	1	0.02733	1	1	1	1	1	1	1	1	1	1	1	1	1	1	1	1	1	0.0071	1	1	1	1	1	1	1	1	1	1	1	0.00965	1	1	1	1	1	1	1
GO:0051410	4048	detoxification of nitrogen compound	1	1	1	0.01823	1	1	1	1	1	0.02733	1	1	1	1	1	1	1	1	1	1	1	1	1	1	1	1	1	0.0071	1	1	1	1	1	1	1	1	1	1	1	0.00965	1	1	1	1	1	1	1
GO:0022900	1164	electron transport chain	1	0.23547	0.10884	0.08161	0.46358	0.58938	1	1	0.07519	0.0661	0.14524	1	1	1	0.29299	0.7166	0.37643	0.49152	0.05228	0.42087	1	1	0.16383	1	0.04488	0.94898	0.91655	0.04973	0.16729	1	0.16383	1	1	1	1	1	0.05914	0.97828	0.93723	0.03144	0.06231	0.6772	1	1	1	1	1
GO:0006598	32	polyamine catabolic process	0.00976	0.10563	0.00051	4e-05	0.13735	0.30931	0.13835	1	7e-05	1e-05	0.00148	0.13567	0.25792	1	0.00614	0.00015	0.00266	3.1e-05	0.01413	0.00016	0.14634	0.03283	0.07169	1	0.06273	0.00345	0.00171	0.01158	0.26483	0.29184	1	0.25561	0.1084	1	1	1	0.00021	0.08182	0.00932	0.00103	0.05463	0.0113	1	0.1112	0.14634	1	1
GO:0030042	2812	actin filament depolymerization	1	1	0.71011	0.00813	0.28437	1	0.07323	1	0.67889	0.00811	1	1	0.00996	1	0.3179	0.2614	0.73732	0.05812	0.31677	0.37671	1	1	1	1	1	0.37833	0.32677	0.01026	0.1454	1	1	1	0.05691	1	1	1	0.67039	0.70614	0.19757	0.02081	1	1	1	1	0.00291	1	1
GO:0010167	57	response to nitrate	0.01479	0.39579	0.86009	0.07059	7.7e-10	0.08396	0.00435	1	0.85726	0.0199	2.1e-10	0.13841	0.00038	1	3.9e-12	4.3e-08	2.2e-15	2.5e-06	4.8e-10	2.5e-08	0.15766	0.03915	1	0.1545	0.96792	0.47812	0.8924	0.00614	9.4e-06	2.4e-05	1	0.04323	0.00166	1	1	1	0.84395	0.72562	0.93105	0.00031	5.1e-05	1.3e-06	1	0.0974	7.1e-05	0.4674	1
GO:0009060	709	aerobic respiration	0.54263	1	0.04963	7.5e-05	0.68383	0.13645	1	0.0374	0.0127	0.00026	0.43812	0.22606	1	1	0.00208	0.01622	0.00035	0.00314	0.00017	0.0018	1	0.39492	1	1	0.06945	0.01361	0.00643	0.00589	1	0.45477	1	0.09411	1	1	1	0.02154	0.01741	0.11446	0.00614	0.02088	0.4867	0.56232	1	0.1871	1	1	1
GO:0016072	241	rRNA metabolic process	0.09482	0.18635	0.47558	0.03464	0.67965	0.12077	1	1	0.45811	0.05772	0.85289	0.64776	1	1	0.14993	0.19155	0.10181	0.12749	0.14596	0.11149	1	1	0.09643	1	1	0.80939	0.65621	0.00929	0.17245	1	1	1	1	1	1	1	1	0.026	0.17507	0.0138	0.27914	1	0.1809	1	1	1	1
GO:0006605	528	protein targeting	0.33541	0.1602	0.27131	0.00794	0.87778	0.83783	0.94617	0.3465	0.34079	0.2455	0.99961	0.52957	0.82515	1	0.96963	0.99974	0.99959	0.9992	0.3618	0.99987	0.18039	0.63819	0.16554	0.5179	0.91762	0.52432	0.61791	0.04638	0.53247	0.96296	0.76769	0.81891	0.89475	1	0.1667	1	0.3373	0.61121	0.90319	0.00097	0.29256	0.53578	0.4214	0.6645	0.58561	0.9354	1
GO:0010555	2392	response to mannitol	1	1	0.02158	0.04988	1	1	1	1	0.08713	0.09324	1	1	1	1	0.10392	0.14741	0.05908	0.22742	0.1035	0.19816	1	1	1	1	0.41731	0.02134	1	0.01025	1	1	1	1	1	1	1	1	1	0.01672	1	0.01742	1	1	1	1	1	1	1
GO:0019755	2777	one-carbon compound transport	1	1	0.3225	0.04988	0.14782	1	1	1	0.2979	0.19327	1	1	1	1	0.52359	0.04811	0.41103	0.08199	0.52272	0.19816	1	1	1	1	1	0.12606	1	0.01025	0.07236	1	1	1	1	1	1	1	1	0.10818	1	0.07858	0.08848	0.10844	1	1	1	1	1
GO:0000303	62	response to superoxide	0.016	1	0.33447	0.025	1	0.07208	1	1	0.7947	0.09872	1	0.16055	1	1	0.44298	0.49394	0.22211	0.23266	0.56736	0.26505	0.17298	0.04576	1	1	0.92973	0.08426	0.94014	0.09508	1	1	1	0.04847	1	1	1	1	1	0.30623	0.97662	0.16308	1	1	1	0.1319	1	1	1
GO:0000209	1258	protein polyubiquitination	1	1	0.0942	0.01974	1	1	1	1	0.07985	0.0486	1	1	1	1	0.62262	0.96484	0.48679	0.92579	0.62162	0.90932	1	1	1	1	1	0.18629	1	0.00195	1	1	1	1	1	1	1	1	1	0.00991	1	0.00425	1	1	1	1	1	1	1
GO:0000422	1293	autophagy of mitochondrion	1	0.04126	0.84748	0.06841	1	1	1	1	1	0.13598	0.2754	1	1	1	0.21414	0.14618	0.12389	0.07021	0.21333	0.1411	1	1	1	0.0139	1	0.6299	1	0.01108	1	1	1	1	1	1	1	1	1	1	1	0.0206	1	0.16257	1	1	1	1	1
GO:0019464	173	glycine decarboxylation via glycine cleavage system	0.05754	1	0.12352	0.00396	0.08354	1	1	1	0.46466	0.00843	0.10743	1	1	1	0.00406	0.00655	0.00195	0.00297	0.00404	0.00231	0.02085	1	1	1	0.03022	1	0.26826	0.00985	0.04014	1	1	1	1	1	1	1	0.25125	1	0.34073	0.01508	0.04927	1	1	1	1	1	1
GO:0010196	180	nonphotochemical quenching	0.05754	1	0.00151	0.00396	0.08354	0.04808	1	1	0.11205	0.00843	1	1	1	1	0.03409	0.00655	0.01971	0.00297	0.03396	0.02235	0.02085	1	1	1	0.25513	0.0032	1	0.00066	0.04014	1	0.00986	1	1	1	1	1	1	0.03499	1	0.00118	1	1	1	1	1	1	1
GO:0015669	2451	gas transport	1	1	0.12352	0.03581	1	1	1	1	0.46466	0.06097	1	1	1	1	0.15878	0.04851	0.10964	0.1358	0.44921	0.02235	1	1	1	1	1	0.04143	1	0.00985	1	1	1	1	1	1	1	1	1	0.27333	1	0.01508	1	1	1	1	1	1	1
GO:0043243	3423	positive regulation of protein-containing complex disassembly	1	1	0.01794	0.03581	1	1	1	1	0.01535	0.06097	1	1	1	1	0.15878	0.20062	0.36568	0.78794	0.03396	0.38388	1	1	1	1	1	0.16048	1	0.00985	1	1	1	1	1	1	1	1	1	0.1472	1	0.01508	1	1	1	1	1	1	1
GO:0045732	3597	positive regulation of protein catabolic process	1	1	0.48492	0.03581	1	1	1	1	0.46466	0.06097	1	1	1	1	0.15878	1	0.36568	1	0.44921	0.76782	1	1	1	1	1	0.29579	1	0.00985	1	1	1	1	1	1	1	1	1	0.27333	1	0.01508	1	1	1	1	1	1	1
GO:0032269	761	negative regulation of cellular protein metabolic process	0.63244	0.22201	0.16818	0.00743	0.77082	0.00944	1	1	0.79358	0.01198	0.56806	0.04212	0.48871	1	0.59038	0.79428	0.73094	0.63244	0.58787	0.52134	1	0.47417	1	0.0802	0.99309	0.14328	0.89235	0.01693	0.49936	1	1	0.00429	1	1	1	1	1	0.1527	0.81592	0.05028	0.20766	1	1	0.0285	0.2994	1	1
GO:0045036	337	protein targeting to chloroplast	0.15766	1	3.3e-05	0.00104	1	1	1	1	0.17081	0.00517	1	1	1	1	3.5e-09	1.9e-08	4.4e-11	8e-11	6.4e-10	1.4e-09	0.02633	1	1	1	1.9e-07	0.98527	0.30158	0.0166	1	1	1	1	1	1	1	1	0.05219	0.72808	0.10821	0.02205	1	1	1	1	1	1	1
GO:0072666	59	establishment of protein localization to vacuole	0.01501	0.30646	1	0.01268	1	1	0.38623	1	1	0.17365	1	1	0.6239	1	0.17862	0.71226	0.66437	0.56984	0.50965	0.93125	0.40471	0.01407	0.21641	1	0.71211	1	0.76207	0.35359	1	1	1	1	0.31349	1	1	1	0.08676	1	0.935	0.01673	1	1	1	1	0.40471	1	1
GO:0006081	478	cellular aldehyde metabolic process	0.29532	0.60276	0.00555	0.00071	0.0412	0.94607	1	1	0.10079	0.01219	0.15523	0.70054	1	1	0.59601	0.26503	0.05793	0.27269	0.33016	0.08544	0.13812	0.68002	0.45948	1	0.14694	0.61313	0.31938	0.00215	1	0.30887	0.45948	1	1	1	1	1	0.00584	0.01634	0.66904	0.01934	0.19652	0.33509	1	0.6227	1	1	1
GO:0046688	27	response to copper ion	0.00593	1	0.3624	0.01553	0.16012	0.09387	1	1	0.71349	0.03517	0.20336	0.03809	1	1	0.01216	0.07481	0.02364	0.1151	0.01208	0.24943	0.04127	0.07331	1	1	1	0.14582	1	0.00202	1	0.08782	1	0.07561	1	1	1	1	1	0.47202	1	0.00399	1	0.11769	1	0.0309	1	1	1
GO:0030104	465	water homeostasis	0.27838	1	1	0.4392	1	1	0.01234	1	0.10162	0.51339	1	1	0.02537	1	0.57102	0.15147	0.38087	0.11014	0.56957	0.15701	1	0.18903	1	1	0.20876	0.03689	0.23337	0.29603	0.2019	1	1	1	0.00933	1	1	1	0.79667	0.02622	0.06689	0.33782	0.24281	1	1	1	0.01316	1	1
GO:0016109	2563	tetraterpenoid biosynthetic process	1	0.26174	0.02819	0.05914	0.52796	0.63431	1	1	0.14791	0.06458	0.402	1	1	1	1	1	1	1	1	1	1	1	0.18308	1	0.01401	0.38965	0.7475	0.01368	0.5667	0.60862	0.18308	1	1	1	1	1	0.21667	0.29819	0.91863	1	0.64351	0.36194	1	1	1	1	1
GO:0016117	2567	carotenoid biosynthetic process	1	0.26174	0.02819	0.05914	0.52796	0.63431	1	1	0.14791	0.06458	0.402	1	1	1	1.6e-17	2.9e-13	7.5e-20	2.1e-13	8e-17	1.6e-17	1	1	0.18308	1	0.01401	0.38965	0.7475	0.01368	0.5667	0.60862	0.18308	1	1	1	1	1	0.21667	0.29819	0.91863	0.00365	0.64351	0.36194	1	1	1	1	1
GO:0045926	3637	negative regulation of growth	1	1	0.60592	0.00926	1	0.14453	1	1	0.57351	0.02688	1	1	1	1	0.30672	0.6094	0.58175	0.65867	0.71351	0.61247	1	1	1	1	1	0.29384	0.25038	0.01808	1	1	1	0.11708	1	1	1	1	1	0.25827	0.36744	0.03284	1	1	1	1	1	1	1
GO:0044804	3538	autophagy of nucleus	1	0.046	0.87777	0.10263	1	1	1	1	1	0.19416	0.30236	1	1	1	0.30672	0.23044	0.18835	0.11963	0.30571	0.21177	1	1	1	0.0156	1	0.67077	1	0.01808	1	1	1	1	1	1	1	1	1	1	1	0.03284	1	0.17988	1	1	1	1	1
GO:0001906	1375	cell killing	1	0.01719	0.02898	0.05647	1	0.05587	1	1	0.14691	0.09387	0.12418	0.0224	1	1	0.22956	0.08942	1	0.05177	0.06416	0.04331	1	1	1	1	1	1	1	0.01616	1	1	1	0.04482	1	1	1	1	1	0.04733	1	0.02448	0.05724	1	1	0.0181	1	1	1
GO:0016075	2552	rRNA catabolic process	1	1	0.53885	0.05647	1	1	1	1	0.51762	0.09387	1	1	1	1	0.22956	0.28401	0.16303	0.19881	0.229	0.17655	1	1	1	1	1	0.33578	1	0.01616	1	1	1	1	1	1	1	1	1	0.311	1	0.02448	1	1	1	1	1	1	1
GO:0031640	2951	killing of cells of other organism	1	0.01719	0.02898	0.05647	1	0.05587	1	1	0.14691	0.09387	0.12418	0.0224	1	1	0.22956	0.08942	0.00565	0.05177	0.06416	0.04331	1	1	1	0.0058	1	0.00537	1	0.01616	1	1	1	0.04482	1	1	1	1	1	0.04733	1	0.02448	0.05724	1	1	0.0181	1	1	1
GO:0006623	50	protein targeting to vacuole	0.01309	0.29773	0.00031	0.01395	1	1	0.37591	1	0.00028	0.17938	1	1	0.61112	1	0.16421	0.62199	0.58418	0.47989	0.4155	0.89933	0.39406	0.01253	0.20985	1	0.68037	4.8e-06	0.73247	0.00176	1	1	1	1	0.3046	1	1	1	0.07176	0.00108	0.92095	0.02105	1	1	1	1	0.39406	1	1
GO:1905156	4971	negative regulation of photosynthesis	1	0.0317	0.40138	0.02248	1	1	1	1	0.37323	0.04956	0.02387	1	1	1	0.01431	0.01937	1	0.13153	0.01426	0.11937	1	1	0.02124	1	0.12612	1	0.4918	0.01938	1	1	1	1	1	1	1	1	0.12254	1	0.59461	0.03221	0.10371	0.12686	1	1	1	1	1
GO:0032870	615	cellular response to hormone stimulus	0.44296	0.23541	0.03999	0.05278	0.32938	0.76815	0.25591	1	0.05649	0.01663	0.13992	0.66128	0.82372	1	0.24722	0.39309	0.31501	0.81599	0.9632	0.89149	0.498	0.48678	0.24283	0.5557	0.98033	0.91514	0.67226	0.08011	0.27381	0.54077	0.51877	0.85227	0.26934	0.55706	1	1	0.92599	0.65347	0.7299	0.04156	0.50843	0.08342	0.4863	0.765	0.71492	0.8409	1
GO:0009740	2080	gibberellic acid mediated signaling pathway	1	0.21224	0.02082	0.03022	0.40451	0.00793	1	1	0.04955	0.02173	0.26893	0.03842	1	1	0.11096	0.61416	0.18873	0.79213	0.22133	0.51393	1	1	0.14699	1	0.84478	0.001	0.87139	0.00258	1	0.16641	1	0.00358	1	1	1	1	0.66787	0.01073	0.63007	0.00533	1	0.07802	1	0.026	1	1	1
GO:0015996	618	chlorophyll catabolic process	0.44774	1	0.28905	0.10304	0.5827	0.08643	1	1	0.55176	0.10921	0.67975	1	1	0.0245	0.00013	0.00192	7e-05	0.00206	0.00091	0.00013	1	0.31703	1	1	0.78923	0.12376	0.81541	0.02739	0.33663	1	1	0.05847	1	1	1	1	0.78098	0.37777	0.91795	0.01265	0.3972	1	1	1	1	1	1
GO:0009755	687	hormone-mediated signaling pathway	0.51665	0.21258	0.0256	0.05002	0.268	0.72673	0.41717	1	0.04918	0.0175	0.1454	0.63158	0.90102	1	0.35582	0.47871	0.4912	0.87768	0.97313	0.65989	0.46368	0.60639	0.22325	0.5395	0.98164	0.00053	0.66275	0.08124	0.23429	0.49064	0.49504	0.8248	0.46808	0.54093	1	1	0.92871	0.00037	0.73738	0.04532	0.59958	0.05826	0.4711	0.743	0.87204	0.8223	1
GO:0036293	60	response to decreased oxygen levels	0.01532	1	0.21212	0.15505	0.757	0.04517	0.27497	0.0457	0.15964	0.41689	1	0.25817	0.4749	1	0.24155	0.02931	0.20387	0.01351	0.31718	0.01134	0.28942	0.02353	1	1	0.95021	0.08452	0.87585	0.03252	0.4854	1	1	0.02557	0.21946	1	0.0199	1	0.84127	0.1127	0.47738	0.26498	1	1	1	0.2135	0.28942	1	1
GO:0019499	2749	cyanide metabolic process	1	1	1	0.00246	1	1	1	1	1	0.00452	1	1	1	1	1	1	1	1	1	1	1	1	1	1	1	1	0.14457	0.02012	1	1	1	1	1	1	1	1	1	1	0.18803	0.02706	1	1	1	1	1	1	1
GO:0003032	1430	detection of oxygen	1	1	0.03055	0.04976	1	0.02433	1	1	0.02739	0.07295	1	1	1	1	1	0.01946	1	0.13195	1	0.01007	1	1	1	1	1	1	1	0.02012	1	1	1	0.01946	1	1	1	1	1	1	1	0.02706	1	1	1	1	1	1	1
GO:0006122	1484	mitochondrial electron transport, ubiquinol to cytochrome c	1	1	1	0.00246	1	1	1	1	1	0.07295	1	1	1	1	0.56657	1	0.50429	1	0.5661	1	1	1	1	1	1	1	1	0.0006	1	1	1	1	1	1	1	1	1	1	1	0.02706	1	1	1	1	1	1	1
GO:0009768	2085	photosynthesis, light harvesting in photosystem I	1	1	1	0.04976	1	0.02433	1	1	1	0.07295	1	1	1	1	0.01437	0.01946	0.00907	0.0118	0.01433	0.01007	1	1	1	1	1	1	1	0.02012	1	1	0.00494	1	1	1	1	1	1	1	1	0.02706	1	1	1	1	1	1	1
GO:0010110	2212	regulation of photosynthesis, dark reaction	1	1	1	0.04976	1	1	1	1	1	0.07295	1	1	1	1	0.01437	0.01946	1	0.13195	0.01433	0.11978	1	1	1	1	1	1	1	0.02012	1	1	1	1	1	1	1	1	1	1	1	0.02706	1	1	1	1	1	1	1
GO:0010585	92	glutamine secretion	0.02919	1	0.28228	0.04976	1	1	1	1	0.26831	0.07295	1	1	1	1	0.56657	0.60947	0.50429	1	0.14834	0.51811	0.01048	1	1	1	1	0.16081	1	0.02012	1	1	1	1	1	1	1	1	1	0.14754	1	0.02706	1	1	1	1	1	1	1
GO:0031063	2881	regulation of histone deacetylation	1	1	0.28228	0.04976	1	1	1	1	0.26831	0.07295	1	1	1	1	0.14865	0.17818	0.11233	0.13195	0.14834	0.11978	1	1	1	1	1	0.16081	1	0.02012	1	1	1	1	1	1	1	1	1	0.14754	1	0.02706	1	1	1	1	1	1	1
GO:0031117	2893	positive regulation of microtubule depolymerization	1	1	0.03055	0.04976	1	1	1	1	0.02739	0.07295	1	1	1	1	0.14865	0.17818	0.50429	0.53945	0.14834	0.51811	1	1	1	1	1	0.00929	1	0.02012	1	1	1	1	1	1	1	1	1	0.00777	1	0.02706	1	1	1	1	1	1	1
GO:0050992	3974	dimethylallyl diphosphate biosynthetic process	1	1	1	0.04976	1	1	1	1	0.26831	0.07295	1	1	1	1	0.14865	0.01946	0.11233	0.0118	0.14834	0.01007	1	1	1	1	1	1	1	0.02012	1	1	1	1	1	1	1	1	1	0.14754	1	0.02706	1	1	1	1	1	1	1
GO:0050993	3975	dimethylallyl diphosphate metabolic process	1	1	1	0.04976	1	1	1	1	0.26831	0.07295	1	1	1	1	0.14865	0.01946	0.11233	0.0118	0.14834	0.01007	1	1	1	1	1	1	1	0.02012	1	1	1	1	1	1	1	1	1	0.14754	1	0.02706	1	1	1	1	1	1	1
GO:0070483	4266	detection of hypoxia	1	1	0.03055	0.04976	1	0.02433	1	1	0.02739	0.07295	1	0.00966	1	1	1	0.01946	1	0.13195	1	0.01007	1	1	1	1	1	0.00929	1	0.02012	1	1	1	0.01946	1	1	1	1	1	0.00777	1	0.02706	1	1	1	0.0078	1	1	1
GO:0071280	4345	cellular response to copper ion	1	1	0.28228	0.04976	1	1	1	1	0.26831	0.07295	1	1	1	1	0.14865	0.60947	0.11233	1	0.5661	1	1	1	1	1	1	0.16081	1	0.02012	1	1	1	1	1	1	1	1	1	0.14754	1	0.02706	1	1	1	1	1	1	1
GO:0080037	4465	negative regulation of cytokinin-activated signaling pathway	1	1	0.28228	0.04976	1	1	1	1	0.26831	0.07295	1	1	1	1	0.01437	0.60947	0.11233	0.53945	0.01433	0.11978	1	1	1	1	1	0.16081	1	0.02012	1	1	1	1	1	1	1	1	1	0.14754	1	0.02706	1	1	1	1	1	1	1
GO:0080152	4498	regulation of reductive pentose-phosphate cycle	1	1	1	0.04976	1	1	1	1	1	0.07295	1	1	1	1	0.01437	0.01946	1	0.13195	0.01433	0.11978	1	1	1	1	1	1	1	0.02012	1	1	1	1	1	1	1	1	1	1	1	0.02706	1	1	1	1	1	1	1
GO:0080153	4499	negative regulation of reductive pentose-phosphate cycle	1	1	1	0.04976	1	1	1	1	1	0.07295	1	1	1	1	0.01437	0.01946	0.00907	0.13195	0.01433	0.11978	1	1	1	1	1	1	1	0.02012	1	1	1	1	1	1	1	1	1	1	1	0.02706	1	1	1	1	1	1	1
GO:0080163	4507	regulation of protein serine/threonine phosphatase activity	1	1	0.03055	0.04976	1	1	1	1	0.02739	0.07295	1	1	1	1	0.56657	0.60947	1	0.53945	0.5661	0.51811	1	1	1	1	0.13693	0.16081	1	0.02012	1	1	1	1	1	1	1	1	0.13468	0.14754	1	0.02706	1	1	1	1	1	1	1
GO:0090311	4559	regulation of protein deacetylation	1	1	0.28228	0.04976	1	1	1	1	0.26831	0.07295	1	1	1	1	0.14865	0.17818	0.11233	0.13195	0.14834	0.11978	1	1	1	1	1	0.16081	1	0.02012	1	1	1	1	1	1	1	1	1	0.14754	1	0.02706	1	1	1	1	1	1	1
GO:1901668	4796	regulation of superoxide dismutase activity	1	1	0.28228	0.04976	1	1	1	1	0.02739	0.07295	1	1	1	1	0.14865	0.17818	0.11233	0.13195	0.01433	0.11978	1	1	1	1	0.13693	1	1	0.02012	1	1	1	1	1	1	1	1	0.13468	0.14754	1	0.02706	1	1	1	1	1	1	1
GO:1901671	4797	positive regulation of superoxide dismutase activity	1	1	0.28228	0.04976	1	1	1	1	0.02739	0.07295	1	1	1	1	0.14865	0.17818	0.11233	0.13195	0.01433	0.11978	1	1	1	1	0.13693	1	1	0.02012	1	1	1	1	1	1	1	1	0.13468	0.14754	1	0.02706	1	1	1	1	1	1	1
GO:1901881	4810	positive regulation of protein depolymerization	1	1	0.03055	0.04976	1	1	1	1	0.02739	0.07295	1	1	1	1	0.14865	0.17818	0.50429	0.53945	0.14834	0.51811	1	1	1	1	1	1	1	0.02012	1	1	1	1	1	1	1	1	1	1	1	0.02706	1	1	1	1	1	1	1
GO:0006787	629	porphyrin-containing compound catabolic process	0.45319	1	0.30494	0.11333	0.58875	0.0889	1	1	0.56843	0.12126	0.68578	1	1	0.0249	1	1	1	1	1	1	1	0.32137	1	1	0.79684	0.1311	0.82257	0.03037	0.34116	1	1	0.06021	1	1	1	1	0.78872	0.38968	0.92244	0.01438	0.40228	1	1	1	1	1	1
GO:0009110	626	vitamin biosynthetic process	0.45319	0.1405	0.30494	0.4023	0.58875	0.39463	1	1	0.73377	0.12126	0.31777	1	0.33275	1	0.95779	0.70428	0.78301	0.92993	0.84373	0.95134	0.19314	1	0.09597	1	0.16696	0.68075	0.82257	0.14369	0.34116	1	1	0.32992	1	1	1	1	0.78872	0.61888	0.92244	0.01438	0.40228	0.47144	1	1	0.19314	1	1
GO:0033015	627	tetrapyrrole catabolic process	0.45319	1	0.30494	0.11333	0.58875	0.0889	1	1	0.56843	0.12126	0.68578	1	1	0.0249	1	1	1	1	1	1	1	0.32137	1	1	0.79684	0.1311	0.82257	0.03037	0.34116	1	1	0.06021	1	1	1	1	0.78872	0.38968	0.92244	0.01438	0.40228	1	1	1	1	1	1
GO:0046149	630	pigment catabolic process	0.45319	1	0.30494	0.11333	0.58875	0.0889	1	1	0.56843	0.12126	0.68578	1	1	0.0249	1	1	1	1	1	1	1	0.32137	1	1	0.79684	0.1311	0.82257	0.03037	0.34116	1	1	0.06021	1	1	1	1	0.78872	0.38968	0.92244	0.01438	0.40228	1	1	1	1	1	1
GO:0010476	2367	gibberellin mediated signaling pathway	1	0.21616	0.02507	0.02003	0.41457	1	1	1	0.05764	0.01519	0.27912	0.03989	1	1	0.09251	0.57174	0.15544	0.74827	0.13441	0.45817	1	1	0.14982	1	0.85458	1	0.73895	1	1	0.17182	1	1	1	1	1	1	0.68362	0.01242	0.4883	1	1	0.08185	1	0.027	1	1	1
GO:0070482	61	response to oxygen levels	0.01585	1	0.22283	0.16537	0.76053	0.04633	0.27738	0.0462	0.16847	0.51286	1	0.26053	0.47839	1	0.26049	0.0341	0.21958	0.01578	0.33841	0.01324	0.29193	0.02416	1	1	0.9522	0.08894	0.88018	0.03512	0.48892	1	1	0.02625	0.22146	1	0.0201	1	0.84625	0.11784	0.4883	0.33668	1	1	1	0.2155	0.29193	1	1
GO:0009699	358	phenylpropanoid biosynthetic process	0.17598	0.30646	0.03215	0.0071	0.0026	0.09054	0.38623	1	0.13656	0.05787	0.03444	0.0816	1	1	0.01433	0.03651	0.00176	0.01722	0.00027	0.00079	0.40471	0.23804	0.21641	1	0.27242	0.03984	0.12718	0.02227	0.26425	0.00268	1	0.05265	0.31349	1	1	1	0.15536	0.35234	0.39855	0.05139	0.34981	0.04223	1	0.0562	1	1	1
GO:0015706	75	nitrate transport	0.02113	0.42106	0.88907	0.12032	2.8e-09	0.10498	0.00579	1	0.88305	0.04746	9.4e-10	0.15739	0.00061	1	3.7e-10	9e-08	9.6e-14	2.5e-06	1.2e-07	1.2e-07	0.17879	0.05008	1	0.1664	0.98154	0.47494	0.87202	0.01745	1.8e-05	4.5e-05	1	0.05514	0.00223	1	1	1	0.89563	0.70412	0.92796	0.00142	9.4e-05	3e-06	1	0.1115	0.00011	0.4951	1
GO:0071495	637	cellular response to endogenous stimulus	0.45576	0.24069	0.05073	0.06832	0.34383	0.7769	0.26226	1	0.07001	0.02376	0.15251	0.6678	0.83009	1	0.30867	0.49291	0.37607	0.86905	0.97063	0.92643	0.50568	0.49708	0.24733	0.5593	0.98338	0.95161	0.69837	0.09678	0.28307	0.55192	0.52406	0.85799	0.27509	0.56065	1	1	0.93519	0.75989	0.75793	0.05274	0.52024	0.08997	0.4898	0.7697	0.72113	0.8449	1
GO:0048640	3909	negative regulation of developmental growth	1	1	0.58713	0.01476	1	0.06359	1	1	0.56535	0.02979	1	1	1	1	0.6158	0.67859	0.84614	0.87356	0.89214	0.85732	1	1	1	1	1	0.3735	0.34063	0.02425	1	1	1	0.05106	1	1	1	1	1	0.34672	0.42624	0.03635	1	1	1	1	1	1	1
GO:0009806	2094	lignan metabolic process	1	1	1	0.08149	0.10981	0.06359	1	1	1	0.13231	1	1	1	1	0.10455	0.14176	0.22219	0.08525	0.10419	0.07207	1	1	1	1	1	1	1	0.02425	1	0.05943	1	0.05106	1	1	1	1	1	1	1	0.03635	1	1	1	1	1	1	1
GO:0009807	2095	lignan biosynthetic process	1	1	1	0.08149	0.10981	0.06359	1	1	1	0.13231	1	1	1	1	0.10455	0.14176	0.22219	0.08525	0.10419	0.07207	1	1	1	1	1	1	1	0.02425	1	0.05943	1	0.05106	1	1	1	1	1	1	1	0.03635	1	1	1	1	1	1	1
GO:0015837	208	amine transport	0.07598	1	0.58713	0.08149	1	1	1	1	0.18356	0.13231	0.14062	1	1	1	0.89245	0.67859	0.84614	0.87356	0.6151	0.54267	0.0277	1	1	1	1	0.3735	1	0.02425	1	1	1	1	1	1	1	1	0.32011	0.34672	1	0.03635	1	0.08008	1	1	1	1	1
GO:0015840	2503	urea transport	1	1	0.20084	0.08149	0.10981	1	1	1	0.18356	0.303	0.00911	1	1	1	0.89245	0.14176	0.84614	0.26695	0.89214	0.54267	1	1	1	1	1	0.07174	1	0.02425	0.05316	1	1	1	1	1	1	1	1	0.06098	1	0.18646	0.06515	0.08008	1	1	1	1	1
GO:0080036	4464	regulation of cytokinin-activated signaling pathway	1	1	0.20084	0.08149	0.10981	1	1	1	0.56535	0.13231	0.14062	1	1	1	0.30456	0.91856	0.52159	0.87356	0.10419	0.23923	1	1	1	1	1	0.07174	1	0.02425	0.05316	1	1	1	1	1	1	1	1	0.34672	1	0.03635	0.06515	1	1	1	1	1	1
GO:2000022	5005	regulation of jasmonic acid mediated signaling pathway	1	1	0.58713	0.08149	1	1	1	1	0.56535	0.13231	1	1	1	1	0.6158	0.36937	0.52159	0.26695	0.6151	0.23923	1	1	1	1	1	0.3735	1	0.02425	1	1	1	1	1	1	1	1	1	0.34672	1	0.03635	1	1	1	1	1	1	1
GO:0006826	109	iron ion transport	0.03747	1	0.69948	0.19897	1.6e-05	1	6.2e-05	1	0.97475	0.06865	2.9e-05	1	0.0002	1	6.9e-05	0.00549	7.1e-07	0.00995	3.1e-05	0.00028	0.07405	0.19399	1	1	0.73996	0.59515	0.96091	0.02155	0.05673	5.5e-05	1	1	1.7e-05	1	1	1	0.94406	0.90401	0.93666	0.00314	0.09264	5.6e-05	1	1	5.4e-06	1	1
GO:0071370	4361	cellular response to gibberellin stimulus	1	0.21812	0.01373	0.02229	0.41958	1	1	1	0.03321	0.01722	0.11561	0.04063	1	1	0.10303	0.59541	0.1688	0.76489	0.14789	0.47935	1	1	0.15123	1	0.70439	1	0.74613	1	1	0.17454	1	1	1	1	1	1	0.50137	0.01334	0.49915	1	1	0.01962	1	0.0275	1	1	1
GO:0009804	78	coumarin metabolic process	0.02305	0.14264	0.02549	0.03441	0.2252	1	1	1	0.03912	0.07743	0.32468	1	1	1	1	1	1	1	1	1	0.19598	0.05855	0.09747	1	0.17498	0.06072	0.38591	0.03358	0.34566	0.37857	1	1	1	1	1	1	0.0259	0.40156	0.60484	0.03762	1	0.13547	1	1	1	1	1
GO:0009805	79	coumarin biosynthetic process	0.02305	0.14264	0.02549	0.03441	0.2252	1	1	1	0.03912	0.07743	0.32468	1	1	1	0.00068	8.7e-05	4.6e-05	8.3e-06	3.2e-05	8.7e-05	0.19598	0.05855	0.09747	1	0.17498	0.06072	0.38591	0.03358	0.34566	0.37857	1	1	1	1	1	1	0.0259	0.40156	0.60484	0.03762	1	0.13547	1	1	1	1	1
GO:0010563	646	negative regulation of phosphorus metabolic process	0.45859	1	0.10918	0.06805	0.2252	0.09139	1	1	0.74684	0.21584	0.6917	0.18208	1	1	0.55824	0.88718	0.77286	0.78365	0.91619	0.71388	0.19598	1	1	1	0.95262	0.36357	0.61521	0.03358	0.0666	1	1	0.06196	1	1	1	1	1	0.21745	0.79485	0.07917	0.40731	1	1	0.1499	1	1	1
GO:0045936	645	negative regulation of phosphate metabolic process	0.45859	1	0.10918	0.06805	0.2252	0.09139	1	1	0.74684	0.21584	0.6917	0.18208	1	1	0.55824	0.88718	0.77286	0.78365	0.91619	0.71388	0.19598	1	1	1	0.95262	0.36357	0.61521	0.03358	0.0666	1	1	0.06196	1	1	1	1	1	0.21745	0.79485	0.07917	0.40731	1	1	0.1499	1	1	1
GO:0044282	794	small molecule catabolic process	0.67397	0.2306	0.11417	0.02957	0.37794	0.48247	0.89702	1	0.14952	0.05574	0.28076	0.72472	1	1	0.9169	0.66172	0.49165	0.83997	0.76105	0.96764	1	0.14553	0.67878	0.1035	0.61104	0.02951	0.69665	0.11226	0.84178	0.64374	0.66106	0.18639	1	0.40563	1	1	0.01262	0.3014	0.66726	0.03389	0.92517	0.04706	1	1	1	1	1
GO:0015994	331	chlorophyll metabolic process	0.15422	1	0.20056	0.07294	0.59015	0.09481	1	1	0.42477	0.08084	0.90904	1	1	0.0839	0.80478	0.5005	0.35297	0.40215	0.4378	0.37197	0.03763	0.74024	1	1	0.56761	0.53982	0.749	0.03483	0.17363	1	0.29589	0.15949	1	1	1	1	0.56556	0.29991	0.90708	0.01595	0.53053	1	1	1	1	1	1
GO:0016108	2562	tetraterpenoid metabolic process	1	0.27453	0.04718	0.09741	0.55815	0.65491	1	1	0.20416	0.0744	0.43703	1	1	1	0.8535	0.59502	0.43737	0.49126	0.52928	0.45829	1	1	0.19255	1	0.02092	0.45075	0.78949	0.02315	0.58709	0.62922	0.19255	1	1	1	1	1	0.26224	0.35277	0.87143	1	0.66408	0.38792	1	1	1	1	1
GO:0016116	2566	carotenoid metabolic process	1	0.27453	0.04718	0.09741	0.55815	0.65491	1	1	0.20416	0.0744	0.43703	1	1	1	0.8535	0.59502	0.43737	0.49126	0.52928	0.45829	1	1	0.19255	1	0.02092	0.45075	0.78949	0.02315	0.58709	0.62922	0.19255	1	1	1	1	1	0.26224	0.35277	0.87143	1	0.66408	0.38792	1	1	1	1	1
GO:0009992	440	cellular water homeostasis	0.24924	1	0.00813	0.00342	5.3e-05	1	0.00012	1	0.06076	0.00033	1.4e-05	1	0.0009	1	0.40932	0.0647	0.24551	0.04761	0.40796	0.07687	1	0.16815	1	1	0.15998	0.02221	0.18015	0.00892	0.17976	6.6e-05	1	1	5.3e-05	1	1	1	0.75332	0.01554	0.04161	0.00557	0.21682	1.1e-05	1	1	0.00014	1	1
GO:0009733	791	response to auxin	0.67146	0.10574	0.42881	0.039	0.13371	0.32858	0.78872	1	0.51004	0.02327	0.09706	0.18769	0.9556	0.1764	0.00488	0.00752	0.00327	0.00226	0.01128	0.01984	0.80832	0.5644	0.1767	0.3217	0.85042	0.14387	0.40205	0.02909	0.01357	0.8726	0.54005	0.35789	0.69816	1	1	1	0.83053	0.22322	0.45632	0.01073	0.19315	0.20616	1	0.1194	0.80832	1	1
GO:0071310	442	cellular response to organic substance	0.25437	0.10024	0.07062	0.20573	0.11889	0.41678	0.46523	1	0.04696	0.01731	0.82945	0.26938	0.80051	1	0.38185	0.56399	0.48895	0.76327	0.99248	0.79729	0.19204	0.48819	0.0661	0.6573	0.99773	0.12304	0.88365	0.13692	0.31325	0.14856	0.66762	0.39453	0.45513	0.65831	1	1	0.98246	0.33841	0.81478	0.01689	0.58864	0.68231	0.5846	0.2761	0.51999	0.9308	1
GO:0019722	2772	calcium-mediated signaling	1	0.01401	0.89177	0.17979	1	1	0.21478	1	0.74083	0.55778	0.39912	1	0.38392	1	0.81194	0.4026	0.25059	0.29371	0.62406	0.30361	1	1	0.00638	1	0.87079	0.79139	0.97783	0.01839	1	1	1	1	0.16998	1	1	1	0.67446	0.73668	0.99379	0.09953	0.45997	0.5339	1	1	0.22658	1	1
GO:0035335	3234	peptidyl-tyrosine dephosphorylation	1	1	0.07272	0.16654	1	1	1	1	0.37302	0.29349	1	1	1	1	0.93069	0.56513	0.96052	0.7725	0.98238	0.53189	1	1	1	1	1	0.00683	1	0.0332	1	1	1	1	1	1	1	1	1	0.10273	1	0.05826	1	1	1	1	1	1	1
GO:0006884	444	cell volume homeostasis	0.25663	1	1	1	1	1	1	1	0.06986	0.16477	1	1	1	1	0.45092	0.08233	0.27806	0.0602	0.29368	0.09389	1	0.17342	1	1	0.17184	0.02544	0.19315	1	0.18535	1	1	1	1	1	1	1	0.76495	0.01787	0.04727	0.09791	0.2234	1	1	1	1	1	1
GO:0010106	81	cellular response to iron ion starvation	0.02456	1	0.74753	0.173	5e-06	1	3.2e-05	1	0.97094	0.04161	8.1e-06	1	9.6e-05	1	6.4e-05	0.00282	2.4e-06	0.00453	6.2e-05	3.8e-05	0.05865	0.15789	1	1	0.79051	0.61663	0.92805	0.02551	0.04089	2.3e-05	1	1	8.8e-06	1	1	1	0.90289	0.93439	0.87845	0.00275	0.06794	2.1e-05	1	1	2.5e-06	1	1
GO:0006626	1690	protein targeting to mitochondrion	1	1	0.00075	0.02048	1	0.63431	1	1	0.00179	0.0022	0.90175	1	1	1	0.99842	1	0.99987	0.99999	0.34093	0.9988	1	1	1	1	7e-05	0.38965	0.7475	0.00294	1	1	0.18308	1	1	1	1	1	0.00487	0.1012	0.00745	0.08858	0.64351	1	1	1	1	1	1
GO:0070585	4274	protein localization to mitochondrion	1	1	1	0.02048	1	0.63431	1	1	1	1	0.90175	1	1	1	0.99842	1	0.99987	0.99999	0.34093	0.9988	1	1	1	1	1	0.38965	0.7475	1	1	1	0.18308	1	1	1	1	1	1	0.1012	1	0.08858	0.64351	1	1	1	1	1	1
GO:0072655	4440	establishment of protein localization to mitochondrion	1	1	1	0.02048	1	0.63431	1	1	1	1	0.90175	1	1	1	0.99842	1	0.99987	0.99999	0.34093	0.9988	1	1	1	1	1	0.38965	0.7475	1	1	1	0.18308	1	1	1	1	1	1	0.1012	1	0.08858	0.64351	1	1	1	1	1	1
GO:0019932	2789	second-messenger-mediated signaling	1	0.02211	0.8671	0.18303	1	1	0.26527	1	0.82542	0.69227	0.52338	1	0.46072	1	0.89511	0.71874	0.47957	0.55825	0.59688	0.54965	1	1	1	1	0.94142	0.61385	0.99222	0.01073	1	1	1	1	0.21142	1	1	1	0.81995	0.71675	0.99846	0.12246	0.54409	0.62211	1	1	0.27931	1	1
GO:0010039	605	response to iron ion	0.4254	1	0.85128	0.06764	0.55762	0.07677	1	1	0.48244	0.06848	1	0.16599	1	1	0.03708	0.43893	0.00726	0.52063	0.06679	0.31531	0.17879	1	1	1	1	0.3939	0.54556	0.04338	1	0.34924	1	0.05173	1	1	1	1	0.93315	0.16328	0.52316	0.04441	1	1	1	0.1364	1	1	1
GO:0006775	1735	fat-soluble vitamin metabolic process	1	1	0.63037	1	1	0.07126	1	1	0.60835	0.04673	0.15675	1	0.05785	1	1	0.01456	1	1	1	1	1	1	1	1	1	0.40908	0.37409	1	1	1	1	0.05726	1	1	1	1	1	0.38058	0.46474	0.05063	1	0.08963	1	1	0.03111	1	1
GO:0010189	2237	vitamin E biosynthetic process	1	1	0.63037	0.00351	1	0.07126	1	1	0.60835	0.04673	0.15675	1	0.05785	1	0.00112	0.01456	2.6e-05	0.00612	8.5e-05	0.00462	1	1	1	1	1	0.40908	0.37409	0.00449	1	1	1	0.05726	1	1	1	1	1	0.38058	0.46474	0.05063	1	0.08963	1	1	0.03111	1	1
GO:0030308	2836	negative regulation of cell growth	1	1	0.24126	0.02376	1	1	1	1	0.22131	0.04673	1	1	1	1	0.38025	0.45256	0.5893	0.64307	0.68241	0.61065	1	1	1	1	1	0.08885	0.37409	0.03414	1	1	1	1	1	1	1	1	1	0.07577	0.46474	0.05063	1	1	1	1	1	1	1
GO:0042360	3335	vitamin E metabolic process	1	1	0.63037	1	1	0.07126	1	1	0.60835	0.04673	0.15675	1	0.05785	1	1	0.01456	1	1	1	1	1	1	1	1	1	0.40908	0.37409	1	1	1	1	0.05726	1	1	1	1	1	0.38058	0.46474	0.05063	1	0.08963	1	1	0.03111	1	1
GO:0042362	3336	fat-soluble vitamin biosynthetic process	1	1	0.63037	1	1	0.07126	1	1	0.60835	0.04673	0.15675	1	0.05785	1	1	0.01456	1	1	1	1	1	1	1	1	1	0.40908	0.37409	1	1	1	1	0.05726	1	1	1	1	1	0.38058	0.46474	0.05063	1	0.08963	1	1	0.03111	1	1
GO:0000304	1272	response to singlet oxygen	1	1	0.63037	0.11036	1	1	1	1	0.22131	0.1751	1	1	1	1	0.04377	0.94048	0.28462	0.90237	0.37948	0.61065	1	1	1	1	1	0.40908	1	0.03414	1	1	1	1	1	1	1	1	1	0.07577	1	0.05063	1	1	1	1	1	1	1
GO:0031053	2873	primary miRNA processing	1	1	0.24126	0.11036	1	1	1	1	0.22131	0.04673	1	1	1	1	0.6831	0.74317	0.5893	0.64307	0.68241	0.61065	1	1	1	1	1	0.08885	1	0.03414	1	1	1	1	1	1	1	1	1	0.07577	0.46474	0.05063	1	1	1	1	1	1	1
GO:0032509	3031	endosome transport via multivesicular body sorting pathway	1	1	0.63037	0.11036	1	1	1	1	0.60835	0.1751	1	1	1	1	0.91862	0.94048	1	0.90237	1	1	1	1	1	1	1	0.40908	1	0.03414	1	1	1	1	1	1	1	1	1	0.38058	1	0.05063	1	1	1	1	1	1	1
GO:0071985	4410	multivesicular body sorting pathway	1	1	0.63037	0.11036	1	1	1	1	0.60835	0.1751	1	1	1	1	0.91862	0.94048	1	0.90237	1	1	1	1	1	1	1	0.40908	1	0.03414	1	1	1	1	1	1	1	1	1	0.38058	1	0.05063	1	1	1	1	1	1	1
GO:0009767	1193	photosynthetic electron transport chain	1	0.15953	0.11066	0.07847	0.63939	0.43795	1	1	0.08158	0.1645	0.14402	1	1	1	0.0016	0.00347	0.00048	0.00096	0.00024	0.00063	1	1	0.10936	1	0.09373	0.98344	0.97406	0.03838	0.38059	1	0.10936	1	1	1	1	1	0.00154	0.97609	0.99234	0.06594	0.11669	0.51901	1	1	1	1	1
GO:2000377	519	regulation of reactive oxygen species metabolic process	0.32345	0.40183	0.13002	0.28512	0.34655	0.23775	1	1	0.30039	0.15216	0.1912	0.14283	1	1	0.28747	0.93862	0.37957	0.88379	0.14559	0.86229	0.51731	0.36781	0.28997	1	0.86928	0.01342	0.95331	0.0411	0.1653	0.79579	1	0.1517	1	1	1	1	0.85768	0.06942	0.89161	0.01842	0.24909	0.36094	1	0.1007	1	1	1
GO:0044248	458	cellular catabolic process	0.27231	0.10478	0.06042	0.04922	0.55526	0.5891	0.4622	1	0.02773	0.00576	0.52153	0.65262	0.98885	0.513	0.22055	0.85299	0.80319	0.9004	0.98947	0.67462	0.87175	0.04527	0.51972	0.0382	0.91718	0.00487	0.48796	0.05786	0.74791	0.6738	0.93617	0.1485	0.97664	0.35779	1	1	0.34216	0.07769	0.94463	0.0031	0.79034	0.11975	0.6158	1	1	0.7638	1
GO:0001666	53	response to hypoxia	0.01379	1	0.18142	0.19467	0.7461	0.04179	0.2677	0.0444	0.13463	0.00212	1	0.25104	0.4643	1	0.34003	0.04894	0.30814	0.01495	0.42844	0.01286	0.28185	0.02168	1	1	0.94374	0.07207	0.86204	0.05154	0.47468	1	1	0.02357	0.21343	1	0.0193	1	0.82549	0.09802	0.44427	0.00069	1	1	1	0.2074	0.28185	1	1
GO:0006631	991	fatty acid metabolic process	0.87786	0.12814	0.16704	0.00647	0.06259	0.12296	1	1	0.0281	0.22233	0.24075	0.56016	0.96669	1	0.90119	0.49043	0.91076	0.7684	0.8392	0.99941	0.83544	0.83378	0.57188	0.063	0.38651	0.56829	0.15626	0.22704	0.86277	0.00521	0.57188	0.18311	1	1	1	1	0.01909	0.31793	0.37555	0.26393	1	0.12215	1	0.4754	1	0.7964	1
GO:0015986	395	ATP synthesis coupled proton transport	0.20332	1	0.08526	0.00042	1	1	1	1	0.07018	0.00213	1	1	1	1	0.01198	0.2614	0.18725	0.13161	0.01188	0.37671	0.07763	1	1	1	0.02235	0.73948	0.02691	0.01026	1	1	1	1	1	1	1	1	0.00378	1	0.06425	0.02081	1	1	1	1	1	1	1
GO:0015985	394	energy coupled proton transport, down electrochemical gradient	0.20332	1	0.08526	1	1	1	1	1	0.07018	1	1	1	1	1	0.01198	0.2614	0.18725	0.13161	0.01188	0.37671	0.07763	1	1	1	0.02235	0.73948	0.02691	0.01026	1	1	1	1	1	1	1	1	1	1	0.06425	0.02081	1	1	1	1	1	1	1
GO:0080167	1	response to karrikin	1.5e-06	0.00534	0.00089	0.0052	0.00116	0.00117	1	1	0.00745	0.0009	0.01893	0.07877	1	1	0.00053	0.0011	0.0038	4.4e-05	0.00873	0.00037	1.1e-05	0.01313	0.00165	1	0.02085	0.01676	0.11467	0.01817	5.6e-05	0.66981	1	0.00036	1	1	1	1	0.00798	0.21354	0.16888	0.00164	0.12049	0.063	0.0856	0.315	1	1	1
GO:0006766	218	vitamin metabolic process	0.08281	0.02722	0.12461	0.20446	0.44426	0.57557	1	1	0.22625	0.03075	0.58402	1	0.49884	1	0.09835	0.00653	0.00895	0.01718	0.0397	0.00422	0.05143	0.48415	0.0126	1	0.01098	0.84876	0.61249	0.10087	0.50957	0.5503	1	0.4952	1	1	1	1	0.36514	0.29359	0.83513	0.00252	0.58468	0.66334	1	1	0.30679	1	1
GO:0051606	732	detection of stimulus	0.57665	0.0844	0.39734	0.19597	0.02375	0.47808	1	1	0.57221	0.21173	0.07652	1	0.72913	1	0.68182	0.21334	0.61085	0.4454	0.1616	0.34702	0.49982	0.71393	0.04103	1	0.83469	0.29944	0.87428	0.04089	1	0.18854	1	0.3669	1	1	1	1	0.82141	0.54308	0.91572	0.02783	0.22682	0.14688	1	1	1	0.4573	1
GO:0071248	4337	cellular response to metal ion	1	1	0.57386	0.10486	0.1523	0.32617	1	1	0.33703	0.08739	0.59769	1	0.27256	1	0.16951	0.29635	0.05987	0.41066	0.37858	0.33529	1	1	1	1	0.90557	0.28933	0.70739	0.04581	0.27978	0.30798	1	1	1	1	1	1	0.90155	0.10136	0.63331	0.04186	0.33287	1	1	1	0.15532	1	1
GO:0001933	1379	negative regulation of protein phosphorylation	1	1	0.06988	0.07563	0.56403	0.07915	1	1	0.67665	0.22373	0.66095	0.16869	1	1	0.76356	0.80004	0.86789	0.67195	0.95673	0.71329	1	1	1	1	0.93939	0.28496	0.55767	0.04782	0.32285	1	1	0.05339	1	1	1	1	1	0.17191	0.74543	0.10287	0.38172	1	1	0.1387	1	1	1
GO:0044106	1224	cellular amine metabolic process	1	0.34528	0.15228	0.10959	0.48112	0.16265	0.10808	1	0.22384	0.1174	0.4075	0.42488	0.67755	1	0.39681	0.39068	0.3626	0.47259	0.81644	0.06334	0.11949	0.10589	1	1	0.42788	0.02396	0.60564	0.16807	0.6888	0.14561	1	0.0999	0.35295	0.12129	1	1	0.69809	0.02761	0.7366	0.03454	0.4183	1	1	0.3605	0.45137	1	1
GO:0000288	1267	nuclear-transcribed mRNA catabolic process, deadenylation-dependent decay	1	1	0.07825	0.01438	1	1	1	1	0.06603	0.03639	0.26153	1	1	1	0.57026	0.66091	0.67907	0.7416	0.7848	0.25188	1	1	1	1	0.54421	0.0587	0.19338	0.04031	1	1	1	1	1	1	1	1	0.53785	0.04685	0.29193	0.06479	1	0.15378	1	1	1	1	1
GO:0006749	1727	glutathione metabolic process	1	1	0.51062	0.16022	0.20761	0.12317	1	1	0.81117	0.03639	0.26153	1	1	1	0.17198	0.24287	0.43611	0.51167	0.3444	0.70433	1	1	1	1	1	0.22937	1	0.04031	1	0.11536	1	0.09954	1	1	1	1	1	0.57332	1	0.003	1	0.15378	1	1	1	1	1
GO:0019430	38	removal of superoxide radicals	0.01051	1	0.51062	0.01438	1	0.12317	1	1	1	0.03639	1	0.05047	1	1	0.17198	0.24287	0.09646	0.1353	0.0695	0.1106	0.05465	0.09654	1	1	0.54421	0.6076	1	0.00136	1	1	1	0.09954	1	1	1	1	1	1	1	0.003	1	1	1	0.041	1	1	1
GO:0071450	41	cellular response to oxygen radical	0.01051	1	0.51062	0.01438	1	0.12317	1	1	1	0.03639	1	0.05047	1	1	0.17198	0.24287	0.09646	0.1353	0.0695	0.1106	0.05465	0.09654	1	1	0.54421	0.6076	1	1	1	1	1	0.09954	1	1	1	1	1	1	1	1	1	1	1	0.041	1	1	1
GO:0071451	42	cellular response to superoxide	0.01051	1	0.51062	0.01438	1	0.12317	1	1	1	0.03639	1	0.05047	1	1	0.17198	0.24287	0.09646	0.1353	0.0695	0.1106	0.05465	0.09654	1	1	0.54421	0.6076	1	1	1	1	1	0.09954	1	1	1	1	1	1	1	1	1	1	1	0.041	1	1	1
GO:0098869	39	cellular oxidant detoxification	0.01051	1	0.51062	0.01438	1	0.12317	1	1	1	0.03639	1	0.05047	1	1	0.17198	0.24287	0.09646	0.1353	0.0695	0.1106	0.05465	0.09654	1	1	0.54421	0.6076	1	1	1	1	1	0.09954	1	1	1	1	1	1	1	1	1	1	1	0.041	1	1	1
GO:0006109	1477	regulation of carbohydrate metabolic process	1	1	0.40941	0.08178	0.44135	1	0.12395	1	0.77082	0.02452	1	1	1	1	0.21157	0.02364	0.0314	0.02528	0.04318	0.02582	1	1	1	1	0.85998	0.86229	0.60919	0.04764	0.23923	1	1	1	1	1	1	1	0.85504	0.6211	0.5082	0.01381	1	1	1	1	1	1	1
GO:0010043	312	response to zinc ion	0.14062	1	0.56081	0.00105	0.01592	1	1	1	0.03003	0.00199	0.0084	1	1	1	2.5e-05	0.00582	7.9e-07	0.01046	8e-06	0.00041	1	0.0671	1	1	0.62874	0.53231	0.01958	0.0236	0.36772	0.01453	1	1	1	1	1	1	0.00399	0.68181	0.01333	0.06099	0.43185	0.00515	1	1	1	1	1
GO:0031114	2890	regulation of microtubule depolymerization	1	1	0.05689	0.00884	1	1	1	1	0.0512	0.01582	1	1	1	1	0.25028	0.06215	0.6077	0.22474	0.24982	0.2058	1	1	1	1	1	1	0.18796	0.03799	1	1	1	1	1	1	1	1	1	1	0.2425	0.0506	1	1	1	1	1	1	1
GO:0010599	2402	production of lsiRNA involved in RNA interference	1	1	0.35741	0.09068	1	1	1	1	0.34068	0.13008	1	1	1	1	0.25028	0.2942	0.19407	0.22474	0.24982	0.2058	1	1	1	1	1	0.20846	1	0.03799	1	1	1	1	1	1	1	1	1	0.19172	1	0.0506	1	1	1	1	1	1	1
GO:0015671	2453	oxygen transport	1	1	0.05689	0.09068	1	1	1	1	0.34068	0.13008	1	1	1	1	0.672	0.2942	0.6077	0.64436	1	0.2058	1	1	1	1	1	0.01788	1	0.03799	1	1	1	1	1	1	1	1	1	0.19172	1	0.0506	1	1	1	1	1	1	1
GO:0043433	3446	negative regulation of DNA-binding transcription factor activity	1	0.00986	0.05689	0.00884	1	1	1	1	0.34068	0.13008	1	1	1	1	0.672	0.2942	0.19407	0.22474	0.24982	0.2058	1	1	0.00658	1	0.17828	0.20846	0.18796	0.03799	1	1	1	1	1	1	1	1	0.17542	1	1	0.0506	1	1	1	1	1	1	1
GO:0043617	3473	cellular response to sucrose starvation	1	1	1	0.09068	1	1	1	1	1	0.13008	0.07296	1	1	1	0.672	0.71456	0.19407	0.64436	0.24982	0.62221	1	1	1	1	1	1	1	0.03799	1	1	1	1	1	1	1	1	1	1	1	0.0506	0.03312	1	1	1	1	1	1
GO:0043666	3485	regulation of phosphoprotein phosphatase activity	1	1	0.05689	0.09068	1	1	1	1	0.0512	0.13008	1	1	1	1	0.672	0.71456	1	0.64436	0.67152	0.62221	1	1	1	1	0.17828	0.20846	1	0.03799	1	1	1	1	1	1	1	1	0.17542	0.19172	1	0.0506	1	1	1	1	1	1	1
GO:0042326	611	negative regulation of phosphorylation	0.43668	1	0.07689	0.08418	0.57034	0.08156	1	1	0.69166	0.24263	0.66733	0.17139	1	1	0.785	0.82059	0.88088	0.69667	0.96253	0.73557	0.18456	1	1	1	0.9423	0.30066	0.56959	0.05255	0.32747	1	1	0.05506	1	1	1	1	1	0.18071	0.75601	0.11175	0.38693	1	1	0.141	1	1	1
GO:0090502	4596	RNA phosphodiester bond hydrolysis, endonucleolytic	1	1	0.40544	0.15195	1	1	1	1	0.21117	0.15129	1	1	1	1	0.68139	0.72893	0.56447	0.45243	0.65079	0.36772	1	1	1	1	0.05817	0.9665	0.80031	0.05255	1	1	1	1	1	1	1	1	0.29093	0.3539	0.55131	0.11175	1	1	1	1	1	1	1
GO:0090501	4595	RNA phosphodiester bond hydrolysis	1	1	0.07376	0.14508	0.75342	0.54655	1	1	0.08949	0.03844	0.83864	0.26771	1	1	0.74801	0.89267	0.64146	0.71285	0.87348	0.51393	1	1	1	1	0.01648	0.64196	0.72413	0.05927	0.48185	1	1	0.46786	1	1	1	1	0.16606	0.22946	0.74629	0.14609	1	0.63383	1	0.2226	1	1	1
GO:0006879	107	cellular iron ion homeostasis	0.03568	1	0.77962	0.2518	1	1	1	1	0.98848	0.08915	1	1	1	1	0.45	0.92251	0.57818	0.97279	0.69417	0.96612	0.07206	0.18942	1	1	0.72737	0.7271	0.95775	0.03562	0.05461	1	1	1	1	1	1	1	0.93998	0.96207	0.93109	0.76262	0.08938	1	1	1	1	1	1
GO:0043407	3440	negative regulation of MAP kinase activity	1	1	0.03358	0.09466	0.29471	1	1	1	0.42838	0.19422	0.36548	1	1	1	0.95375	0.81445	0.90356	0.83017	0.86949	0.79403	1	1	1	1	1	0.00183	0.71353	0.04663	0.15123	1	1	1	1	1	1	1	1	0.12532	0.81129	0.08002	0.18308	1	1	1	1	1	1
GO:0043409	3442	negative regulation of MAPK cascade	1	1	0.03358	0.09466	0.29471	1	1	1	0.42838	0.19422	0.36548	1	1	1	0.95375	0.81445	0.90356	0.83017	0.86949	0.79403	1	1	1	1	1	1	0.71353	0.04663	0.15123	1	1	1	1	1	1	1	1	0.12532	0.81129	0.08002	0.18308	1	1	1	1	1	1
GO:0006636	406	unsaturated fatty acid biosynthetic process	0.21064	0.19437	0.00808	0.02163	0.71873	0.15906	1	1	0.01061	0.00634	1	1	1	1	3.3e-07	6.3e-09	2.8e-09	1.3e-08	3e-08	3.4e-11	0.26387	0.42502	0.13414	1	0.00087	0.55398	0.27915	0.02999	1	0.48734	0.13414	0.43533	1	1	1	1	0.05203	0.08112	0.53266	0.00175	1	1	1	1	1	1	1
GO:0033559	405	unsaturated fatty acid metabolic process	0.21064	0.19437	1	0.02163	0.71873	0.15906	1	1	0.01061	1	1	1	1	1	1	1	1	1	1	1	0.26387	0.42502	0.13414	1	1	0.55398	0.27915	0.02999	1	0.48734	0.13414	0.43533	1	1	1	1	0.05203	0.08112	0.53266	1	1	1	1	1	1	1	1
GO:0061024	671	membrane organization	0.48916	0.05074	0.33486	0.20086	0.83469	0.49958	0.85305	1	0.55063	0.53227	0.74544	0.2785	0.89417	1	0.73534	0.75354	0.9527	0.83928	0.95974	0.97187	0.04823	0.97481	0.06548	0.3805	0.99933	0.93569	0.73848	0.07414	0.54502	0.9348	0.61636	0.51233	0.77183	1	1	1	0.97311	0.0909	0.98097	0.19641	0.86101	0.54252	1	0.1848	0.86968	0.8343	1
GO:0007005	1797	mitochondrion organization	1	0.33703	0.94655	0.00402	1	0.744	1	1	0.9883	0.08398	0.81909	1	1	1	0.98559	0.9999	0.99764	0.99925	0.20842	0.99186	1	1	1	0.1279	0.87491	0.59747	0.73778	0.02439	1	1	0.23959	1	1	1	1	1	0.87174	0.35144	0.55213	0.01896	0.75268	0.82288	1	1	1	1	1
GO:0009266	277	response to temperature stimulus	0.12052	0.50527	0.00139	0.00071	0.04651	0.12927	0.43684	1	0.00954	9.8e-07	0.00088	0.85117	0.99023	0.0058	0.04625	0.00742	0.0049	0.02332	0.05348	0.02424	0.14485	0.23262	0.34089	0.5821	0.07648	4.5e-05	0.01689	0.01003	0.08585	0.04668	0.82545	0.06812	0.48552	1	1	1	0.09782	0.00946	0.0112	0.00147	0.2356	0.22781	1	0.7562	0.88142	0.8335	0.1353
GO:0055070	240	copper ion homeostasis	0.09406	1	0.28198	0.03544	1	1	1	1	0.6471	0.06794	1	1	1	1	0.07036	0.02819	0.03873	0.01236	0.07006	0.00944	1	0.06147	1	1	0.38797	0.44264	0.40585	0.04577	1	1	1	1	1	1	1	1	0.38265	1	0.50066	0.06718	1	1	1	1	1	1	1
GO:0006020	1449	inositol metabolic process	1	1	1	0.14246	0.13533	1	1	1	1	0.22103	0.17258	1	1	1	0.7404	0.53075	0.64958	0.4068	0.9382	0.37083	1	1	1	1	1	1	1	0.04577	0.06601	1	1	1	1	1	1	1	1	1	1	0.06718	0.08077	1	1	1	1	1	1
GO:2000031	5012	regulation of salicylic acid mediated signaling pathway	1	1	0.66908	0.14246	1	1	1	1	0.6471	0.22103	1	1	1	1	0.45391	0.53075	0.64958	0.4068	0.73975	0.37083	1	1	1	1	1	0.44264	1	0.04577	1	1	1	1	1	1	1	1	1	0.4127	1	0.06718	1	1	1	1	1	1	1
GO:0016144	1201	S-glycoside biosynthetic process	1	0.0729	0.12818	0.23754	0.48297	0.774	0.01998	1	0.41773	0.16872	0.05333	0.44341	0.32658	1	1	1	1	1	1	1	0.47053	1	0.25841	0.1388	0.05079	0.5742	0.8994	0.04948	0.347	0.75014	1	0.69465	0.36941	0.10268	1	1	0.1425	0.83019	0.92218	0.01718	1	0.84881	0.106	1	0.13115	1	1
GO:0019758	1222	glycosinolate biosynthetic process	1	0.0729	0.12818	0.23754	0.48297	0.774	0.01998	1	0.41773	0.16872	0.05333	0.44341	0.32658	1	1	1	1	1	1	1	0.47053	1	0.25841	0.1388	0.05079	0.5742	0.8994	0.04948	0.347	0.75014	1	0.69465	0.36941	0.10268	1	1	0.1425	0.83019	0.92218	0.01718	1	0.84881	0.106	1	0.13115	1	1
GO:0019761	3	glucosinolate biosynthetic process	0.0004	0.0729	0.12818	0.23754	0.48297	0.774	0.01998	1	0.41773	0.16872	0.05333	0.44341	0.32658	1	8.9e-10	1.2e-07	8.4e-09	3.4e-07	7.9e-08	2.3e-09	0.47053	0.00014	0.25841	0.1388	0.05079	0.5742	0.8994	0.04948	0.347	0.75014	1	0.69465	0.36941	0.10268	1	1	0.1425	0.83019	0.92218	0.01718	0.00408	0.84881	0.106	1	0.13115	1	1
GO:0006801	44	superoxide metabolic process	0.01184	1	0.54402	0.01974	1	0.13035	1	1	1	0.0486	1	0.05354	1	1	0.21414	0.29561	0.12389	0.1708	0.09421	0.1411	0.05797	0.10226	1	1	0.56607	0.6299	1	1	1	1	1	0.10543	1	1	1	1	1	1	1	1	1	1	1	0.0435	1	1	1
GO:0097237	48	cellular response to toxic substance	0.01184	1	0.54402	0.01974	1	0.13035	1	1	1	0.0486	1	0.05354	1	1	0.09468	0.14618	0.04619	0.07021	0.09421	0.05469	0.05797	0.10226	1	1	0.56607	0.6299	1	1	1	1	1	0.10543	1	1	1	1	1	1	1	1	1	1	1	0.0435	1	1	1
GO:1990748	45	cellular detoxification	0.01184	1	0.54402	0.01974	1	0.13035	1	1	1	0.0486	1	0.05354	1	1	0.09468	0.14618	0.04619	0.07021	0.09421	0.05469	0.05797	0.10226	1	1	0.56607	0.6299	1	1	1	1	1	0.10543	1	1	1	1	1	1	1	1	1	1	1	0.0435	1	1	1
GO:0010310	473	regulation of hydrogen peroxide metabolic process	0.28345	0.37887	0.14223	0.27625	0.29758	0.20562	1	1	0.42836	0.21844	0.15043	0.12643	1	1	0.00404	2.4e-07	0.00201	3.7e-08	0.19211	4.7e-08	0.49084	0.33376	0.27192	1	0.81485	0.024	0.92668	0.05219	0.14111	0.77057	1	0.12916	1	1	1	1	0.89112	0.12079	0.94749	0.0205	0.21583	0.31835	1	0.0886	1	1	1
GO:0006414	1590	translational elongation	1	1	0.0017	0.00057	0.07773	0.43329	1	1	0.01657	0.00122	0.37243	0.20048	1	1	0.41095	0.29405	0.4756	0.20865	0.00087	0.14611	1	1	1	1	0.00157	0.1966	0.00784	0.02876	0.08017	0.41115	1	0.36428	1	1	1	1	0.01539	0.28637	0.00195	0.13635	0.44138	0.51394	1	0.1654	1	1	1
GO:0055072	184	iron ion homeostasis	0.05935	1	0.79447	0.27672	1	0.70764	1	1	0.98385	0.14105	1	1	1	1	0.55567	0.95624	0.35377	0.94483	0.55411	0.92328	0.09597	0.24272	1	1	0.84705	0.61543	0.9482	0.04531	0.08125	1	1	0.62503	1	1	1	1	0.97379	0.89083	0.93997	0.71396	0.12976	1	1	1	1	1	1
GO:0006576	1169	cellular biogenic amine metabolic process	1	0.33536	0.2545	0.1135	1	0.15092	0.1018	1	0.36106	0.11262	0.37754	0.41348	0.66434	1	0.35764	0.30339	0.262	0.41794	0.78628	0.05203	0.11263	0.09445	1	1	0.38655	0.07248	0.55717	0.20577	0.67563	0.46879	1	0.0921	0.34287	0.11725	1	1	0.65613	0.07679	0.68861	0.04054	0.40075	1	1	0.3503	0.43956	1	1
GO:0035556	1011	intracellular signal transduction	0.89748	0.12062	0.71334	0.62099	0.60278	0.78634	0.49261	1	0.87069	0.46133	0.00425	0.92922	0.90222	0.2865	0.69576	0.54718	0.65492	0.59564	0.97984	0.81144	0.77626	0.88576	0.67625	0.4599	0.99972	0.07911	0.99744	0.05474	0.45874	0.73307	0.38086	0.89832	0.3299	1	1	1	0.99692	0.19206	0.99205	0.02534	0.22401	0.0037	1	0.8824	0.94353	0.7138	1
GO:0010264	623	myo-inositol hexakisphosphate biosynthetic process	0.44774	0.00963	0.17149	0.17939	0.21458	1	1	0.0285	0.13441	0.01508	0.31085	1	1	0.0245	4.5e-05	2.8e-07	6.7e-06	3.5e-06	4.2e-06	2.9e-07	0.19029	1	0.00435	1	0.55337	0.12376	0.95625	0.02739	0.06288	1	1	1	1	1	0.0123	1	0.54143	0.08938	0.91795	0.00054	0.09016	1	1	1	1	1	1
GO:0033517	619	myo-inositol hexakisphosphate metabolic process	0.44774	1	0.17149	0.17939	0.21458	1	1	0.0285	0.13441	0.01508	0.31085	1	1	0.0245	1	1	1	1	1	1	0.19029	1	1	1	0.55337	0.12376	0.95625	0.02739	0.06288	1	1	1	1	1	0.0123	1	0.54143	0.08938	0.91795	1	0.09016	1	1	1	1	1	1
GO:0071396	807	cellular response to lipid	0.69353	0.09363	0.01314	0.09399	0.31485	0.71587	0.41024	1	0.02081	0.02914	0.22405	0.39711	0.84826	1	0.39866	0.55211	0.41803	0.9208	0.91344	0.83966	0.71255	0.65407	0.10684	0.4476	0.7692	0.01003	0.70191	0.19197	0.34359	0.44775	0.69505	0.7406	0.53876	0.41962	1	1	0.52977	0.0037	0.75299	0.12377	0.53992	0.15073	0.3592	0.5533	0.92003	0.6459	1
GO:0019243	2691	methylglyoxal catabolic process to D-lactate via S-lactoyl-glutathione	1	1	0.02145	0.02701	0.72683	1	1	1	0.01312	0.05358	0.23367	1	1	1	0.84827	0.62919	0.49637	0.82993	0.69492	0.46184	1	1	1	1	0.00999	0.39335	0.29687	0.03532	1	0.49518	1	1	1	1	1	1	0.02397	0.17791	0.38846	0.05157	1	0.06527	1	1	1	1	1
GO:0061727	4219	methylglyoxal catabolic process to lactate	1	1	0.02145	0.02701	0.72683	1	1	1	0.01312	0.05358	0.23367	1	1	1	0.84827	0.62919	0.49637	0.82993	0.69492	0.46184	1	1	1	1	1	0.39335	0.29687	0.03532	1	0.49518	1	1	1	1	1	1	0.02397	0.17791	0.38846	0.05157	1	0.06527	1	1	1	1	1
GO:0006816	883	calcium ion transport	0.7744	0.31165	0.15393	0.00527	0.64032	0.71005	0.08757	1	0.22655	0.00377	0.15176	0.386	0.07682	1	0.03005	0.00032	0.07508	0.00193	0.00756	0.03763	1	0.61567	0.22032	1	0.93305	0.01116	0.02024	0.08079	0.27182	1	1	0.62751	0.31876	0.10775	1	1	0.27516	0.37458	0.13119	0.01136	0.13164	0.46279	0.0891	1	0.09706	0.3731	1
GO:0006457	616	protein folding	0.44312	1	0.00019	0.0013	0.87961	0.31397	0.31674	1	7.8e-05	7.3e-06	0.78132	0.67788	0.90151	1	0.00246	0.03314	0.01049	0.00311	0.00018	0.00436	1	0.17573	1	1	0.00013	0.12808	0.04778	0.01046	1	0.49388	1	0.19001	0.21949	1	1	1	1.7e-05	0.18781	0.06078	3.4e-05	1	0.29031	1	0.5997	1	0.6619	1
GO:0070887	219	cellular response to chemical stimulus	0.08368	0.13494	0.08109	0.14781	0.07743	0.20181	0.3356	1	0.05874	0.01288	0.63049	0.40268	0.64365	1	0.30622	0.24942	0.63859	0.48566	0.96749	0.60833	0.23626	0.2161	0.08785	0.6893	0.9975	0.47875	0.89793	0.14683	0.19744	0.14942	0.41386	0.36383	0.2951	0.6902	1	1	0.9819	0.52475	0.82964	0.02241	0.46307	0.53943	0.2286	0.1643	0.25296	0.95	1
GO:0009438	2027	methylglyoxal metabolic process	1	1	0.02364	0.03005	0.7308	1	1	1	0.01453	0.05942	0.23866	1	1	1	0.86126	0.65278	0.51806	0.84343	0.71507	0.48406	1	1	1	1	1	0.40363	0.30581	0.03822	1	0.49906	1	1	1	1	1	1	0.02556	0.18496	0.39965	0.05579	1	0.06703	1	1	1	1	1
GO:0042182	3318	ketone catabolic process	1	1	0.02364	0.03005	0.7308	1	1	1	0.01453	0.05942	0.23866	1	1	1	0.86126	0.65278	0.51806	0.84343	0.71507	0.48406	1	1	1	1	1	0.40363	0.30581	0.03822	1	0.49906	1	1	1	1	1	1	0.02556	0.18496	0.39965	0.05579	1	0.06703	1	1	1	1	1
GO:0051596	4075	methylglyoxal catabolic process	1	1	0.02364	0.03005	0.7308	1	1	1	0.01453	0.05942	0.23866	1	1	1	0.86126	0.65278	0.51806	0.84343	0.71507	0.48406	1	1	1	1	1	0.40363	0.30581	0.03822	1	0.49906	1	1	1	1	1	1	0.02556	0.18496	0.39965	0.05579	1	0.06703	1	1	1	1	1
GO:0046395	1005	carboxylic acid catabolic process	0.8907	0.08143	0.20892	0.08039	0.24738	0.01038	0.74949	1	0.20429	0.08358	0.37143	0.4119	1	1	0.66414	0.66252	0.82804	0.72921	0.41404	0.97479	1	0.3238	0.4992	0.0439	0.32762	0.04213	0.70321	0.32355	0.94274	0.45013	0.48128	0.05681	1	0.27154	1	1	0.01236	0.53253	0.58453	0.08291	0.86502	0.13847	1	1	1	1	1
GO:0000045	1237	autophagosome assembly	1	0.06242	0.94369	0.12871	1	1	1	1	1	0.25148	0.3891	1	1	1	0.15902	0.39913	0.15708	0.22415	0.15819	0.32339	1	1	1	0.0212	1	0.78144	0.74189	0.06286	1	1	1	1	1	1	1	1	1	1	0.8358	0.10551	1	0.23772	1	1	1	1	1
GO:1905037	4969	autophagosome organization	1	0.06242	0.94369	0.12871	1	1	1	1	1	0.25148	0.3891	1	1	1	0.15902	0.39913	0.15708	0.22415	0.15819	0.32339	1	1	1	0.0212	1	0.78144	0.74189	0.06286	1	1	1	1	1	1	1	1	1	1	0.8358	0.10551	1	0.23772	1	1	1	1	1
GO:0006089	1468	lactate metabolic process	1	1	0.01261	0.03334	0.73471	1	1	1	0.00735	0.06568	0.24367	1	1	1	0.87338	0.67561	0.53951	0.8561	0.73441	0.50615	1	1	1	1	1	0.25817	0.3148	0.0413	1	0.5029	1	1	1	1	1	1	0.02723	0.09906	0.41083	0.06023	1	0.06881	1	1	1	1	1
GO:0032958	644	inositol phosphate biosynthetic process	0.45859	1	0.19644	0.20896	0.2252	1	1	0.0295	0.15538	0.02081	0.32468	1	1	0.0253	1	1	1	1	1	1	0.19598	1	1	1	0.57582	0.13864	0.96059	0.03358	0.0666	1	1	1	1	1	0.0127	1	0.56384	0.10088	0.92669	1	0.09531	1	1	1	1	1	1
GO:0034661	3195	ncRNA catabolic process	1	1	0.70373	0.04988	1	1	1	1	0.68203	0.02367	1	1	1	1	0.26809	0.34023	0.18052	0.22742	0.52272	0.19816	1	1	1	1	1	0.4743	0.436	0.0591	1	1	1	1	1	1	1	1	1	0.44315	0.16553	0.08583	1	1	1	1	1	1	1
GO:0016559	2604	peroxisome fission	1	1	0.70373	0.04988	1	1	1	1	0.2979	0.26895	1	1	1	1	0.26809	0.6022	0.18052	0.47406	0.26735	0.43558	1	1	1	1	1	0.4743	1	0.01025	1	1	1	1	1	1	1	1	1	0.10818	1	0.08583	1	1	1	1	1	1	1
GO:0032787	655	monocarboxylic acid metabolic process	0.46677	0.0093	0.31889	0.3811	0.00143	0.5397	0.54054	1	0.46165	0.36705	0.01029	0.66774	0.94008	1	0.74216	0.37966	0.76496	0.61706	0.73389	0.97144	0.43272	0.48191	0.09442	0.0284	0.99561	0.49504	0.56807	0.2366	0.18567	0.05255	0.72485	0.55316	0.73243	0.31635	1	1	0.5051	0.04165	0.98441	0.05513	0.27552	0.00031	0.625	0.7459	0.78597	0.9543	1
GO:0009415	101	response to water	0.03279	0.30464	0.01324	0.01249	0.06051	0.30442	1	1	0.21238	0.03969	0.04348	0.68917	0.17398	0.0131	0.12147	0.4024	0.58237	0.31553	0.06442	0.04354	1	1	0.52814	0.313	0.7411	0.24866	0.91809	0.05739	0.36365	0.05547	0.52814	0.33554	0.02626	1	1	1	0.71398	0.0376	0.95467	0.07613	0.72964	1	0.2454	0.111	0.07139	0.7557	1
GO:0046173	338	polyol biosynthetic process	0.15766	1	0.27749	0.26097	0.27872	1	1	0.0341	0.17081	0.04279	0.3925	1	1	1	0.32718	0.19627	0.22564	0.28025	0.58356	0.09368	0.02633	1	1	1	0.64678	0.11325	0.97664	0.03793	0.08622	1	1	1	1	1	0.0148	1	0.44152	0.16887	0.95867	0.7087	0.12221	1	1	1	1	1	1
GO:0046185	3699	aldehyde catabolic process	1	1	0.014	0.01971	0.73856	1	1	1	0.00821	0.04301	0.24869	1	1	1	0.75483	0.51643	0.35963	0.7247	0.66781	0.33231	1	1	1	1	0.13585	0.42414	0.18539	0.04454	1	0.50672	1	1	1	1	1	1	0.01114	0.19938	0.27519	0.06492	1	0.07061	1	1	1	1	1
GO:0051261	4025	protein depolymerization	1	1	0.33603	1	0.33462	1	0.08844	1	0.2981	0.0345	1	1	1	1	0.22303	0.10541	0.72358	0.56283	0.22198	0.24464	1	1	1	1	1	0.4179	0.16741	0.00168	0.17413	1	1	1	0.06886	1	1	1	0.74111	0.73497	0.11462	0.00441	1	1	1	1	1	1	1
GO:2001006	5081	regulation of cellulose biosynthetic process	1	1	0.08833	0.01988	1	1	1	1	0.40589	0.0347	1	1	1	1	0.75179	0.12456	0.28033	0.3203	0.35226	0.00899	1	1	1	1	1	0.02869	0.22915	0.05982	1	1	1	1	1	1	1	1	1	0.23361	0.29332	0.07892	1	1	1	1	1	1	1
GO:0006368	1572	transcription elongation from RNA polymerase II promoter	1	1	1	0.13788	1	1	1	1	1	0.19366	1	1	1	1	0.35284	1	0.28033	1	0.35226	1	1	1	1	1	1	1	1	0.05982	1	1	1	1	1	1	1	1	1	1	1	0.07892	1	1	1	1	1	1	1
GO:0009939	2136	positive regulation of gibberellic acid mediated signaling pathway	1	1	0.42468	0.13788	1	1	1	1	0.40589	0.19366	1	1	1	1	0.75179	0.79137	0.68954	0.72537	0.75134	0.70383	1	1	1	1	1	0.2534	1	0.05982	1	1	1	1	1	1	1	1	1	0.23361	1	0.07892	1	1	1	1	1	1	1
GO:0010507	2383	negative regulation of autophagy	1	1	0.42468	0.13788	1	1	1	1	0.40589	0.19366	1	1	1	1	0.09644	0.40729	0.06467	0.3203	0.09616	0.29573	1	1	1	1	1	0.2534	1	0.05982	1	1	1	1	1	1	1	1	1	0.23361	1	0.07892	1	1	1	1	1	1	1
GO:0032890	148	regulation of organic acid transport	0.04818	1	0.42468	0.13788	1	1	1	1	0.07981	0.19366	1	1	1	1	0.75179	0.79137	0.68954	1	0.35226	0.70383	0.0174	1	1	1	1	0.2534	1	0.05982	1	1	1	1	1	1	1	1	0.21425	0.23361	1	0.07892	1	1	1	1	1	1	1
GO:0035279	3228	mRNA cleavage involved in gene silencing by miRNA	1	1	0.42468	0.13788	1	1	1	1	0.40589	0.19366	1	1	1	1	0.35284	0.40729	0.28033	0.3203	0.35226	0.29573	1	1	1	1	1	0.2534	1	0.05982	1	1	1	1	1	1	1	1	1	0.23361	1	0.07892	1	1	1	1	1	1	1
GO:0045912	3634	negative regulation of carbohydrate metabolic process	1	1	1	0.13788	0.07011	1	1	1	1	0.19366	1	1	1	1	0.00085	0.12456	0.04342	0.3203	0.01401	0.0709	1	1	1	1	1	1	1	0.05982	0.03356	1	1	1	1	1	1	1	1	1	1	0.07892	1	1	1	1	1	1	1
GO:0051353	4045	positive regulation of oxidoreductase activity	1	1	0.00973	0.13788	1	1	1	1	0.00828	0.19366	1	1	1	1	0.35284	0.12456	0.28033	0.3203	0.09616	0.29573	1	1	1	1	0.21764	0.02869	1	0.05982	1	1	1	1	1	1	1	1	0.21425	0.02415	1	0.07892	1	1	1	1	1	1	1
GO:0051952	149	regulation of amine transport	0.04818	1	0.42468	0.13788	1	1	1	1	0.07981	0.19366	1	1	1	1	0.75179	0.79137	0.68954	1	0.35226	0.70383	0.0174	1	1	1	1	0.2534	1	0.05982	1	1	1	1	1	1	1	1	0.21425	0.23361	1	0.07892	1	1	1	1	1	1	1
GO:0051955	150	regulation of amino acid transport	0.04818	1	0.42468	0.13788	1	1	1	1	0.07981	0.19366	1	1	1	1	0.75179	0.79137	0.68954	1	0.35226	0.70383	0.0174	1	1	1	1	0.2534	1	0.05982	1	1	1	1	1	1	1	1	0.21425	0.23361	1	0.07892	1	1	1	1	1	1	1
GO:0071452	4373	cellular response to singlet oxygen	1	1	0.42468	0.13788	1	1	1	1	0.40589	0.19366	1	1	1	1	0.01407	1	0.28033	1	0.35226	0.70383	1	1	1	1	1	0.2534	1	0.05982	1	1	1	1	1	1	1	1	1	0.23361	1	0.07892	1	1	1	1	1	1	1
GO:0080143	155	regulation of amino acid export	0.04818	1	0.42468	0.13788	1	1	1	1	0.07981	0.19366	1	1	1	1	0.75179	0.79137	0.68954	1	0.35226	0.70383	0.0174	1	1	1	1	0.2534	1	0.05982	1	1	1	1	1	1	1	1	0.21425	0.23361	1	0.07892	1	1	1	1	1	1	1
GO:0098795	4654	mRNA cleavage involved in gene silencing	1	1	0.42468	0.13788	1	1	1	1	0.40589	0.19366	1	1	1	1	0.35284	0.40729	0.28033	0.3203	0.35226	0.29573	1	1	1	1	1	0.2534	1	0.05982	1	1	1	1	1	1	1	1	1	0.23361	1	0.07892	1	1	1	1	1	1	1
GO:1903789	160	regulation of amino acid transmembrane transport	0.04818	1	0.42468	0.13788	1	1	1	1	0.07981	0.19366	1	1	1	1	0.75179	0.79137	0.68954	1	0.35226	0.70383	0.0174	1	1	1	1	0.2534	1	0.05982	1	1	1	1	1	1	1	1	0.21425	0.23361	1	0.07892	1	1	1	1	1	1	1
GO:0009668	743	plastid membrane organization	0.60911	0.09338	1	0.30459	0.8054	0.82098	1	1	1	1	0.90476	1	1	1	1	1	1	1	1	1	0.16506	1	0.04567	1	1	0.90981	0.83405	0.10893	0.41486	1	0.29234	1	1	1	1	1	1	0.39319	0.97243	1	0.52282	1	1	1	1	1	1
GO:0010027	745	thylakoid membrane organization	0.60911	0.09338	6.4e-07	0.30459	0.8054	0.82098	1	1	0.00121	0.00018	0.90476	1	1	1	0	1.3e-28	0	0	0	0	0.16506	1	0.04567	1	7.6e-13	0.90981	0.83405	0.10893	0.41486	1	0.29234	1	1	1	1	1	0.00013	0.39319	0.97243	3.8e-08	0.52282	1	1	1	1	1	1
GO:0007019	1804	microtubule depolymerization	1	1	0.08833	1	1	1	1	1	0.07981	0.0347	1	1	1	1	0.35284	0.12456	0.68954	0.3203	0.35226	0.29573	1	1	1	1	1	1	0.22915	0.05982	1	1	1	1	1	1	1	1	1	1	0.29332	0.07892	1	1	1	1	1	1	1
GO:0007034	97	vacuolar transport	0.02989	0.35505	0.97591	0.07121	1	1	0.44291	1	0.85919	0.45864	1	1	0.69026	1	0.08857	0.88039	0.58249	0.7383	0.44181	0.98586	0.46295	0.02538	0.25343	1	0.85311	0.85798	0.79511	0.9487	1	1	1	1	0.36287	1	1	1	0.12698	0.83255	0.95532	0.09585	1	1	1	1	0.46295	1	1
GO:0071241	4336	cellular response to inorganic substance	1	1	0.67974	0.18578	0.18304	0.35867	1	1	0.44654	0.17103	0.64105	1	0.30098	1	0.22244	0.37451	0.08137	0.46211	0.4411	0.3799	1	1	1	1	0.92973	0.36773	0.76678	0.08147	0.30878	0.33916	1	1	1	1	1	1	0.92636	0.14657	0.71146	0.07876	0.36585	1	1	1	0.17298	1	1
GO:0071901	4406	negative regulation of protein serine/threonine kinase activity	1	1	0.05132	0.18578	0.54452	0.35867	1	1	0.62879	0.40182	0.64105	0.16055	1	1	0.79624	0.82328	0.82199	0.71363	0.93423	0.75826	1	1	1	1	0.92973	0.23843	0.76678	0.08147	0.30878	1	1	0.29836	1	1	1	1	1	0.14657	0.88552	0.15639	0.36585	1	1	0.1319	1	1	1
GO:0072350	4416	tricarboxylic acid metabolic process	1	1	0.60592	0.10263	0.24146	0.14453	1	1	0.28853	0.19416	1	1	1	1	0.15669	0.11081	0.02942	0.01582	0.06681	0.09528	1	1	1	1	1	0.29384	0.62824	0.0703	1	0.13547	1	0.11708	1	1	1	1	0.60016	0.25827	0.73284	0.1094	1	1	1	1	1	1	1
GO:0070542	888	response to fatty acid	0.78093	0.04301	0.23029	0.19309	0.04905	0.64751	0.03165	1	0.18008	0.16086	1	0.52396	0.69557	1	0.04786	0.00736	0.02688	0.11537	0.16368	0.00805	0.8546	0.66769	0.05745	0.3643	0.93911	0.01506	0.83309	0.0437	0.07444	0.2292	1	0.46986	0.75297	1	1	1	0.89142	0.01411	0.93985	0.00916	0.03742	0.02483	1	0.4136	1	0.2322	1
GO:0016054	1010	organic acid catabolic process	0.89668	0.0842	0.27736	0.10034	0.2595	0.23009	0.75455	1	0.24407	0.10687	0.38747	0.42206	1	1	0.72674	0.69014	0.86575	0.74382	0.48594	0.97608	1	0.33371	0.50428	0.0451	0.35439	0.05224	0.72616	0.37442	0.9451	0.46171	0.48632	0.06117	1	0.27493	1	1	0.01486	0.56838	0.6152	0.10105	0.87036	0.14594	1	1	1	1	1
GO:0071369	499	cellular response to ethylene stimulus	0.31112	1	0.77755	0.2211	0.78515	0.22264	0.13978	1	0.69064	0.1044	0.01292	0.47701	0.73452	1	0.55386	0.04076	0.63204	0.04398	0.99122	0.09776	0.50513	0.35918	1	1	0.99666	0.16055	0.79685	0.07541	1	0.44999	0.2816	0.37393	0.09078	1	1	1	0.99616	0.09344	0.69047	0.0331	0.23346	0.01764	1	0.4078	0.50513	1	1
GO:0031400	2920	negative regulation of protein modification process	1	1	0.12782	0.14761	0.60637	0.09643	1	1	0.77154	0.16177	0.70321	0.18738	1	1	0.88486	0.85396	0.93844	0.81983	0.98487	0.7556	1	1	1	1	0.95707	0.39475	0.63677	0.08728	0.35457	1	1	0.06551	1	1	1	1	1	0.23663	0.43013	0.1733	0.41725	1	1	0.1544	1	1	1
GO:1901659	1186	glycosyl compound biosynthetic process	1	0.01309	0.06753	0.2298	0.55375	0.80864	0.0263	1	0.25226	0.19612	0.08312	0.47872	0.37396	1	0.54656	0.82198	0.99017	0.6927	0.89287	0.83271	0.15521	0.11194	0.26702	0.1531	0.01582	0.58708	0.80127	0.07873	0.39579	0.78605	1	0.7326	0.40112	0.11385	1	1	0.05086	0.81971	0.92623	0.02132	1	0.87762	0.1171	1	0.15521	1	1
GO:0001510	1019	RNA methylation	0.90169	1	4.8e-09	0.00476	0.85303	0.85466	1	1	1.8e-09	6e-05	0.8164	1	0.78874	1	0.98088	1	0.95259	1	3.6e-08	0.99998	0.5616	1	1	1	4.4e-10	0.07157	0.20499	0.00743	1	0.53314	0.32138	1	1	1	1	1	1.4e-05	7.6e-05	0.00044	0.03252	1	0.43635	1	1	1	1	1
GO:0044550	508	secondary metabolite biosynthetic process	0.31836	0.07163	0.07823	0.84051	0.24224	0.3587	0.03669	1	0.43459	0.34241	0.00399	0.13184	0.72724	1	0.01964	0.48482	0.84712	0.17784	0.68117	0.80267	0.39984	0.35552	0.1351	0.2789	0.08693	0.29677	0.69862	0.08532	0.12784	0.50743	1	0.22034	0.26202	1	1	1	0.11141	0.86657	0.88224	0.08484	0.24265	0.17007	0.2175	0.2721	0.39984	1	1
GO:0006469	1620	negative regulation of protein kinase activity	1	1	0.05709	0.20146	0.55111	0.36394	1	1	0.64521	0.42571	0.64781	0.16327	1	1	0.81619	0.84262	0.8385	0.73723	0.94267	0.77891	1	1	1	1	0.93311	0.25382	0.7756	0.08866	0.3135	1	1	0.30296	1	1	1	1	1	0.15483	0.89164	0.16831	0.37118	1	1	0.1342	1	1	1
GO:0033673	3130	negative regulation of kinase activity	1	1	0.05709	0.20146	0.55111	0.36394	1	1	0.64521	0.42571	0.64781	0.16327	1	1	0.81619	0.84262	0.8385	0.73723	0.94267	0.77891	1	1	1	1	0.93311	0.25382	0.7756	0.08866	0.3135	1	1	0.30296	1	1	1	1	1	0.15483	0.89164	0.16831	0.37118	1	1	0.1342	1	1	1
GO:0051348	4044	negative regulation of transferase activity	1	1	0.05709	0.20146	0.55111	0.36394	1	1	0.64521	0.42571	0.64781	0.16327	1	1	0.81619	0.84262	0.8385	0.73723	0.94267	0.77891	1	1	1	1	0.93311	0.25382	0.7756	0.08866	0.3135	1	1	0.30296	1	1	1	1	1	0.15483	0.89164	0.16831	0.37118	1	1	0.1342	1	1	1
GO:0061025	572	membrane fusion	0.3923	0.18994	0.30406	0.09911	0.68906	0.27178	0.66013	1	0.59828	0.31511	0.40342	0.08604	0.6324	1	0.78519	0.66403	0.97497	0.74931	0.96859	0.95561	0.10376	0.87402	0.41675	0.2362	0.9999	0.00078	0.47311	0.07429	0.64907	0.7098	1	0.16051	0.56463	1	1	1	0.99458	0.04853	0.88008	0.07456	0.93607	0.12005	1	0.0516	0.68233	0.6364	1
GO:0009704	2069	de-etiolation	1	1	0.02975	0.01553	0.01244	0.00415	1	1	0.10796	0.03517	0.02044	1	1	1	0.14383	0.19927	0.22859	0.28358	0.14329	0.49763	1	1	1	1	0.11007	0.14582	0.46463	0.01436	1	0.00362	0.01962	0.07561	1	1	1	1	0.43944	0.12553	0.56544	0.02413	1	0.00659	1	1	1	1	1
GO:0010112	2214	regulation of systemic acquired resistance	1	1	1	0.21388	1	1	1	1	1	0.31783	1	1	1	1	0.96475	0.87407	1	0.79588	1	0.76787	1	1	1	1	1	1	1	0.07401	1	1	1	1	1	1	1	1	1	1	1	0.1064	1	1	1	1	1	1	1
GO:0017148	2630	negative regulation of translation	1	1	0.73477	0.21388	1	0.09387	1	1	0.71349	0.31783	0.20336	1	1	1	0.33022	0.19927	0.22859	0.1151	0.0478	0.09563	1	1	1	1	1	0.50417	1	0.07401	1	1	1	0.07561	1	1	1	1	1	0.47202	1	0.1064	0.09613	1	1	1	1	1	1
GO:0034249	3158	negative regulation of cellular amide metabolic process	1	1	0.73477	0.21388	1	0.09387	1	1	0.71349	0.31783	0.20336	1	1	1	0.33022	0.19927	0.22859	0.1151	0.0478	0.09563	1	1	1	1	1	0.50417	1	0.07401	1	1	1	0.07561	1	1	1	1	1	0.47202	1	0.1064	0.09613	1	1	1	1	1	1
GO:0071484	259	cellular response to light intensity	0.11179	0.0293	1	0.21388	1	0.09387	1	1	0.71349	0.03517	1	0.03809	1	1	0.58805	0.66603	0.47184	0.53756	0.58717	0.76787	0.04127	1	0.01962	1	1	1	1	0.07401	1	1	1	0.07561	1	1	1	1	1	0.47202	1	0.00399	1	1	1	0.0309	1	1	1
GO:0000302	147	response to reactive oxygen species	0.047	1	0.22233	0.006	0.35699	0.05768	0.30451	1	0.87086	0.05834	0.10187	0.65697	0.65385	0.1308	0.00142	0.00348	0.08865	0.00162	0.01189	0.00337	0.68749	0.05445	1	1	0.91081	0.01824	0.53987	0.01177	0.19556	0.73015	1	0.02265	0.21013	1	1	1	0.96388	0.13619	0.40448	0.06409	0.31114	0.13722	1	0.577	0.69683	0.6511	1
GO:0043408	3441	regulation of MAPK cascade	1	1	0.06581	0.16778	0.06131	1	1	1	0.53289	0.31266	0.0964	1	1	1	0.93569	0.80468	0.86489	0.90937	0.93529	0.88383	1	1	1	1	1	1	0.76746	0.08188	0.17413	0.19313	1	1	1	1	1	1	1	0.17503	0.85712	0.13447	0.21018	0.25348	1	1	1	1	1
GO:0006595	1159	polyamine metabolic process	1	0.14901	0.63127	0.04237	0.24122	0.09898	0.19365	1	0.84429	0.09666	1	0.19002	0.35026	1	0.97152	0.82566	0.94112	0.86491	0.08882	0.83704	0.20444	0.06363	1	1	0.19988	0.31241	0.26657	0.00267	0.35898	0.39275	1	0.06731	0.15282	1	1	1	1	0.10595	0.38944	0.12483	0.10319	0.02997	1	0.1566	0.20444	1	1
GO:1901565	497	organonitrogen compound catabolic process	0.30878	0.1462	0.04222	0.00798	0.9702	0.00476	0.51947	1	0.01341	0.00297	0.78695	0.04466	0.9758	0.2964	0.00645	0.4928	0.29083	0.4941	0.10998	0.19414	0.63554	0.01409	0.40003	0.4704	0.19312	0.01718	0.24267	0.01704	0.82202	0.811	0.73829	0.00787	0.63039	0.47515	1	1	0.00857	0.01047	0.13893	0.00455	0.70024	0.84184	0.3725	0.796	0.94986	0.9287	1
GO:0050832	471	defense response to fungus	0.2801	0.01162	0.36795	0.22037	0.03635	0.94988	0.11529	1	0.29629	0.03357	0.00336	1	0.42526	0.1396	0.19295	0.00025	0.13493	8.7e-05	0.83879	0.00016	0.36086	0.39871	0.11802	0.0342	0.65758	0.23468	0.81838	0.06265	0.03616	0.29511	1	0.90815	0.23267	0.24092	1	1	0.43051	0.31848	0.83934	0.0018	0.03191	0.03418	1	1	0.36086	0.6766	1
GO:0009746	166	response to hexose	0.05179	0.09111	0.00246	1	0.00988	0.50175	0.49445	1	0.26822	0.08957	1	0.02838	0.39289	1	1	1	1	1	1	1	0.51559	0.04097	0.04449	1	0.86611	1	0.66836	0.08887	0.05123	0.07179	1	0.3879	0.4088	1	1	1	0.3718	0.17902	0.21477	0.05648	1	0.16445	0.0067	0.4171	0.16135	1	1
GO:0055076	133	transition metal ion homeostasis	0.04107	1	0.801	0.36065	1	0.79547	1	1	0.99366	0.22838	1	1	1	1	0.47562	0.58735	0.38843	0.66329	0.4733	0.84778	0.14548	0.12182	1	1	0.90287	0.53178	0.9288	0.08659	0.14269	1	1	0.71801	1	1	1	1	0.98192	0.93715	0.94939	0.67494	0.21802	1	1	1	1	1	1
GO:0009620	459	response to fungus	0.27357	0.04204	0.21209	0.28814	0.0109	0.81835	0.2586	1	0.29334	0.16975	0.2138	1	0.6907	0.2013	0.19391	0.01552	0.14137	0.10201	0.85908	0.22328	0.28879	0.43959	0.22016	0.0698	0.959	0.06684	0.82304	0.09403	0.02929	0.11454	1	0.68387	0.39687	0.33779	1	1	0.83492	0.06509	0.93428	0.63709	0.03595	0.02367	1	1	0.56425	0.8151	1
GO:0043405	3438	regulation of MAP kinase activity	1	1	0.07596	0.18897	0.06524	1	1	1	0.55731	0.34413	0.10231	1	1	1	0.94649	0.83228	0.88278	0.92314	0.94614	0.90009	1	1	1	1	1	1	0.77927	0.0924	0.17976	0.1993	1	1	1	1	1	1	1	0.18822	0.86672	0.15014	0.21682	0.26124	1	1	1	1	1
GO:1901701	420	cellular response to oxygen-containing compound	0.22813	0.11303	0.0391	0.27631	0.12014	0.22369	0.68051	1	0.02801	0.09049	0.86424	0.16076	0.82883	1	0.57387	0.63943	0.84854	0.92043	0.96232	0.80917	0.487	0.34137	0.08941	0.5916	0.96316	0.00245	0.991	0.14816	0.4192	0.10146	0.52301	0.24793	0.75573	0.55993	1	1	0.91003	0.0021	0.98081	0.07933	0.78264	0.35588	0.1327	0.0462	0.7199	0.8441	1
GO:0042542	21	response to hydrogen peroxide	0.00297	1	9.1e-05	0.12577	0.77065	0.20985	0.47372	1	0.00014	0.00016	0.07179	0.46662	0.72362	0.077	0.03945	0.03117	0.2775	0.03662	0.05431	0.00571	0.49445	0.0014	1	1	0.00233	0.0137	0.51854	0.09034	0.73454	0.77411	1	0.13209	0.3902	1	1	1	0.00011	0.12821	0.15145	0.00026	0.80519	0.0154	1	0.3983	1	0.4521	1
GO:0071281	4346	cellular response to iron ion	1	1	0.57293	0.13178	0.42483	1	1	1	0.32116	0.1647	1	1	1	1	0.19373	0.31244	0.08095	0.50956	0.19261	0.29556	1	1	1	1	1	0.16712	0.58102	0.09642	1	0.25274	1	1	1	1	1	1	1	0.04496	0.4736	0.16476	1	1	1	1	1	1	1
GO:0009267	373	cellular response to starvation	0.18818	0.56032	0.69106	0.29526	0.03094	0.5046	0.46794	1	0.93552	0.3073	0.01723	0.28633	1	0.1279	0.66612	0.19242	0.25851	0.28032	0.94216	0.67985	0.10739	0.58055	1	0.2394	0.99017	0.40625	0.94822	0.04195	0.00177	0.46266	1	0.36203	1	1	1	1	0.99538	0.4354	0.93221	0.54113	0.01942	0.1667	1	0.211	1	1	1
GO:0031668	454	cellular response to extracellular stimulus	0.26943	0.60878	0.78426	0.31798	1	0.36604	0.53571	1	0.97143	0.34888	1	1	1	0.1447	0.84798	0.07572	0.51407	0.11607	0.70733	0.4791	0.14297	0.65549	1	0.2684	0.98661	0.55864	0.96971	0.03401	0.25599	0.29235	0.46495	0.44296	1	1	1	1	0.99712	0.56949	0.96967	0.41196	1	0.26154	0.209	0.2555	1	1	1
GO:0071482	518	cellular response to light stimulus	0.32322	0.03433	0.46624	0.16651	0.5101	0.25123	1	1	0.62752	0.07179	0.65273	0.31838	0.54351	1	0.34325	0.11634	0.18674	0.43742	0.07284	0.18251	0.34029	0.5283	1	1	0.82288	0.22695	0.72087	0.07101	1	0.22724	1	0.17997	1	1	1	1	0.92079	0.26794	0.81139	0.06275	1	0.34692	1	0.2664	1	0.3072	1
GO:0098754	197	detoxification	0.06807	0.42541	0.12392	0.00782	0.04232	1	0.52246	1	0.04821	0.00479	0.05832	1	0.18082	1	0.00229	0.06967	0.00699	0.00616	0.08033	0.22521	0.54406	0.05216	1	0.1685	0.62448	0.04861	0.9377	1	0.44749	0.02754	1	1	1	0.15563	1	1	0.16375	0.11429	0.81901	1	0.55807	0.02831	1	1	1	0.0311	1
GO:0071496	457	cellular response to external stimulus	0.27129	0.60977	0.78935	0.32549	1	0.3679	0.53708	1	0.97248	0.35763	1	1	1	0.145	0.85705	0.08148	0.52874	0.12304	0.7191	0.4921	0.14378	0.657	1	0.269	0.98697	0.56376	0.97047	0.0353	0.26077	0.29431	0.46585	0.44469	1	1	1	1	0.99721	0.57426	0.97056	0.42001	1	0.26372	0.2095	0.2565	1	1	1
GO:0032950	3050	regulation of beta-glucan metabolic process	1	1	0.01794	0.03581	1	1	1	1	0.11205	0.06097	1	1	1	1	0.81217	0.20062	0.36568	0.41255	0.44921	1	1	1	1	1	1	1	0.26826	0.0848	1	1	1	1	1	1	1	1	1	0.03499	0.34073	0.11084	1	1	1	1	1	1	1
GO:0032951	3051	regulation of beta-glucan biosynthetic process	1	1	0.01794	0.03581	1	1	1	1	0.11205	0.06097	1	1	1	1	0.81217	0.20062	0.36568	0.41255	0.44921	1	1	1	1	1	1	0.0032	0.26826	0.0848	1	1	1	1	1	1	1	1	1	0.03499	0.34073	0.11084	1	1	1	1	1	1	1
GO:0006597	13	spermine biosynthetic process	0.0014	0.01475	0.48492	0.03581	1	1	1	1	0.11205	0.26001	1	1	1	1	0.44987	0.51063	0.36568	0.1358	0.44921	0.38388	0.02085	0.03734	0.00986	1	0.25513	1	0.26826	0.0848	1	1	1	1	1	1	1	1	0.02925	1	1	0.11084	1	1	1	1	1	1	1
GO:0008215	1190	spermine metabolic process	1	0.01475	0.48492	0.03581	1	1	1	1	0.11205	0.26001	1	1	1	1	0.44987	0.51063	0.36568	0.1358	0.44921	0.38388	0.02085	0.03734	1	1	0.25513	1	0.26826	0.0848	1	1	1	1	1	1	1	1	0.02925	1	1	0.11084	1	1	1	1	1	1	1
GO:0010387	2330	COP9 signalosome assembly	1	1	0.12352	0.18891	1	1	1	1	0.11205	0.26001	1	1	0.03894	1	1	1	1	1	1	1	1	1	1	1	1	0.04143	1	0.0848	1	1	1	1	1	1	1	1	1	0.03499	1	0.11084	1	1	1	1	1	0.0184	1
GO:0010921	2434	regulation of phosphatase activity	1	1	0.12352	0.18891	1	1	1	1	0.11205	0.26001	1	1	1	1	0.81217	0.84752	1	0.78794	0.81177	0.76782	1	1	1	1	0.25513	0.29579	1	0.0848	1	1	1	1	1	1	1	1	0.25125	0.27333	1	0.11084	1	1	1	1	1	1	1
GO:0032973	179	amino acid export across plasma membrane	0.05754	1	0.48492	0.18891	0.08354	1	1	1	0.11205	0.26001	0.10743	1	1	1	0.44987	0.51063	0.36568	0.78794	0.15835	0.38388	0.02085	1	1	1	1	0.29579	1	0.0848	0.04014	1	1	1	1	1	1	1	0.25125	0.27333	1	0.11084	0.04927	1	1	1	1	1	1
GO:0044375	3524	regulation of peroxisome size	1	1	0.48492	0.18891	1	1	1	1	0.11205	0.26001	1	1	1	1	0.81217	0.84752	0.75431	0.78794	0.81177	0.76782	1	1	1	1	1	0.29579	1	0.0848	1	1	1	1	1	1	1	1	1	0.03499	1	0.11084	1	1	1	1	1	1	1
GO:0045116	3560	protein neddylation	1	1	1	0.18891	1	1	1	1	1	0.26001	1	1	1	1	1	1	1	1	1	1	1	1	1	1	1	1	1	0.0848	1	1	1	1	1	1	1	1	1	1	1	0.11084	1	1	1	1	1	1	1
GO:0051341	4041	regulation of oxidoreductase activity	1	1	0.10449	0.18891	1	1	1	1	1	0.26001	1	1	1	1	0.44987	0.20062	0.36568	0.41255	0.15835	0.38388	1	1	1	1	0.25513	0.20802	1	0.0848	1	1	1	1	1	1	1	1	0.25125	0.03499	1	0.11084	1	1	1	1	1	1	1
GO:0070141	4242	response to UV-A	1	0.01475	1	0.18891	1	1	1	1	0.46466	0.06097	1	1	1	1	0.81217	0.84752	0.75431	0.78794	0.81177	0.76782	1	1	1	1	1	1	1	0.0848	1	1	1	1	1	1	1	1	1	0.27333	1	0.01508	1	1	1	1	1	1	1
GO:0071492	4384	cellular response to UV-A	1	0.01475	1	0.18891	1	1	1	1	0.46466	0.06097	1	1	1	1	0.81217	0.84752	0.75431	0.78794	0.81177	0.76782	1	1	0.00986	1	1	1	1	0.0848	1	1	1	1	1	1	1	1	1	0.27333	1	0.01508	1	1	1	1	1	1	1
GO:0071918	4408	urea transmembrane transport	1	1	0.12352	0.18891	0.08354	1	1	1	0.11205	0.00843	0.10743	1	1	1	0.81217	0.20062	0.75431	0.41255	0.81177	0.76782	1	1	1	1	1	0.04143	1	0.0848	0.04014	1	1	1	1	1	1	1	1	0.03499	1	0.00118	0.04927	1	1	1	1	1	1
GO:0010200	916	response to chitin	0.81744	0.67353	0.62115	0.68919	0.00205	1	0.77535	0.0177	0.8116	0.25906	8.2e-08	1	0.79669	1	0.43953	1.2e-06	0.89021	4.4e-06	0.99893	0.00042	0.7954	0.77688	0.52573	1	0.99597	0.04773	0.99096	0.15031	0.18619	0.00212	1	1	0.68354	1	0.0027	1	0.96144	0.36666	0.99973	0.00072	0.51523	1.9e-10	1	1	0.7954	0.7533	1
GO:0006470	380	protein dephosphorylation	0.19265	0.43828	0.02567	0.25092	0.96612	1	1	1	0.15054	0.35628	0.98785	1	1	1	0.99467	0.98113	0.99825	0.99958	0.99764	0.9973	1	1	0.3191	1	0.99182	0.51982	0.90502	0.12123	0.79598	1	1	1	1	1	1	1	0.29354	0.21873	0.913	0.15918	0.8592	1	1	1	1	1	1
GO:0009072	198	aromatic amino acid family metabolic process	0.06815	0.0212	0.07165	0.09966	0.13445	0.78917	0.18744	1	0.11911	0.05956	0.47004	1	0.79846	1	0.00176	0.0078	0.00796	0.00962	0.0017	0.00128	0.08358	1	0.05894	0.181	0.68011	0.54732	0.5624	0.0617	0.80833	0.69922	1	0.70711	1	0.01351	1	1	0.0613	0.30853	0.8881	0.00489	1	0.10481	1	1	1	0.5274	1
GO:0071695	820	anatomical structure maturation	0.70484	0.18302	0.14064	0.10854	0.15662	0.21788	0.66933	0.2546	0.9997	0.04972	0.15574	0.30428	1	1	0.60236	0.65003	0.71373	0.34735	0.89517	0.77306	0.62571	0.73495	0.25901	0.3957	0.65405	0.46414	0.27336	0.17959	0.11279	0.48212	1	0.09584	0.55801	1	1	0.15453	0.3853	0.71009	0.13322	0.11164	0.80389	0.59158	1	0.2042	1	0.8491	1
GO:0009062	1009	fatty acid catabolic process	0.89663	0.10891	0.15421	0.1332	0.64255	0.32942	1	1	0.96571	0.57784	0.80478	0.00081	1	1	0.94159	0.71578	0.99154	0.80503	0.9187	0.99991	1	0.76717	1	0.0145	0.53417	0.06382	0.94753	0.00973	1	0.2523	1	0.26927	1	1	1	1	0.12014	0.74201	0.84494	0.31127	1	0.42259	1	0.0003	1	1	1
GO:0000160	547	phosphorelay signal transduction system	0.35954	1	0.59625	0.32321	0.60919	0.10239	0.51439	1	0.66437	0.19582	0.02147	0.50701	1	1	0.74987	0.06106	0.73334	0.05235	0.99014	0.13577	0.53586	0.3998	1	1	0.9984	0.04014	0.8657	0.10317	0.77519	0.49506	0.30293	0.16898	0.42684	1	1	1	0.99813	0.05884	0.79504	0.05417	0.27395	0.0257	1	0.4354	1	1	1
GO:0006778	400	porphyrin-containing compound metabolic process	0.20472	1	0.31367	0.30434	0.66833	0.12957	1	1	0.51465	0.38266	0.93928	1	1	0.0938	0.9653	0.78142	0.8088	0.75166	0.80869	0.52733	0.05017	0.78029	1	1	0.60033	0.59143	0.85511	0.12139	0.21864	1	0.32592	0.20174	1	1	1	1	0.78864	0.24808	0.96073	0.08414	0.59378	1	1	1	1	1	1
GO:0010053	741	root epidermal cell differentiation	0.6008	0.28156	0.7241	0.0284	0.08668	0.67669	1	1	0.99999	0.03833	1	0.7506	1	1	0.81161	0.96138	0.70986	0.91925	0.19886	0.90307	0.43896	0.75214	0.15329	1	0.73174	0.61601	0.1011	0.1503	0.02525	0.63031	1	0.52461	1	1	1	1	0.43267	0.83737	0.14449	0.09652	0.07416	0.44822	1	0.6745	1	0.7354	1
GO:0010017	672	red or far-red light signaling pathway	0.48987	0.15534	0.16984	0.12132	0.6287	0.42859	1	1	0.35782	0.08594	0.72496	1	0.36309	1	0.71241	0.26846	0.68468	0.71135	0.60487	0.73534	1	0.35097	0.1064	1	0.96476	0.01427	0.6773	0.05786	1	0.4066	1	0.36008	1	1	1	1	0.96261	0.0615	0.67741	0.03193	1	0.50882	1	1	1	0.1903	1
GO:0016143	1200	S-glycoside metabolic process	1	0.1097	0.16153	0.37142	0.4217	0.84973	0.03716	1	0.50132	0.20111	0.06732	0.16879	0.18683	1	0.03198	0.07899	0.03302	0.03563	0.18092	0.08318	0.5553	1	0.31681	0.1734	0.04898	0.65424	0.90008	0.10929	0.20452	0.82922	1	0.77949	0.44435	0.12984	1	1	0.19231	0.84502	0.90758	0.02624	0.32818	0.90997	1	1	0.19142	0.5014	1
GO:0019757	1221	glycosinolate metabolic process	1	0.1097	0.16153	0.37142	0.4217	0.84973	0.03716	1	0.50132	0.20111	0.06732	0.16879	0.18683	1	0.03198	0.07899	0.03302	0.03563	0.18092	0.08318	0.5553	1	0.31681	0.1734	0.04898	0.65424	0.90008	0.10929	0.20452	0.82922	1	0.77949	0.44435	0.12984	1	1	0.19231	0.84502	0.90758	0.02624	0.32818	0.90997	1	1	0.19142	0.5014	1
GO:0019760	1220	glucosinolate metabolic process	1	0.1097	0.16153	0.37142	0.4217	0.84973	0.03716	1	0.50132	0.20111	0.06732	0.16879	0.18683	1	0.03198	0.07899	0.03302	0.03563	0.18092	0.08318	0.5553	1	0.31681	0.1734	0.04898	0.65424	0.90008	0.10929	0.20452	0.82922	1	0.77949	0.44435	0.12984	1	1	0.19231	0.84502	0.90758	0.02624	0.32818	0.90997	0.0083	1	0.19142	0.5014	1
GO:0016236	2587	macroautophagy	1	0.07168	0.83679	0.21113	1	1	1	1	1	0.37586	0.43375	1	1	1	0.17244	0.27131	0.07739	0.12434	0.08924	0.18224	1	1	1	0.0245	1	0.51423	0.79049	0.10359	1	1	1	1	1	1	1	1	1	1	0.87568	0.16653	1	0.26892	1	1	1	1	1
GO:0046256	3705	2,4,6-trinitrotoluene catabolic process	1	1	1	0.13503	0.01443	1	1	1	1	0.16534	0.01876	1	1	1	0.2432	0.26904	0.20856	0.22774	0.24292	0.21598	1	1	1	1	1	1	1	0.08432	1	0.00763	1	1	1	1	1	1	1	1	1	0.09827	1	0.01038	1	1	1	1	1
GO:0060416	4189	response to growth hormone	1	1	1	0.13503	0.01443	0.00818	1	1	1	0.16534	0.01876	1	1	1	0.2432	0.26904	1	0.22774	1	1	1	1	1	1	1	1	1	0.08432	1	0.00763	1	0.00653	1	1	1	1	1	1	1	0.09827	1	0.01038	1	1	1	1	1
GO:0000447	1294	endonucleolytic cleavage in ITS1 to separate SSU-rRNA from 5.8S rRNA and LSU-rRNA from tricistronic rRNA transcript (SSU-rRNA, 5.8S rRNA, LSU-rRNA)	1	1	1	0.13503	1	1	1	1	1	0.16534	1	1	1	1	1	1	1	1	0.24292	1	1	1	1	1	1	1	1	0.08432	1	1	1	1	1	1	1	1	1	1	1	0.09827	1	1	1	1	1	1	1
GO:0000461	1300	endonucleolytic cleavage to generate mature 3'-end of SSU-rRNA from (SSU-rRNA, 5.8S rRNA, LSU-rRNA)	1	1	1	0.13503	1	1	1	1	1	0.16534	1	1	1	1	1	1	1	1	0.24292	1	1	1	1	1	1	1	1	0.08432	1	1	1	1	1	1	1	1	1	1	1	0.09827	1	1	1	1	1	1	1
GO:0001192	1347	maintenance of transcriptional fidelity during DNA-templated transcription elongation	1	1	1	0.13503	1	1	1	1	1	0.16534	1	1	1	1	0.2432	1	0.20856	1	0.24292	1	1	1	1	1	1	1	1	0.08432	1	1	1	1	1	1	1	1	1	1	1	0.09827	1	1	1	1	1	1	1
GO:0001193	1348	maintenance of transcriptional fidelity during DNA-templated transcription elongation from RNA polymerase II promoter	1	1	1	0.13503	1	1	1	1	1	0.16534	1	1	1	1	0.2432	1	0.20856	1	0.24292	1	1	1	1	1	1	1	1	0.08432	1	1	1	1	1	1	1	1	1	1	1	0.09827	1	1	1	1	1	1	1
GO:0002103	1389	endonucleolytic cleavage of tetracistronic rRNA transcript (SSU-rRNA, LSU-rRNA, 4.5S-rRNA, 5S-rRNA)	1	1	1	0.13503	1	1	1	1	0.09889	0.16534	1	1	1	1	0.2432	0.26904	0.20856	0.22774	0.24292	0.21598	1	1	1	1	1	1	1	0.08432	1	1	1	1	1	1	1	1	1	0.05181	1	0.09827	1	1	1	1	1	1	1
GO:0006283	1536	transcription-coupled nucleotide-excision repair	1	1	1	0.13503	1	1	1	1	1	0.16534	1	1	1	1	0.2432	1	0.20856	1	0.24292	1	1	1	1	1	1	1	1	0.08432	1	1	1	1	1	1	1	1	1	1	1	0.09827	1	1	1	1	1	1	1
GO:0006386	1580	termination of RNA polymerase III transcription	1	1	0.10466	0.13503	1	1	1	1	0.09889	0.16534	1	1	1	1	0.2432	1	1	1	0.24292	1	1	1	1	1	1	0.05676	1	0.08432	1	1	1	1	1	1	1	1	1	0.05181	1	0.09827	1	1	1	1	1	1	1
GO:0007530	1879	sex determination	1	1	1	0.13503	1	1	1	1	1	0.16534	1	1	1	1	0.2432	1	1	1	0.24292	1	1	1	1	1	1	1	1	0.08432	1	1	1	1	1	1	1	1	1	1	1	0.09827	1	1	1	1	1	1	1
GO:0009087	1215	methionine catabolic process	1	1	0.10466	0.13503	1	1	1	1	1	0.16534	1	1	1	1	0.2432	1	0.20856	1	0.24292	1	1	1	1	1	1	0.05676	1	0.08432	1	1	1	1	1	1	1	1	1	1	1	0.09827	1	1	1	1	1	1	1
GO:0009769	36	photosynthesis, light harvesting in photosystem II	0.00983	1	0.10466	0.13503	0.01443	0.00818	1	1	1	0.16534	1	1	1	1	0.2432	0.26904	0.20856	0.22774	0.24292	0.21598	1	0.00632	1	1	1	0.05676	1	0.08432	0.0068	1	0.00165	1	1	1	1	1	1	1	1	0.09827	1	1	1	1	1	1	1
GO:0010727	2417	negative regulation of hydrogen peroxide metabolic process	1	1	1	0.13503	1	1	1	1	1	0.16534	1	1	1	1	1	1	1	1	1	1	1	1	1	1	1	1	1	0.08432	1	1	1	1	1	1	1	1	1	1	1	0.09827	1	1	1	1	1	1	1
GO:0010730	2418	negative regulation of hydrogen peroxide biosynthetic process	1	1	1	0.13503	1	1	1	1	1	0.16534	1	1	1	1	1	1	1	1	1	1	1	1	1	1	1	1	1	0.08432	1	1	1	1	1	1	1	1	1	1	1	0.09827	1	1	1	1	1	1	1
GO:0018149	2648	peptide cross-linking	1	1	1	0.13503	1	1	1	1	1	0.16534	1	1	1	1	0.2432	0.26904	0.20856	0.22774	0.24292	0.21598	1	1	1	1	1	1	1	0.08432	1	1	1	1	1	1	1	1	1	1	1	0.09827	1	1	1	1	1	1	1
GO:0018316	2671	peptide cross-linking via L-cystine	1	1	1	0.13503	1	1	1	1	1	0.16534	1	1	1	1	0.2432	0.26904	0.20856	0.22774	0.24292	0.21598	1	1	1	1	1	1	1	0.08432	1	1	1	1	1	1	1	1	1	1	1	0.09827	1	1	1	1	1	1	1
GO:0018973	2684	trinitrotoluene metabolic process	1	1	1	0.13503	0.01443	1	1	1	1	0.16534	0.01876	1	1	1	0.2432	0.26904	0.20856	0.22774	0.24292	0.21598	1	1	1	1	1	1	1	0.08432	1	1	1	1	1	1	1	1	1	1	1	0.09827	1	0.01038	1	1	1	1	1
GO:0018974	2685	2,4,6-trinitrotoluene metabolic process	1	1	1	0.13503	0.01443	1	1	1	1	0.16534	0.01876	1	1	1	0.2432	0.26904	0.20856	0.22774	0.24292	0.21598	1	1	1	1	1	1	1	0.08432	1	1	1	1	1	1	1	1	1	1	1	0.09827	1	0.01038	1	1	1	1	1
GO:0019323	2709	pentose catabolic process	1	1	1	0.13503	1	1	1	1	1	0.16534	1	1	1	1	0.2432	0.26904	0.20856	0.22774	0.24292	0.21598	1	1	1	1	1	1	1	0.08432	1	1	1	1	1	1	1	1	1	1	1	0.09827	1	1	1	1	1	1	1
GO:0019326	2710	nitrotoluene metabolic process	1	1	1	0.13503	0.01443	1	1	1	1	0.16534	0.01876	1	1	1	0.2432	0.26904	0.20856	0.22774	0.24292	0.21598	1	1	1	1	1	1	1	0.08432	1	1	1	1	1	1	1	1	1	1	1	0.09827	1	0.01038	1	1	1	1	1
GO:0019458	33	methionine catabolic process via 2-oxobutanoate	0.00983	1	0.10466	0.13503	1	1	1	1	1	0.16534	1	0.00323	1	1	0.2432	1	0.20856	1	0.24292	1	1	0.00632	1	1	1	0.05676	1	0.08432	1	1	1	1	1	1	1	1	1	1	1	0.09827	1	1	1	0.0026	1	1	1
GO:0019500	2750	cyanide catabolic process	1	1	1	0.13503	1	1	1	1	1	0.16534	1	1	1	1	1	1	1	1	1	1	1	1	1	1	1	1	1	0.08432	1	1	1	1	1	1	1	1	1	1	1	0.09827	1	1	1	1	1	1	1
GO:0033542	3119	fatty acid beta-oxidation, unsaturated, even number	1	1	1	0.13503	1	1	1	1	1	0.16534	1	1	1	1	1	1	1	1	1	1	1	1	1	1	1	1	1	0.08432	1	1	1	1	1	1	1	1	1	1	1	0.09827	1	1	1	1	1	1	1
GO:0036369	3280	transcription factor catabolic process	1	1	0.10466	0.13503	1	1	1	1	0.09889	0.16534	1	1	1	1	0.2432	1	0.20856	1	0.24292	0.21598	1	1	1	1	1	0.05676	1	0.08432	1	1	1	1	1	1	1	1	1	0.05181	1	0.09827	1	1	1	1	1	1	1
GO:0043434	3447	response to peptide hormone	1	1	1	0.13503	0.01443	1	1	1	1	0.16534	0.01876	1	1	1	0.2432	0.26904	1	0.22774	1	1	1	1	1	1	1	1	1	0.08432	1	1	1	1	1	1	1	1	1	1	1	0.09827	1	0.01038	1	1	1	1	1
GO:0043686	3486	co-translational protein modification	1	1	0.10466	0.13503	1	1	1	1	0.09889	0.16534	1	1	1	1	0.2432	0.26904	0.20856	0.22774	0.24292	0.21598	1	1	1	1	1	0.05676	1	0.08432	1	1	1	1	1	1	1	1	1	0.05181	1	0.09827	1	1	1	1	1	1	1
GO:0045022	3548	early endosome to late endosome transport	1	1	1	0.13503	1	1	1	1	1	0.16534	1	1	1	1	1	1	1	1	1	1	1	1	1	1	1	1	1	0.08432	1	1	1	1	1	1	1	1	1	1	1	0.09827	1	1	1	1	1	1	1
GO:0045980	3650	negative regulation of nucleotide metabolic process	1	1	1	0.13503	1	1	1	1	1	0.16534	1	1	1	1	0.2432	1	1	1	0.24292	1	1	1	1	1	1	1	1	0.08432	1	1	1	1	1	1	1	1	1	1	1	0.09827	1	1	1	1	1	1	1
GO:0046260	3706	trinitrotoluene catabolic process	1	1	1	0.13503	0.01443	1	1	1	1	0.16534	0.01876	1	1	1	0.2432	0.26904	0.20856	0.22774	0.24292	0.21598	1	1	1	1	1	1	1	0.08432	1	1	1	1	1	1	1	1	1	1	1	0.09827	1	0.01038	1	1	1	1	1
GO:0046263	3707	nitrotoluene catabolic process	1	1	1	0.13503	0.01443	1	1	1	1	0.16534	0.01876	1	1	1	0.2432	0.26904	0.20856	0.22774	0.24292	0.21598	1	1	1	1	1	1	1	0.08432	1	1	1	1	1	1	1	1	1	1	1	0.09827	1	0.01038	1	1	1	1	1
GO:0046369	3722	galactose biosynthetic process	1	1	0.10466	0.13503	1	1	1	1	0.09889	0.16534	1	1	1	1	1	1	1	1	0.24292	1	1	1	1	1	1	0.05676	1	0.08432	1	1	1	1	1	1	1	1	1	0.05181	1	0.09827	1	1	1	1	1	1	1
GO:0046677	3787	response to antibiotic	1	1	1	0.13503	1	1	1	1	0.09889	0.16534	1	1	1	1	0.2432	0.26904	0.20856	0.22774	0.24292	0.21598	1	1	1	1	1	1	1	0.08432	1	1	1	1	1	1	1	1	1	0.05181	1	0.09827	1	1	1	1	1	1	1
GO:0052746	4146	inositol phosphorylation	1	1	1	0.13503	1	1	1	1	1	0.16534	1	1	1	1	1	1	1	1	1	1	1	1	1	1	1	1	1	0.08432	1	1	1	1	1	1	1	1	1	1	1	0.09827	1	1	1	1	1	1	1
GO:0055089	4164	fatty acid homeostasis	1	1	1	0.13503	1	1	1	1	1	0.16534	1	1	1	1	1	1	0.20856	1	0.24292	1	1	1	1	1	1	1	1	0.08432	1	1	1	1	1	1	1	1	1	1	1	0.09827	1	1	1	1	1	1	1
GO:0055090	4165	acylglycerol homeostasis	1	1	1	0.13503	1	1	1	1	1	0.16534	1	1	1	1	1	1	0.20856	1	0.24292	1	1	1	1	1	1	1	1	0.08432	1	1	1	1	1	1	1	1	1	1	1	0.09827	1	1	1	1	1	1	1
GO:0055091	4166	phospholipid homeostasis	1	1	1	0.13503	1	1	1	1	1	0.16534	1	1	1	1	1	1	0.20856	1	0.24292	1	1	1	1	1	1	1	1	0.08432	1	1	1	1	1	1	1	1	1	1	1	0.09827	1	1	1	1	1	1	1
GO:0070328	4256	triglyceride homeostasis	1	1	1	0.13503	1	1	1	1	1	0.16534	1	1	1	1	1	1	0.20856	1	0.24292	1	1	1	1	1	1	1	1	0.08432	1	1	1	1	1	1	1	1	1	1	1	0.09827	1	1	1	1	1	1	1
GO:0072489	4423	methylammonium transmembrane transport	1	1	1	0.13503	1	1	1	1	1	0.16534	0.01876	1	1	1	1	0.26904	1	0.22774	1	0.21598	1	1	1	1	1	1	1	0.08432	1	1	1	1	1	1	1	1	1	1	1	0.09827	1	0.01038	1	1	1	1	1
GO:0072490	4424	toluene-containing compound metabolic process	1	1	1	0.13503	0.01443	1	1	1	1	0.16534	0.01876	1	1	1	0.2432	0.26904	0.20856	0.22774	0.24292	0.21598	1	1	1	1	1	1	1	0.08432	1	1	1	1	1	1	1	1	1	1	1	0.09827	1	0.01038	1	1	1	1	1
GO:0072491	4425	toluene-containing compound catabolic process	1	1	1	0.13503	0.01443	1	1	1	1	0.16534	0.01876	1	1	1	0.2432	0.26904	0.20856	0.22774	0.24292	0.21598	1	1	1	1	1	1	1	0.08432	1	1	1	1	1	1	1	1	1	1	1	0.09827	1	0.01038	1	1	1	1	1
GO:0072732	4448	cellular response to calcium ion starvation	1	1	1	0.13503	1	1	0.0033	1	1	0.16534	0.01876	1	0.0066	1	0.2432	0.26904	0.20856	0.22774	1	0.21598	1	1	1	1	1	1	1	0.08432	1	1	1	1	0.00254	1	1	1	1	1	1	0.09827	0.00838	1	1	1	0.0035	1	1
GO:0080184	4522	response to phenylpropanoid	1	1	1	0.13503	1	1	1	1	1	0.16534	1	1	1	1	0.2432	0.26904	0.20856	0.22774	0.24292	0.21598	1	1	1	1	1	1	1	0.08432	1	1	1	1	1	1	1	1	1	1	1	0.09827	1	1	1	1	1	1	1
GO:0098927	4658	vesicle-mediated transport between endosomal compartments	1	1	1	0.13503	1	1	1	1	1	0.16534	1	1	1	1	1	1	1	1	1	1	1	1	1	1	1	1	1	0.08432	1	1	1	1	1	1	1	1	1	1	1	0.09827	1	1	1	1	1	1	1
GO:1900032	4695	regulation of trichome patterning	1	1	1	0.13503	1	1	1	1	1	0.16534	1	1	1	1	1	1	1	1	1	1	1	1	1	1	1	1	1	0.08432	1	1	1	1	1	1	1	1	1	1	1	0.09827	1	1	1	1	1	1	1
GO:1900033	4696	negative regulation of trichome patterning	1	1	1	0.13503	1	1	1	1	1	0.16534	1	1	1	1	1	1	1	1	1	1	1	1	1	1	1	1	1	0.08432	1	1	1	1	1	1	1	1	1	1	1	0.09827	1	1	1	1	1	1	1
GO:1901483	4779	regulation of transcription factor catabolic process	1	1	0.10466	0.13503	1	1	1	1	0.09889	0.16534	1	1	1	1	0.2432	1	0.20856	1	0.24292	0.21598	1	1	1	1	1	0.05676	1	0.08432	1	1	1	1	1	1	1	1	1	0.05181	1	0.09827	1	1	1	1	1	1	1
GO:1901485	4780	positive regulation of transcription factor catabolic process	1	1	0.10466	0.13503	1	1	1	1	0.09889	0.16534	1	1	1	1	0.2432	1	0.20856	1	0.24292	0.21598	1	1	1	1	1	0.05676	1	0.08432	1	1	1	1	1	1	1	1	1	0.05181	1	0.09827	1	1	1	1	1	1	1
GO:1901652	4790	response to peptide	1	1	1	0.13503	0.01443	1	1	1	1	0.16534	0.01876	1	1	1	0.2432	0.26904	1	0.22774	1	1	1	1	1	1	1	1	1	0.08432	1	1	1	1	1	1	1	1	1	1	1	0.09827	1	0.01038	1	1	1	1	1
GO:1903427	4936	negative regulation of reactive oxygen species biosynthetic process	1	1	1	0.13503	1	1	1	1	1	0.16534	1	1	1	1	1	1	1	1	1	1	1	1	1	1	1	1	1	0.08432	1	1	1	1	1	1	1	1	1	1	1	0.09827	1	1	1	1	1	1	1
GO:1990388	4995	xylem-to-phloem iron transport	1	1	0.10466	0.13503	1	1	1	1	0.09889	0.16534	1	1	1	1	1	1	1	1	0.24292	1	1	1	1	1	1	0.05676	1	0.08432	1	1	1	1	1	1	1	1	1	0.05181	1	0.09827	1	1	1	1	1	1	1
GO:2000378	5052	negative regulation of reactive oxygen species metabolic process	1	1	1	0.13503	1	1	1	1	1	0.16534	1	1	1	1	1	1	1	1	1	1	1	1	1	1	1	1	1	0.08432	1	1	1	1	1	1	1	1	1	1	1	0.09827	1	1	1	1	1	1	1
GO:0006970	617	response to osmotic stress	0.44503	1	0.06619	0.05764	0.5884	0.02052	0.03265	1	0.10899	0.09808	0.22409	0.02946	0.58867	0.0521	0.45803	0.22234	0.14621	0.05981	0.16577	0.17607	0.64568	0.30378	1	0.1782	0.01803	0.01874	0.19859	0.11303	0.18593	0.01168	0.79748	0.00765	0.02926	0.51885	1	1	0.94847	0.01327	0.41994	0.10088	0.09316	0.08358	0.4504	0.0329	0.2291	0.95	0.1245
GO:0071478	525	cellular response to radiation	0.33042	0.0354	0.49141	0.18623	0.51909	0.25729	1	1	0.64994	0.08455	0.66177	0.32281	0.54957	1	0.38298	0.14092	0.21422	0.47723	0.08945	0.21026	0.34494	0.5343	1	1	0.83271	0.24152	0.73443	0.07961	1	0.23287	1	0.18466	1	1	1	1	0.92606	0.28296	0.82372	0.07212	1	0.35445	1	0.2703	1	0.3115	1
GO:0042594	383	response to starvation	0.19487	0.56476	0.71692	0.32679	0.03368	0.51275	0.4742	1	0.94389	0.34343	0.01918	0.29114	1	0.1293	0.66281	0.12495	0.25128	0.1816	0.93976	0.6072	0.11032	0.58751	1	0.242	0.99129	0.42822	0.9531	0.04877	1	0.47218	1	0.36917	1	1	1	1	0.99594	0.45612	0.93928	0.57635	0.02061	0.17441	1	0.2148	1	1	1
GO:0033013	404	tetrapyrrole metabolic process	0.20676	1	0.32696	0.31954	0.67111	0.13101	1	1	0.52856	0.40095	0.94023	1	1	0.0942	0.97125	0.80928	0.83031	0.77882	0.83244	0.56295	0.05068	0.78171	1	1	0.60919	0.59759	0.85835	0.1285	0.22042	1	0.32705	0.20342	1	1	1	1	0.79491	0.25312	0.96208	0.09012	0.59608	1	1	1	1	1	1
GO:0009736	2079	cytokinin-activated signaling pathway	1	1	0.44686	0.37777	0.68383	1	0.23027	1	0.67588	0.55461	0.43812	1	0.40803	1	0.66709	0.36911	0.48666	0.43621	0.56345	0.44228	1	1	1	1	0.89765	0.16064	0.91506	0.12676	0.41769	1	1	1	0.18263	1	1	1	0.89197	0.38986	0.9068	0.24604	0.4867	0.56232	1	1	0.24278	1	1
GO:0042537	684	benzene-containing compound metabolic process	0.5143	0.03069	0.44993	0.62987	0.00703	1	0.60307	1	0.71573	0.80801	0.01568	1	0.54839	1	0.00286	0.07134	0.57646	0.08671	0.15392	0.59851	0.25335	0.8303	0.07574	0.206	0.8599	0.85065	0.98846	0.11846	0.04065	0.15648	1	1	1	0.19061	1	1	0.95251	0.85268	0.99953	0.10404	0.20325	0.02555	1	1	0.62539	0.5794	1
GO:0043255	3426	regulation of carbohydrate biosynthetic process	1	1	0.19272	0.06614	1	1	0.07016	1	0.65472	0.14273	1	1	1	1	0.4533	0.04729	0.58106	0.10605	0.45209	0.29731	1	1	1	1	1	0.60638	0.30778	0.1089	1	1	1	1	1	1	1	1	1	0.31688	0.43961	0.16425	1	1	1	1	1	1	1
GO:0019752	852	carboxylic acid metabolic process	0.74253	0.56059	0.50474	0.0804	0.96724	0.70137	0.91522	1	0.33073	0.10018	0.11374	0.51736	0.92972	1	0.39724	0.42113	0.51495	0.44309	0.39059	0.8588	0.76441	0.50187	0.24324	0.0752	0.44613	0.34777	0.18956	0.33771	0.62711	0.13217	0.74041	0.33108	0.58093	0.41896	1	1	0.26805	0.05703	0.7954	0.11411	0.63425	0.87009	0.7007	0.7161	0.58538	0.9894	1
GO:0006563	447	L-serine metabolic process	0.26395	1	0.41026	0.0182	1	1	1	1	0.8258	0.24341	1	1	1	1	0.02309	0.18851	0.31168	0.07479	0.10921	0.21058	1	0.17866	1	1	0.78198	0.25652	0.06977	0.11541	1	1	1	1	1	1	1	1	0.77604	0.80816	0.62502	0.18359	1	1	1	1	1	1	1
GO:0009753	884	response to jasmonic acid	0.77472	0.0418	0.29702	0.24097	0.08641	0.64022	0.03058	1	0.24106	0.19516	0.00266	0.5189	0.68948	1	0.06755	0.01323	0.05193	0.18041	0.21105	0.01661	0.85193	0.66147	0.05616	0.3616	0.93326	0.03007	0.82046	0.06936	0.07161	0.38575	1	0.46265	0.74969	0.00048	1	1	0.88242	0.0294	0.93283	0.01533	0.03559	0.02339	1	0.409	1	0.2281	1
GO:0006102	1471	isocitrate metabolic process	1	1	0.43919	0.10915	0.18421	0.10864	1	1	0.15448	0.18967	1	1	1	1	0.09996	0.05526	0.01459	0.02347	0.03294	0.06113	1	1	1	1	1	0.18693	0.5176	0.10814	1	0.1017	1	0.08766	1	1	1	1	0.49102	0.16191	0.62183	0.15238	1	1	1	1	1	1	1
GO:0034644	297	cellular response to UV	0.12918	0.0341	0.78742	0.29094	0.18421	0.10864	1	1	0.40969	0.06691	0.23299	0.0443	1	1	0.69894	0.9876	0.58363	0.97321	0.45364	0.9669	0.04798	1	1	1	0.49715	1	1	0.10814	1	0.1017	1	0.08766	1	1	1	1	0.49102	0.52536	1	0.00854	1	0.13593	1	0.036	1	1	1
GO:2000280	5048	regulation of root development	1	1	1	0.29094	1	1	1	1	1	0.41512	1	1	1	1	0.88893	0.77038	0.82274	0.86249	0.8885	0.6101	1	1	1	1	1	1	1	0.10814	1	1	1	1	1	1	1	1	1	1	1	0.15238	1	1	1	1	1	1	1
GO:0071489	679	cellular response to red or far red light	0.49989	0.01293	0.19304	0.14323	0.63939	0.43795	1	1	0.38885	0.06109	0.73523	1	0.37151	1	0.75563	0.3204	0.726	0.75292	0.65543	0.77357	1	0.35919	0.00588	1	0.96807	0.01704	0.69627	0.06799	1	0.41566	1	0.36845	1	1	1	1	0.96607	0.06973	0.69942	0.01771	1	0.51901	1	1	1	0.1953	1
GO:0021700	828	developmental maturation	0.71584	0.18802	0.1683	0.087	0.16704	0.22742	0.67721	0.2576	0.99984	0.0423	0.16757	0.31143	1	1	0.59796	0.56341	0.7401	0.25455	0.89107	0.71718	0.63303	0.74321	0.26397	0.3999	0.68084	0.50281	0.1669	0.20792	0.11868	0.49387	1	0.10101	0.56581	1	1	0.15647	0.41414	0.74007	0.08198	0.1346	0.8134	0.60463	1	0.2096	1	0.853	1
GO:0010038	766	response to metal ion	0.64038	0.0233	0.9929	0.85339	0.01681	0.02086	0.88947	1	0.87333	0.91463	0.14813	0.06314	0.93886	1	0.29117	0.85578	0.41918	0.42926	0.59659	0.80759	0.68612	0.48702	0.09542	0.1024	0.97185	0.95634	0.97588	0.06201	0.16952	0.03135	0.65989	0.03021	0.8148	1	1	1	0.8449	0.05982	0.99551	0.15673	0.32795	0.15778	1	0.0288	0.68612	1	1
GO:0010054	722	trichoblast differentiation	0.5682	0.26585	0.62134	0.02084	0.07027	0.64939	0.00186	1	0.99999	0.03569	0.00428	0.73607	1.5e-17	1	0.00035	0.00019	0.00107	0.00014	0.14217	0.00042	0.41833	0.73147	0.14356	1	0.66701	0.53522	0.05694	0.16931	0.02073	0.60243	1	0.49697	0.00058	1	1	1	0.44986	0.78583	0.07916	0.13299	0.05701	0.41344	1	0.6593	3.3e-21	0.7207	1
GO:0071214	329	cellular response to abiotic stimulus	0.15422	0.09566	0.45096	0.15473	0.36295	0.09481	1	1	0.52176	0.30743	0.36287	0.3522	0.75507	1	0.71492	0.06573	0.4914	0.3384	0.06945	0.25128	0.52583	0.14912	1	1	0.88421	0.14588	0.749	0.05215	0.76564	0.21794	0.29589	0.15949	1	1	1	1	0.87344	0.20599	0.90708	0.18941	0.83294	0.17656	0.1232	0.0175	1	0.4823	1
GO:0104004	330	cellular response to environmental stimulus	0.15422	0.09566	0.45096	0.15473	0.36295	0.09481	1	1	0.52176	0.30743	0.36287	0.3522	0.75507	1	0.71492	0.06573	0.4914	0.3384	0.06945	0.25128	0.52583	0.14912	1	1	0.88421	0.14588	0.749	0.05215	0.76564	0.21794	0.29589	0.15949	1	1	1	1	0.87344	0.20599	0.90708	0.18941	0.83294	0.17656	0.1232	0.0175	1	0.4823	1
GO:0009862	688	systemic acquired resistance, salicylic acid mediated signaling pathway	0.51914	0.15121	0.46643	0.50401	0.21634	0.40007	1	1	0.79394	0.23581	0.08051	0.22749	1	1	0.05223	0.00023	0.01297	5.3e-05	0.51083	6.2e-05	0.62806	0.52929	0.37185	0.2074	0.92285	0.11418	0.94842	0.14027	0.12248	0.63143	1	0.27446	1	1	1	1	0.95491	0.37427	0.96633	0.01532	0.20672	0.16473	1	0.1647	1	1	1
GO:0009056	202	catabolic process	0.07293	0.17557	0.5228	0.40644	0.12095	0.51183	0.17554	1	0.4543	0.89309	0.24228	0.51793	0.98092	0.6239	0.88195	0.7959	0.88696	0.84584	0.98618	0.68132	0.80618	0.02867	0.14044	0.2201	0.94996	0.99039	0.62103	0.08666	0.66221	0.08681	0.87994	0.37874	0.73246	0.22222	1	1	0.89138	0.3173	0.90998	0.96435	0.71318	0.05113	0.7278	0.8531	0.96825	0.9227	1
GO:0071368	4360	cellular response to cytokinin stimulus	1	1	0.33986	0.41245	0.69294	1	0.23537	1	0.55616	0.47385	0.45081	1	0.41586	1	0.61445	0.32835	0.42392	0.38146	0.50945	0.38382	1	1	1	1	0.90539	0.08815	0.92192	0.1427	0.42562	1	1	1	0.1868	1	1	1	0.89997	0.24239	0.91546	0.16892	0.49532	0.5714	1	1	0.24811	1	1
GO:0031669	401	cellular response to nutrient levels	0.20505	0.57133	0.69147	0.3174	0.00429	0.52483	0.48345	1	0.93215	0.29225	0.00835	0.29834	1	0.1315	0.5676	0.11631	0.21638	0.20014	0.92527	0.6848	0.11479	0.59779	1	0.2458	0.99274	0.36779	0.92789	0.06049	0.06218	0.22268	1	0.37985	1	1	1	1	0.99665	0.39044	0.9175	0.53805	0.00712	0.1862	1	0.2206	1	1	1
GO:0009809	2097	lignin biosynthetic process	1	1	0.62582	0.01388	0.01159	0.0889	0.18287	1	0.94849	0.12126	0.02745	0.01655	1	1	0.04886	0.023	0.00186	0.01273	0.0029	0.00676	1	1	1	1	0.95023	0.2642	0.08787	0.06854	0.34116	0.01128	1	0.06021	0.14411	1	1	1	0.94753	0.83181	0.22376	0.24745	0.09273	0.13196	1	0.011	1	1	1
GO:0008614	1912	pyridoxine metabolic process	1	1	0.16133	0.05647	1	1	1	1	0.14691	0.09387	1	1	1	1	0.53799	0.60128	0.44674	0.49805	0.53729	0.46681	1	1	1	1	0.29082	0.33578	0.30539	0.11226	1	1	1	1	1	1	1	1	0.28651	0.311	0.38497	0.14538	1	1	1	1	1	1	1
GO:0008615	1913	pyridoxine biosynthetic process	1	1	0.16133	0.05647	1	1	1	1	0.14691	0.09387	1	1	1	1	0.53799	0.60128	0.44674	0.49805	0.53729	0.46681	1	1	1	1	0.29082	0.33578	0.30539	0.11226	1	1	1	1	1	1	1	1	0.28651	0.311	0.38497	0.14538	1	1	1	1	1	1	1
GO:0072488	4422	ammonium transmembrane transport	1	1	0.53885	0.24189	0.09677	1	0.02287	1	0.51762	0.32647	0.12418	1	0.04528	1	0.22956	0.28401	0.16303	0.19881	0.53729	0.46681	1	1	1	1	1	0.33578	1	0.11226	1	0.0522	1	1	0.01767	1	1	1	1	0.311	1	0.14538	1	0.07043	1	1	0.02428	1	1
GO:0006448	1614	regulation of translational elongation	1	1	0.16133	0.24189	1	1	1	1	0.14691	0.32647	1	1	1	1	0.85787	0.88856	0.80558	1	0.53729	0.81799	1	1	1	1	1	0.05586	1	0.11226	1	1	1	1	1	1	1	1	1	0.04733	1	0.14538	1	1	1	1	1	1	1
GO:0006542	1653	glutamine biosynthetic process	1	1	0.16133	0.24189	0.00415	0.05587	1	1	0.14691	0.09387	0.00692	0.0224	1	1	0.22956	0.28401	0.16303	0.19881	0.229	0.17655	1	1	1	1	1	0.05586	1	0.11226	0.00094	1	1	0.04482	1	1	1	1	0.28651	0.311	1	0.02448	0.00142	1	1	0.0181	1	1	1
GO:0006750	1728	glutathione biosynthetic process	1	1	0.16133	0.24189	1	1	1	1	0.51762	0.09387	1	1	1	1	0.53799	0.60128	0.80558	1	0.53729	1	1	1	1	1	1	0.05586	1	0.11226	1	1	1	1	1	1	1	1	1	0.311	1	0.02448	1	1	1	1	1	1	1
GO:0010236	2267	plastoquinone biosynthetic process	1	1	0.53885	0.24189	1	1	1	1	0.51762	0.32647	0.12418	1	1	1	0.0644	0.08942	0.03846	0.05177	0.06416	0.04331	1	1	1	1	1	0.33578	1	0.11226	1	1	1	1	1	1	1	1	1	0.311	1	0.14538	1	0.07043	1	1	1	1	1
GO:0048317	3857	seed morphogenesis	1	1	0.53885	0.24189	1	1	1	1	0.51762	0.32647	1	1	1	1	0.53799	0.60128	0.44674	0.49805	0.53729	0.46681	1	1	1	1	1	0.33578	1	0.11226	1	1	1	1	1	1	1	1	1	0.311	1	0.14538	1	1	1	1	1	1	1
GO:0070417	4261	cellular response to cold	1	1	0.71011	0.07969	0.00424	0.17221	0.07323	1	0.40088	0.32845	0.00876	0.07176	0.00996	1	0.3179	0.13906	0.34316	0.25631	0.31677	0.21286	1	1	1	1	0.67689	0.73948	0.6982	0.03957	0.01056	0.16159	1	0.13994	1	1	1	1	0.67039	0.33622	0.7977	0.18437	0.01572	0.21344	1	0.0584	0.07763	0.0688	1
GO:0090627	753	plant epidermal cell differentiation	0.61746	0.28988	0.77137	0.03369	0.09623	0.69051	0.06761	1	0.99999	0.03374	1	0.75797	0.12435	1	0.61724	0.85521	0.64307	0.95006	0.21171	0.83265	0.44972	0.76253	0.1585	1	0.76263	0.65622	0.07623	0.18483	0.02789	0.64453	1	0.53891	1	1	1	1	0.47177	0.86063	0.13874	0.12494	0.08418	0.46644	1	0.6823	1	0.3878	1
GO:0009636	250	response to toxic substance	0.10422	0.46856	0.07641	0.80388	0.14311	1	0.56969	1	0.01632	0.90408	0.18128	1	0.23355	1	0.79603	0.1147	0.80081	0.73575	0.55855	0.32584	0.59181	0.07643	1	0.1899	0.55604	0.03086	0.97519	0.60129	0.49469	0.04437	1	1	1	0.17551	1	1	0.08939	0.06718	0.92329	0.70976	0.35646	0.04843	1	1	1	0.0432	1
GO:0080147	613	root hair cell development	0.43887	0.12426	0.02539	0.01548	0.14791	0.6028	1	1	1	0.04333	0.01839	0.55331	0.12015	1	0.2255	0.3136	0.25586	0.72632	0.1096	0.68503	0.58297	0.46471	0.06201	1	0.29656	0.02438	0.2729	0.19553	0.02668	0.85155	1	0.48141	1	1	1	1	0.07555	0.14256	0.40184	0.13106	1	0.47419	1	0.4787	0.05984	1	1
GO:0010243	961	response to organonitrogen compound	0.8552	0.33403	0.65515	0.71765	0.38601	1	0.80064	0.0204	0.82258	0.34348	0.46015	1	0.83015	1	0.33924	0.1976	0.83731	0.07508	0.99728	0.19925	0.81979	0.81185	0.18683	1	0.9928	0.07653	0.98633	0.19866	0.2284	1	1	1	0.71137	1	1	1	0.94612	0.43625	0.99964	0.86551	0.57541	0.27342	1	1	0.81979	0.7795	1
GO:0002238	188	response to molecule of fungal origin	0.06396	1	0.0668	0.33673	1	1	1	1	0.40251	0.71536	0.54912	1	1	1	0.06543	0.13333	0.04092	0.23292	0.2011	0.42253	0.13728	0.23414	1	1	1	0.0022	0.88798	0.13874	1	1	1	1	1	1	1	1	0.8684	0.17136	1	0.22722	0.2982	1	1	1	1	1	1
GO:0046916	74	cellular transition metal ion homeostasis	0.01988	1	0.7826	0.38275	1	1	1	1	0.99647	0.17217	1	1	1	1	0.4374	0.5997	0.63366	0.61803	0.57254	0.67991	0.10588	0.0785	1	1	0.7741	0.68045	0.90816	0.11707	0.09295	1	1	1	1	1	1	1	0.94353	0.98986	0.9121	0.83976	0.14705	1	1	1	1	1	1
GO:0006767	583	water-soluble vitamin metabolic process	0.40216	0.12105	0.2996	0.40447	0.53103	1	1	1	0.76954	0.35425	0.62714	1	1	1	0.95827	0.96257	0.78515	0.93053	0.8453	0.95181	0.16714	1	0.08239	1	0.10223	0.80275	0.93355	0.14511	0.29925	1	1	1	1	1	1	1	0.70972	0.75901	0.97313	0.0648	0.35504	1	1	1	1	1	1
GO:0042364	581	water-soluble vitamin biosynthetic process	0.40216	0.12105	0.2996	0.40447	0.53103	1	1	1	0.76954	0.35425	0.62714	1	1	1	0.95827	0.96257	0.78515	0.93053	0.8453	0.95181	0.16714	1	0.08239	1	0.10223	0.80275	0.93355	0.14511	0.29925	1	1	1	1	1	1	1	0.70972	0.75901	0.97313	0.0648	0.35504	1	1	1	1	1	1
GO:0006367	1571	transcription initiation from RNA polymerase II promoter	1	1	0.47564	0.33026	1	1	1	1	0.44507	0.46216	1	1	1	1	0.91105	0.99094	0.85185	1	0.91068	0.97406	1	1	1	1	1	0.20804	1	0.12709	1	1	1	1	1	1	1	1	1	0.18073	1	0.17734	1	1	1	1	1	1	1
GO:0009873	446	ethylene-activated signaling pathway	0.26298	1	0.62723	0.24705	0.73909	0.18482	0.45215	1	0.52675	0.09518	0.021	0.44523	1	1	0.72712	0.0362	0.83289	0.03586	0.99559	0.12313	0.47241	0.31764	1	1	0.99313	0.09088	0.7046	0.12857	1	0.40278	0.25965	0.33133	0.37103	1	1	1	0.99221	0.04916	0.55956	0.05083	0.44979	0.01152	1	0.3789	1	1	1
GO:0009749	500	response to glucose	0.31238	1	0.02963	0.00512	0.08504	0.61249	1	1	0.00871	0.01979	0.00594	0.05315	0.53428	1	1.1e-09	1.7e-07	1.1e-08	9e-09	1.1e-08	1.1e-07	0.33325	0.51917	1	1	0.91815	0.00077	0.00547	0.17057	0.18429	0.21882	1	0.53055	1	1	1	1	0.29774	0.00652	0.04425	0.15668	0.00281	0.33558	0.0689	0.2606	0.33325	1	1
GO:0006839	894	mitochondrial transport	0.79378	1	0.54446	0.05471	1	0.73092	1	1	0.71768	0.58362	0.95158	1	1	1	0.99992	0.99999	0.99949	1	0.85727	0.99763	1	0.63722	1	1	0.83276	0.29284	0.70216	1	1	1	0.23194	1	1	1	1	1	1	0.0695	0.71562	0.09917	0.73972	1	1	1	1	1	1
GO:0072329	1023	monocarboxylic acid catabolic process	0.9065	0.11692	0.1776	0.15265	0.67111	0.38006	1	1	0.94536	0.55207	0.82742	1	1	1	0.92561	0.69572	0.99058	0.8121	0.92422	0.99989	1	0.78171	1	0.0158	0.46982	0.12461	0.92072	1	1	0.27289	1	0.31296	1	1	1	1	0.09682	0.82554	0.8157	0.31352	1	0.44999	1	1	1	1	1
GO:0006754	466	ATP biosynthetic process	0.27838	1	0.25967	0.7644	1	1	1	1	0.22326	0.5094	1	1	1	1	0.01674	0.25633	0.13215	0.20122	0.08235	0.58968	0.10951	1	1	1	0.07117	0.85494	0.02416	0.05499	1	1	1	1	1	1	1	1	1	1	0.02087	0.09929	1	1	1	1	1	1	1
GO:0007602	541	phototransduction	0.3464	0.10117	0.47329	0.05676	0.46525	0.29784	1	1	0.42279	0.08659	0.5576	1	0.248	1	0.62276	0.36541	0.8221	0.67133	0.62117	0.60211	1	0.23899	0.06861	1	0.87921	0.22607	0.37339	0.06633	1	0.28088	1	0.24576	1	1	1	1	0.87462	0.18175	0.32573	0.1243	1	0.36185	1	1	1	0.1249	1
GO:0009585	537	red, far-red light phototransduction	0.3464	0.10117	0.47329	0.05676	0.46525	0.29784	1	1	0.42279	0.08659	0.5576	1	0.248	1	0.62276	0.36541	0.8221	0.67133	0.62117	0.60211	1	0.23899	0.06861	1	0.87921	0.22607	0.37339	0.06633	1	0.28088	1	0.24576	1	1	1	1	0.87462	0.18175	0.32573	0.1243	1	0.36185	1	1	1	0.1249	1
GO:0010647	538	positive regulation of cell communication	0.3464	1	0.07489	0.1174	0.46525	0.29784	0.13262	1	0.12736	0.27357	0.5576	1	0.248	1	0.9262	0.63457	0.96181	0.79519	0.92563	0.7397	1	0.23899	1	1	0.61711	0.03332	0.64869	0.06633	1	0.28088	1	0.24576	0.10383	1	1	1	0.60748	0.07002	0.55777	0.24391	1	0.36185	1	1	0.14031	1	1
GO:0009595	803	detection of biotic stimulus	0.6834	0.25059	0.32762	0.50468	0.0264	1	1	1	0.72208	0.36101	0.02207	1	1	1	0.00144	1.7e-06	0.00181	1.1e-07	0.0869	1.6e-07	0.3356	1	0.17489	1	0.48334	0.33748	0.93807	0.17828	0.00807	0.59007	1	1	1	1	1	1	0.64275	0.72454	0.9567	0.06096	0.0738	0.1197	1	1	1	1	1
GO:1901698	437	response to nitrogen compound	0.2445	0.24588	0.78422	0.42076	0.53682	0.82032	0.78574	0.0408	0.9308	0.07897	0.62636	0.6639	0.81534	1	0.40579	0.41162	0.80537	0.24969	0.99684	0.27766	0.44254	0.27613	0.31915	0.4443	0.99807	0.09074	0.99735	0.27375	0.19712	1	1	0.66183	0.68493	1	1	1	0.98449	0.52628	0.99995	0.66172	0.75036	0.39545	1	0.5478	0.79312	0.6403	1
GO:1901615	910	organic hydroxy compound metabolic process	0.81515	0.53214	0.52187	0.36178	0.00446	0.6574	0.74445	0.3307	0.77883	0.2919	0.49467	0.93277	0.62567	1	0.87273	0.04624	0.1316	0.5151	0.81468	0.17907	0.15326	0.99497	0.31694	1	0.86001	0.19504	0.85231	0.21223	0.07918	0.00875	0.38987	0.78296	0.60251	1	0.1581	1	0.6483	0.22954	0.98122	0.29541	0.52397	0.01957	1	0.8872	0.15326	1	1
GO:0044092	135	negative regulation of molecular function	0.04184	0.36759	0.0176	0.03055	0.06117	0.07377	0.47372	1	0.27197	0.05025	0.07179	0.12859	0.1351	1	0.04706	0.10893	0.00428	0.09772	0.02695	0.02098	0.14669	0.12321	1	0.1481	0.13589	0.35737	0.38949	0.08913	0.37888	0.06024	0.27435	0.13209	0.3902	1	1	1	0.42407	0.29933	0.64945	0.17729	0.02324	0.59793	1	0.0902	0.14669	0.4521	1
GO:0009991	489	response to extracellular stimulus	0.30319	0.62629	0.82166	0.40091	0.51901	0.39951	0.55986	1	0.97735	0.45654	0.62007	1	1	0.1511	0.76023	0.03518	0.42601	0.07701	0.6152	0.4141	0.15786	0.68181	1	0.2795	0.98276	0.64728	0.96436	0.06341	0.33746	0.14346	0.48103	0.47364	1	1	1	1	0.99577	0.65205	0.96965	0.55617	1	0.1453	0.2179	0.273	1	1	1
GO:0051604	805	protein maturation	0.68654	1	0.0347	0.22697	1	0.61885	1	1	0.06819	0.21213	1	0.31615	1	1	0.97717	0.79603	0.96896	0.98213	0.40111	0.9064	0.33795	1	1	1	0.49172	0.01531	0.94037	0.0365	1	1	0.17626	1	1	1	1	1	0.65025	0.0181	0.53017	0.17279	1	1	0.0701	1	1	1	1
GO:0043436	908	oxoacid metabolic process	0.81225	0.27639	0.56488	0.10294	0.98638	0.77983	0.83637	1	0.40763	0.15909	0.0628	0.38843	0.85054	1	0.25579	0.56271	0.36399	0.36339	0.40075	0.84311	0.81002	0.57748	0.28053	0.0227	0.30109	0.56677	0.18592	0.38628	0.63323	0.20114	0.77272	0.41209	0.63306	0.39294	1	1	0.23545	0.11125	0.85664	0.13177	0.62497	0.93951	1	0.7575	0.49014	0.968	1
GO:0010162	941	seed dormancy process	0.83937	0.36787	0.01624	0.43362	0.74731	0.06425	1	0.0852	0.00053	0.02522	0.97001	0.11894	1	1	0.97682	0.99521	0.98763	0.907	0.96403	0.99804	1	0.69099	1	0.1417	0.52283	0.00398	0.83047	0.20871	0.71749	0.75777	1	0.03238	1	1	1	0.04963	0.50168	2.8e-05	0.11173	0.09198	1	0.85507	1	0.0831	1	1	1
GO:0022611	940	dormancy process	0.83937	0.36787	0.01624	0.43362	0.74731	0.06425	1	0.0852	1	0.02522	0.97001	0.11894	1	1	0.97682	0.99521	0.98763	0.907	0.96403	0.99804	1	0.69099	1	0.1417	0.52283	1	0.83047	0.20871	0.71749	0.75777	1	0.03238	1	1	1	0.04963	0.50168	1	0.11173	0.09198	1	0.85507	1	0.0831	1	1	1
GO:0006518	1106	peptide metabolic process	0.99121	0.81902	0.13593	0.0331	0.51028	0.91822	1	1	0.86284	0.09725	0.61564	0.89274	0.98962	1	0.09763	0.60895	0.05926	0.63339	0.74667	0.44827	0.69092	1	1	0.4341	0.79383	0.47441	0.91672	0.0061	0.48697	0.58927	1	0.8225	1	1	1	1	0.79866	0.20527	0.22431	0.85119	0.64689	0.8343	1	0.8354	1	0.882	1
GO:0009808	2096	lignin metabolic process	1	1	0.67708	0.06041	0.0077	0.15334	0.24546	1	0.93214	0.1562	0.00524	0.03076	1	1	0.01737	0.00208	0.01395	0.00067	0.0293	0.01663	1	1	1	1	0.98477	0.20722	0.26169	0.10062	0.44118	0.00404	1	0.1064	0.19509	1	1	1	0.91433	0.8237	0.50958	0.12708	0.15947	0.01178	1	0.0207	1	1	1
GO:0051174	143	regulation of phosphorus metabolic process	0.04477	0.48048	0.03627	0.09955	0.52521	0.63498	1	1	0.223	0.29626	0.87277	0.57484	1	1	0.70771	0.94878	0.8737	0.9507	0.96724	0.97921	0.34709	0.81303	0.35363	1	0.98647	0.58931	0.7814	0.17852	0.26392	0.86793	1	0.51269	1	1	1	1	0.46327	0.20138	0.90155	0.12377	0.64846	0.93657	1	0.4991	1	1	1
GO:0009312	594	oligosaccharide biosynthetic process	0.41389	0.12541	0.83065	0.44772	0.18304	1	1	1	0.7947	0.05251	0.26907	1	1	1	0.69701	0.92296	0.11123	0.14912	0.69659	0.36932	0.17298	1	0.08543	1	0.7381	0.81945	0.94014	0.16691	0.05217	1	1	1	1	1	1	1	0.72917	0.77723	0.49419	0.03562	0.07526	1	1	1	1	1	1
GO:0009583	543	detection of light stimulus	0.35284	0.1034	0.49411	0.06493	0.47299	0.3036	1	1	0.44293	0.09901	0.56593	1	0.25298	1	0.51603	0.40127	0.72564	0.69955	0.51433	0.4865	1	0.24382	0.07015	1	0.88501	0.23846	0.38736	0.07341	1	0.28638	1	0.2507	1	1	1	1	0.88054	0.19235	0.34129	0.13604	1	0.36849	1	1	1	0.1276	1
GO:0019253	43	reductive pentose-phosphate cycle	0.01051	1	0.23083	0.16022	0.20761	1	1	1	0.20594	0.03639	0.26153	1	1	1	1.8e-07	6.9e-07	1.6e-06	1.2e-06	1.8e-07	7.6e-06	0.0014	1	1	1	0.17695	0.6076	0.56533	0.14712	0.10352	1	1	1	1	1	1	1	0.17219	0.57332	0.6709	0.01579	0.12609	1	1	1	1	1	1
GO:0019852	316	L-ascorbic acid metabolic process	0.14623	0.03888	0.51062	0.3695	1	1	1	1	0.81117	0.26582	1	1	1	1	0.98845	0.95432	0.97636	0.98403	0.92866	0.97967	0.05465	1	0.02608	1	0.54421	0.6076	1	0.14712	1	1	1	1	1	1	1	1	1	0.57332	1	0.06479	1	1	1	1	1	1	1
GO:0019853	317	L-ascorbic acid biosynthetic process	0.14623	0.03888	0.51062	0.3695	1	1	1	1	0.81117	0.26582	1	1	1	1	0.98845	0.95432	0.97636	0.98403	0.92866	0.97967	0.05465	1	0.02608	1	0.54421	0.6076	1	0.14712	1	1	1	1	1	1	1	1	1	0.57332	1	0.06479	1	1	1	1	1	1	1
GO:0015804	142	neutral amino acid transport	0.04414	1	0.8558	0.11521	0.68841	1	1	1	0.5416	0.24084	0.06344	0.22857	1	1	0.4865	0.49456	0.40132	0.76271	0.28926	0.26727	0.24545	0.09106	1	1	0.74412	0.83981	0.77853	0.17728	1	0.45895	1	1	1	1	1	1	0.32421	0.79091	0.79319	0.3135	1	1	1	0.1892	1	1	1
GO:0010962	2441	regulation of glucan biosynthetic process	1	1	0.04282	0.08149	1	1	1	1	0.18356	0.13231	1	1	1	1	0.6158	0.14176	0.22219	0.26695	0.30388	0.51774	1	1	1	1	1	1	0.34063	0.1416	1	1	1	1	1	1	1	1	1	0.06098	0.42624	0.18172	1	1	1	1	1	1	1
GO:0042822	3378	pyridoxal phosphate metabolic process	1	1	0.20084	0.08149	1	1	1	1	0.18356	0.13231	1	1	1	1	0.89245	0.67859	0.52159	0.57508	0.6151	0.85732	1	1	1	1	0.32481	0.3735	0.34063	0.1416	1	1	1	1	1	1	1	1	0.32011	0.34672	0.42624	0.18172	1	1	1	1	1	1	1
GO:0042823	3379	pyridoxal phosphate biosynthetic process	1	1	0.20084	0.08149	1	1	1	1	0.18356	0.13231	1	1	1	1	0.89245	0.67859	0.52159	0.57508	0.6151	0.85732	1	1	1	1	0.32481	0.3735	0.34063	0.1416	1	1	1	1	1	1	1	1	0.32011	0.34672	0.42624	0.18172	1	1	1	1	1	1	1
GO:0006388	1581	tRNA splicing, via endonucleolytic cleavage and ligation	1	1	1	0.29535	1	1	1	1	1	0.39118	1	1	1	1	0.89245	0.91856	0.84614	0.87356	0.89214	0.85732	1	1	1	1	1	1	1	0.1416	1	1	1	1	1	1	1	1	1	1	1	0.18172	1	1	1	1	1	1	1
GO:0007021	1806	tubulin complex assembly	1	1	1	0.29535	1	1	1	1	1	0.39118	1	1	1	1	0.89245	0.91856	1	0.87356	0.89214	0.85732	1	1	1	1	1	1	1	0.1416	1	1	1	1	1	1	1	1	1	1	1	0.18172	1	1	1	1	1	1	1
GO:0019184	2687	nonribosomal peptide biosynthetic process	1	1	0.20084	0.29535	1	1	1	1	0.56535	0.13231	1	1	1	1	0.6158	0.67859	0.84614	1	0.6151	1	1	1	1	1	1	0.07174	1	0.1416	1	1	1	1	1	1	1	1	1	0.34672	1	0.03635	1	1	1	1	1	1	1
GO:0019509	2751	L-methionine salvage from methylthioadenosine	1	1	0.20084	0.29535	1	1	1	1	0.18356	0.39118	1	1	1	1	0.6158	0.91856	0.52159	0.87356	0.6151	0.85732	1	1	1	1	1	0.07174	1	0.1416	1	1	1	1	1	1	1	1	1	0.06098	1	0.18172	1	1	1	1	1	1	1
GO:0043102	3404	amino acid salvage	1	1	0.20084	0.29535	1	1	1	1	0.18356	0.39118	1	1	1	1	0.6158	0.91856	0.52159	0.87356	0.6151	0.85732	1	1	1	1	1	0.07174	1	0.1416	1	1	1	1	1	1	1	1	1	0.06098	1	0.18172	1	1	1	1	1	1	1
GO:0071267	4343	L-methionine salvage	1	1	0.20084	0.29535	1	1	1	1	0.18356	0.39118	1	1	1	1	0.6158	0.91856	0.52159	0.87356	0.6151	0.85732	1	1	1	1	1	0.07174	1	0.1416	1	1	1	1	1	1	1	1	1	0.06098	1	0.18172	1	1	1	1	1	1	1
GO:0140115	211	export across plasma membrane	0.07598	1	0.58713	0.29535	0.10981	1	1	1	0.18356	0.39118	0.14062	1	1	1	0.6158	0.67859	0.52159	0.87356	0.30388	0.54267	0.0277	1	1	1	1	0.3735	1	0.1416	0.05316	1	1	1	1	1	1	1	0.32011	0.34672	1	0.18172	0.06515	1	1	1	1	1	1
GO:0010227	2259	floral organ abscission	1	0.06009	0.75294	0.11102	1	1	0.07934	1	0.92612	0.10548	1	1	1	1	0.4074	0.52647	0.13154	0.33681	0.76231	0.46195	1	1	0.04046	1	1	0.41902	0.36427	0.15495	1	1	1	1	0.06171	1	1	1	1	0.73585	0.50704	0.09231	1	1	1	1	1	1	1
GO:0034284	170	response to monosaccharide	0.05724	0.09566	0.48165	0.57653	0.08157	0.51715	0.50452	1	0.23176	0.10718	0.10471	0.03055	0.40682	1	0.03253	0.50357	0.10568	0.78256	0.03246	0.37675	0.52583	0.04475	0.04686	1	0.7978	1	0.53187	0.16275	0.05584	0.02274	1	0.40174	0.41789	1	1	1	0.29165	0.22257	0.17484	0.11845	1	0.06893	1	0.4263	0.16879	1	1
GO:0048528	900	post-embryonic root development	0.80186	1	0.64532	0.04643	0.00946	0.73971	0.10076	1	0.55135	0.36351	0.2833	1	0.02275	1	0.23697	0.11977	0.3789	0.11664	0.57393	0.54675	0.43757	1	1	1	0.6695	0.58266	0.44572	0.03338	0.00509	0.35378	1	0.65823	0.06435	1	1	1	0.78509	0.33757	0.6607	0.24933	0.1355	0.2396	1	1	0.0194	0.3981	1
GO:0010224	522	response to UV-B	0.32682	0.0002	0.47885	0.25042	1.5e-07	0.25426	1	1	0.04462	0.17072	0.18496	0.05648	1	1	0.11772	0.04155	0.10113	0.02223	0.21818	0.02757	0.06524	1	4e-05	1	0.50832	0.51698	0.72771	0.12738	1.1e-07	0.06269	1	0.18231	1	1	1	1	0.10842	0.16413	0.81764	0.04238	0.63431	0.12655	1	0.0385	1	1	1
GO:0009308	1206	amine metabolic process	1	0.45637	0.60084	0.59181	0.82021	0.32202	0.04637	1	0.74682	0.43301	0.50317	0.54888	0.48049	1	0.54659	0.33579	0.34973	0.29624	0.83398	0.05805	0.21059	0.26543	1	1	0.62525	0.23327	0.93943	0.4318	0.81358	0.34527	1	0.21355	0.46551	0.01394	1	1	0.90684	0.1874	0.92105	0.11472	0.3358	1	1	0.4745	0.57848	0.5333	1
GO:0010646	1001	regulation of cell communication	0.88911	1	0.2928	0.1319	0.39569	0.83936	0.52086	1	0.52028	0.23206	0.59821	1	0.77099	1	0.99603	0.97825	0.99973	0.97474	0.99923	0.84799	1	0.75643	1	1	0.98273	0.14692	0.56944	0.08037	0.19063	0.81826	1	0.76743	0.43274	1	1	1	0.95183	0.11106	0.22846	0.41808	0.55562	0.67142	1	1	0.54243	1	1
GO:0016998	417	cell wall macromolecule catabolic process	0.22662	0.06242	0.28674	5.5e-05	0.31495	1	0.08238	1	0.10768	0.00168	0.3891	1	1	1	0.28588	0.39913	0.46611	0.22415	0.45085	0.18165	1	0.15214	1	0.0212	0.12608	0.78144	0.00024	0.06286	0.16276	1	1	1	0.0641	1	1	1	0.12135	0.3931	0.00127	0.2488	0.19675	1	1	1	1	1	1
GO:0010109	419	regulation of photosynthesis	0.22662	1	0.28674	0.12871	1	1	1	1	0.25242	0.25148	0.0849	0.08074	1	1	0.00605	0.04075	0.17895	0.13442	0.00127	0.00256	0.08731	1	1	1	0.12608	0.78144	0.38273	0.17169	1	1	1	1	1	1	1	1	0.12135	0.74956	0.52831	0.2488	0.19675	0.23772	0.016	1	1	1	1
GO:0071732	4395	cellular response to nitric oxide	1	1	0.77223	0.47371	0.31495	1	1	1	0.74318	0.64408	1	1	1	1	0.07754	0.39913	0.01084	0.37832	0.15819	0.18165	1	1	1	1	1	0.43885	1	0.17169	1	0.18066	1	1	1	1	1	1	1	0.3931	1	0.2488	1	1	1	1	1	1	1
GO:0071215	631	cellular response to abscisic acid stimulus	0.45402	0.21527	0.19828	0.30698	0.57447	0.55044	0.69084	1	0.30077	0.25511	1	0.68317	0.67737	1	0.97893	0.68154	0.99479	0.93157	0.9976	0.94924	1	0.18199	0.4437	0.2541	0.79608	0.04353	0.78852	0.1268	0.4287	0.75213	0.4437	0.67179	0.59527	1	1	1	0.68736	0.14688	0.80688	0.07619	0.56737	1	0.1973	1	0.71275	0.6673	1
GO:0097306	632	cellular response to alcohol	0.45402	0.21527	0.19828	0.30698	0.57447	0.55044	0.69084	1	0.30077	0.25511	1	0.68317	0.67737	1	0.97893	0.68154	0.99479	0.93157	0.9976	0.94924	1	0.18199	0.4437	0.2541	0.79608	0.04353	0.78852	0.1268	0.4287	0.75213	0.4437	0.67179	0.59527	1	1	1	0.68736	0.14688	0.80688	0.07619	0.56737	1	0.1973	1	0.71275	0.6673	1
GO:0019685	47	photosynthesis, dark reaction	0.01184	1	0.2601	0.18847	0.21906	1	1	1	0.23295	0.0486	0.2754	1	1	1	1	1	1	1	0.24223	1	1	1	1	1	0.19454	0.6299	0.5874	0.16808	0.10963	1	1	1	1	1	1	1	0.1894	0.59546	0.693	0.0206	0.13342	1	1	1	1	1	1
GO:1901879	4808	regulation of protein depolymerization	1	1	0.2601	0.25137	0.21906	1	1	1	0.23295	0.0486	1	1	1	1	0.21414	0.0598	0.72027	0.78743	0.21333	0.1411	1	1	1	1	1	0.55808	0.05194	0.16808	0.10963	1	1	1	1	1	1	1	0.55963	1	0.10128	0.23008	1	1	1	1	1	1	1
GO:0006506	1639	GPI anchor biosynthetic process	1	1	0.84748	0.40829	1	1	1	1	0.82986	0.5507	1	1	1	1	0.62262	0.87545	0.89737	0.77965	0.81976	0.74444	1	1	1	1	0.56607	1	1	0.16808	1	1	1	1	1	1	1	1	0.55963	1	1	0.23008	1	1	1	1	1	1	1
GO:0043647	734	inositol phosphate metabolic process	0.58174	1	0.44172	0.53268	0.1343	1	1	0.0416	0.37102	0.19528	0.49392	1	1	0.0357	0.99958	0.96408	0.99852	0.96886	0.99957	0.9901	0.26647	1	1	1	0.79969	0.23222	0.98989	0.12072	0.0221	1	1	1	1	1	0.018	1	0.7899	0.17098	0.98394	0.94384	0.16835	1	1	1	1	1	1
GO:0043900	758	regulation of multi-organism process	0.62506	0.21812	0.15054	0.47031	0.05506	1	1	1	0.52109	0.36918	0.03857	1	1	1	0.00252	3.5e-06	0.00255	4.9e-07	0.10185	3e-07	0.29443	1	0.15123	1	0.3375	0.19962	0.88437	0.21137	0.02995	0.53262	1	1	1	1	1	1	0.50137	0.58774	0.90607	0.10443	0.05049	0.27435	1	1	1	1	1
GO:0009309	516	amine biosynthetic process	0.32305	0.10785	0.34938	0.08344	0.48814	0.31498	1	1	0.26473	0.21986	1	1	1	1	0.95313	0.91103	0.87234	0.48377	0.82037	0.83171	0.14935	0.03418	1	1	0.65386	0.26366	0.20347	0.18818	1	0.29726	1	0.26048	1	1	1	1	0.36907	0.39907	0.6042	0.16106	1	1	1	1	1	1	1
GO:0042401	515	cellular biogenic amine biosynthetic process	0.32305	0.10785	0.34938	0.08344	0.48814	0.31498	1	1	0.26473	0.21986	1	1	1	1	0.95313	0.91103	0.87234	0.48377	0.82037	0.83171	0.14935	0.03418	1	1	0.65386	0.26366	0.20347	0.18818	1	0.29726	1	0.26048	1	1	1	1	0.36907	0.39907	0.6042	0.16106	1	1	1	1	1	1	1
GO:0046685	37	response to arsenic-containing substance	0.01036	1	0.01866	0.08344	0.48814	0.00627	1	0.0219	0.07948	0.03186	0.21342	0.13847	0.26283	0.0188	0.58232	0.90529	0.64301	0.92508	0.58062	0.95172	1	0.00305	1	1	0.65386	0.00398	0.68496	0.0367	1	0.29726	1	0.00334	1	1	1	0.01259	0.64432	0.0304	0.08528	0.16106	1	0.08234	1	0.1135	1	0.133	1
GO:1901657	1185	glycosyl compound metabolic process	1	0.03211	0.08793	0.53245	0.58349	0.40668	0.06204	1	0.44071	0.43701	0.16155	0.23107	0.27805	1	0.0854	0.38006	0.26763	0.27285	0.31955	0.51802	0.25987	0.45512	0.35759	0.2094	0.05185	0.43466	0.91202	0.20723	0.30096	0.88701	1	0.27979	0.51566	0.15841	1	1	0.1777	0.79775	0.96955	0.06172	0.56375	0.94872	1	1	0.25987	0.5765	1
GO:0055082	243	cellular chemical homeostasis	0.09589	0.0441	0.91156	0.36266	0.24981	0.74053	0.41912	1	0.83486	0.49922	0.04975	0.64892	0.31681	1	0.38982	0.15999	0.21146	0.1915	0.38904	0.38583	0.10161	0.32963	0.01515	1	0.57218	0.64691	0.89277	0.3853	0.00617	0.73685	0.41379	0.87988	0.33021	1	1	1	0.74643	0.7799	0.94843	0.46284	0.25708	0.54265	1	0.5709	0.10926	1	1
GO:0006914	746	autophagy	0.60985	0.21028	0.28936	0.13549	1	1	1	1	0.22717	0.21583	0.83553	1	1	1	0.0248	0.1793	0.00921	0.23754	0.20379	0.22478	1	0.45364	1	0.0756	0.83967	0.08988	0.95719	0.01296	1	1	1	1	1	1	1	1	0.8309	0.05746	0.95823	0.02228	1	0.62996	1	1	1	1	1
GO:0061919	747	process utilizing autophagic mechanism	0.60985	0.21028	0.28936	0.13549	1	1	1	1	0.22717	0.21583	0.83553	1	1	1	0.0248	0.1793	1	0.23754	0.20379	0.22478	1	0.45364	1	0.0756	0.83967	0.08988	0.95719	0.01296	1	1	1	1	1	1	1	1	0.8309	0.05746	0.95823	0.02228	1	0.62996	1	1	1	1	1
GO:0006633	773	fatty acid biosynthetic process	0.64943	0.4283	0.67987	0.01017	0.2231	0.01022	1	1	0.01294	0.17964	0.12923	1	0.77556	1	0.38439	0.01931	0.06743	0.29725	0.09967	0.56077	0.5473	0.7611	0.31106	1	0.32318	0.82433	0.01014	0.18837	1	0.02848	0.31106	0.01564	1	1	1	1	0.01908	0.18656	0.07515	0.69638	1	0.00888	1	1	1	0.503	1
GO:0043603	1032	cellular amide metabolic process	0.91835	0.88085	0.32358	0.03371	0.6643	0.81921	0.94144	1	0.60776	0.00652	0.5003	0.93787	0.91867	1	0.10267	0.62635	0.07877	0.68847	0.90179	0.58225	0.56594	0.97144	1	0.5076	0.49182	0.54357	0.91181	0.42339	0.6771	0.61734	1	0.64129	0.88769	1	1	1	0.37427	0.29318	0.28754	0.64517	0.68214	0.64131	1	0.8941	0.79839	0.9301	1
GO:0072593	100	reactive oxygen species metabolic process	0.03195	0.67768	0.15812	0.43097	0.60548	0.16329	0.01589	1	0.30968	0.46908	0.34345	0.17716	1	1	0.19684	0.58389	0.55363	0.5805	0.23099	0.62461	0.47091	0.02232	0.52975	1	0.81709	0.06607	0.76125	0.3253	0.31065	0.90036	1	0.07398	0.16723	1	1	1	0.99148	0.43814	0.93398	0.21904	0.03559	0.61102	1	0.1121	1	1	1
GO:0006995	608	cellular response to nitrogen starvation	0.43107	0.13191	0.55774	0.1391	0.56403	1	1	1	0.82823	0.47327	0.29	1	1	1	0.5341	0.47118	0.29153	0.30775	0.85054	0.46362	0.18168	1	1	0.046	1	0.10302	0.55767	0.1041	0.32285	1	1	1	1	1	1	1	1	0.34195	0.74543	0.32628	0.38172	0.44883	1	1	1	1	1
GO:0031667	424	response to nutrient levels	0.23304	0.58838	0.72915	0.38812	0.19473	0.55624	0.50735	1	0.94171	0.38231	0.24901	0.31751	1	0.1374	0.43733	0.04619	0.15336	0.1207	0.8549	0.5853	0.12703	0.62428	1	0.2559	0.98934	0.45311	0.91494	0.10137	0.15382	0.09736	1	0.40814	1	1	1	1	0.99464	0.47093	0.91491	0.66965	1	0.09273	1	0.236	1	1	1
GO:0042430	1197	indole-containing compound metabolic process	1	0.32191	0.19894	0.4482	1	0.72414	0.09359	1	0.20028	0.27359	0.33605	1	0.64587	1	0.37935	0.89304	0.6507	0.81287	0.44871	0.12891	0.42341	1	0.22808	1	0.87346	0.03181	0.80913	0.24162	0.65722	1	1	0.64201	0.3292	1	1	1	0.60568	0.11103	0.82934	0.08522	0.73298	0.22042	1	1	0.42341	1	1
GO:1901575	416	organic substance catabolic process	0.2249	0.19227	0.67144	0.6121	0.13538	0.52862	0.59222	1	0.75744	0.64195	0.32685	0.51124	0.99896	0.5613	0.99965	0.84861	0.96739	0.94145	0.99667	0.81402	0.81939	0.00888	0.07771	0.4187	0.83882	0.35388	0.36745	0.25372	0.46481	0.15575	0.81274	0.44254	0.71653	0.4217	1	1	0.87603	0.68478	0.7043	0.85874	0.85174	0.1038	0.6658	0.8593	0.96736	0.9979	1
GO:0031399	452	regulation of protein modification process	0.26797	0.487	0.04619	0.26788	0.74438	0.64525	1	1	0.25572	0.28558	0.88078	0.58178	1	1	0.84	0.92821	0.94336	0.96922	0.98897	0.96243	1	1	0.35905	1	0.99859	0.50799	0.8758	0.15527	0.54509	0.87298	1	0.52284	1	1	1	1	0.60729	0.15332	0.79727	0.23264	0.65868	0.93985	1	0.5057	1	1	1
GO:0018198	2655	peptidyl-cysteine modification	1	1	0.00422	0.00884	1	0.03231	1	1	0.18778	0.01582	1	1	1	1	0.25028	0.00523	0.19407	0.03915	0.24982	0.00217	1	1	1	1	0.17828	1	1	0.1613	1	1	1	0.02586	1	1	1	1	0.17542	1	1	0.18666	1	1	1	1	1	1	1
GO:0050730	3953	regulation of peptidyl-tyrosine phosphorylation	1	1	1	0.01823	1	0.01629	1	1	1	0.02733	1	1	1	1	0.42726	0.4657	1	0.40362	1	0.38533	1	1	1	1	1	1	0.09886	0.16153	1	1	1	0.01301	1	1	1	1	1	1	0.12965	0.18689	1	1	1	1	1	1	1
GO:0050732	3954	negative regulation of peptidyl-tyrosine phosphorylation	1	1	1	0.01823	1	0.01629	1	1	1	0.02733	1	1	1	1	0.42726	0.4657	1	0.40362	1	0.38533	1	1	1	1	1	1	0.09886	0.16153	1	1	1	0.01301	1	1	1	1	1	1	0.12965	0.18689	1	1	1	1	1	1	1
GO:0001907	1376	killing by symbiont of host cells	1	1	1	0.25184	1	1	1	1	1	0.30335	1	1	1	1	1	0.4657	0.37364	0.40362	1	0.38533	1	1	1	1	1	1	1	0.16153	1	1	1	1	1	1	1	1	1	1	1	0.18689	1	1	1	1	1	1	1
GO:0006140	1486	regulation of nucleotide metabolic process	1	1	1	0.01823	1	1	1	1	1	0.30335	1	1	1	1	0.42726	1	1	1	0.42685	1	1	1	1	1	1	1	1	0.0071	1	1	1	1	1	1	1	1	1	1	1	0.18689	1	1	1	1	1	1	1
GO:0006543	1654	glutamine catabolic process	1	1	0.19837	0.25184	1	1	1	1	0.00977	0.30335	1	1	1	1	0.42726	0.4657	0.37364	0.40362	0.42685	0.38533	1	1	1	1	1	0.11031	1	0.16153	1	1	1	1	1	1	1	1	1	0.00268	1	0.18689	1	1	1	1	1	1	1
GO:0006627	1691	protein processing involved in protein targeting to mitochondrion	1	1	0.19837	0.25184	1	1	1	1	0.188	0.30335	1	1	1	1	0.42726	0.4657	0.37364	0.40362	0.42685	0.38533	1	1	1	1	0.0935	1	1	0.16153	1	1	1	1	1	1	1	1	0.09193	1	1	0.18689	1	1	1	1	1	1	1
GO:0006850	1759	mitochondrial pyruvate transmembrane transport	1	1	1	0.01823	1	1	1	1	1	0.30335	1	1	1	1	0.05913	0.4657	0.04349	1	0.059	0.38533	1	1	1	1	1	1	1	0.0071	1	1	1	1	1	1	1	1	1	1	1	0.18689	1	1	1	1	1	1	1
GO:0009143	1952	nucleoside triphosphate catabolic process	1	1	0.19837	0.25184	1	1	1	1	0.188	0.30335	1	1	1	1	0.42726	0.4657	0.37364	0.40362	0.42685	1	1	1	1	1	0.0935	1	1	0.16153	1	1	1	1	1	1	1	1	0.09193	1	1	0.18689	1	1	1	1	1	1	1
GO:0009204	1977	deoxyribonucleoside triphosphate catabolic process	1	1	0.19837	0.25184	1	1	1	1	0.188	0.30335	1	1	1	1	0.42726	0.4657	0.37364	0.40362	0.42685	1	1	1	1	1	0.0935	1	1	0.16153	1	1	1	1	1	1	1	1	0.09193	1	1	0.18689	1	1	1	1	1	1	1
GO:0010270	2288	photosystem II oxygen evolving complex assembly	1	1	1	0.25184	1	1	1	1	1	0.30335	1	1	1	1	0.42726	0.4657	0.37364	0.40362	0.42685	0.38533	1	1	1	1	1	1	1	0.16153	1	1	1	1	1	1	1	1	1	1	1	0.18689	1	1	1	1	1	1	1
GO:0010350	2312	cellular response to magnesium starvation	1	1	0.19837	0.25184	1	1	1	1	0.188	0.30335	1	1	1	1	0.42726	0.4657	0.37364	1	0.42685	1	1	1	1	1	1	0.11031	1	0.16153	1	1	1	1	1	1	1	1	1	0.10095	1	0.18689	1	1	1	1	1	1	1
GO:0010728	1180	regulation of hydrogen peroxide biosynthetic process	1	1	1	0.25184	1	1	1	1	1	0.30335	1	1	1	1	0.42726	0.4657	0.37364	0.40362	0.42685	0.38533	1	1	1	1	1	1	1	0.16153	1	1	1	1	1	1	1	1	1	1	1	0.18689	1	1	1	1	1	1	1
GO:0015670	2452	carbon dioxide transport	1	1	1	0.25184	1	1	1	1	1	0.30335	1	1	1	1	0.05913	0.07237	0.04349	0.05185	0.059	0.04664	1	1	1	1	1	1	1	0.16153	1	1	1	1	1	1	1	1	1	1	1	0.18689	1	1	1	1	1	1	1
GO:0015825	2501	L-serine transport	1	1	1	0.25184	1	1	1	1	1	0.30335	1	1	1	1	1	1	1	1	0.42685	0.38533	1	1	1	1	1	1	1	0.16153	1	1	1	1	1	1	1	1	1	1	1	0.18689	1	1	1	1	1	1	1
GO:0015843	2504	methylammonium transport	1	1	1	0.25184	1	1	1	1	1	0.30335	0.03717	1	1	1	1	0.4657	1	0.40362	1	0.38533	1	1	1	1	1	1	1	0.16153	1	1	1	1	1	1	1	1	1	1	1	0.18689	1	0.02065	1	1	1	1	1
GO:0016046	2546	detection of fungus	1	1	1	0.25184	1	1	1	1	1	0.30335	1	1	1	1	1	0.4657	1	0.40362	1	0.38533	1	1	1	1	1	1	1	0.16153	1	1	1	1	1	1	1	1	1	1	1	0.18689	1	1	1	1	1	1	1
GO:0019441	2742	tryptophan catabolic process to kynurenine	1	1	1	0.25184	1	1	1	1	1	0.30335	1	1	1	1	1	0.4657	1	0.40362	1	0.38533	1	1	1	1	1	1	1	0.16153	1	1	1	1	1	1	1	1	1	1	1	0.18689	1	1	1	1	1	1	1
GO:0019628	2764	urate catabolic process	1	1	0.19837	0.25184	1	1	1	1	0.188	0.30335	1	1	1	1	0.42726	0.4657	0.37364	0.40362	0.42685	0.38533	1	1	1	1	1	0.11031	1	0.16153	1	1	1	1	1	1	1	1	1	0.10095	1	0.18689	1	1	1	1	1	1	1
GO:0031115	2891	negative regulation of microtubule polymerization	1	1	0.19837	0.25184	1	1	1	1	0.188	0.30335	1	1	1	1	0.42726	0.4657	0.37364	1	0.42685	1	1	1	1	1	1	0.11031	1	0.16153	1	1	1	1	1	1	1	1	1	0.10095	1	0.18689	1	1	1	1	1	1	1
GO:0031341	2914	regulation of cell killing	1	1	1	0.25184	1	1	1	1	1	0.30335	1	1	1	1	1	0.4657	0.37364	0.40362	1	0.38533	1	1	1	1	1	1	1	0.16153	1	1	1	1	1	1	1	1	1	1	1	0.18689	1	1	1	1	1	1	1
GO:0031343	2915	positive regulation of cell killing	1	1	1	0.25184	1	1	1	1	1	0.30335	1	1	1	1	1	0.4657	0.37364	0.40362	1	0.38533	1	1	1	1	1	1	1	0.16153	1	1	1	1	1	1	1	1	1	1	1	0.18689	1	1	1	1	1	1	1
GO:0032026	2964	response to magnesium ion	1	1	0.19837	0.25184	1	1	1	1	0.188	0.30335	1	1	1	1	0.42726	0.4657	0.37364	1	0.42685	1	1	1	1	1	1	0.11031	1	0.16153	1	1	1	1	1	1	1	1	1	0.10095	1	0.18689	1	1	1	1	1	1	1
GO:0032055	2966	negative regulation of translation in response to stress	1	1	1	0.25184	1	1	1	1	1	0.30335	1	1	1	1	0.42726	0.4657	0.37364	0.40362	0.059	0.04664	1	1	1	1	1	1	1	0.16153	1	1	1	1	1	1	1	1	1	1	1	0.18689	1	1	1	1	1	1	1
GO:0032104	2973	regulation of response to extracellular stimulus	1	1	0.19837	0.25184	1	1	1	1	0.188	0.30335	1	1	1	1	1	1	1	1	1	1	1	1	1	1	1	0.11031	1	0.16153	1	1	1	1	1	1	1	1	1	0.10095	1	0.18689	1	1	1	1	1	1	1
GO:0032106	2974	positive regulation of response to extracellular stimulus	1	1	0.19837	0.25184	1	1	1	1	0.188	0.30335	1	1	1	1	1	1	1	1	1	1	1	1	1	1	1	0.11031	1	0.16153	1	1	1	1	1	1	1	1	1	0.10095	1	0.18689	1	1	1	1	1	1	1
GO:0032107	2975	regulation of response to nutrient levels	1	1	0.19837	0.25184	1	1	1	1	0.188	0.30335	1	1	1	1	1	1	1	1	1	1	1	1	1	1	1	0.11031	1	0.16153	1	1	1	1	1	1	1	1	1	0.10095	1	0.18689	1	1	1	1	1	1	1
GO:0032109	2976	positive regulation of response to nutrient levels	1	1	0.19837	0.25184	1	1	1	1	0.188	0.30335	1	1	1	1	1	1	1	1	1	1	1	1	1	1	1	0.11031	1	0.16153	1	1	1	1	1	1	1	1	1	0.10095	1	0.18689	1	1	1	1	1	1	1
GO:0032329	2997	serine transport	1	1	1	0.25184	1	1	1	1	1	0.30335	1	1	1	1	1	1	1	1	0.42685	0.38533	1	1	1	1	1	1	1	0.16153	1	1	1	1	1	1	1	1	1	1	1	0.18689	1	1	1	1	1	1	1
GO:0032436	3018	positive regulation of proteasomal ubiquitin-dependent protein catabolic process	1	1	0.19837	0.25184	1	1	1	1	0.188	0.30335	1	1	1	1	0.05913	1	0.04349	1	0.059	0.38533	1	1	1	1	1	0.11031	1	0.16153	1	1	1	1	1	1	1	1	1	0.10095	1	0.18689	1	1	1	1	1	1	1
GO:0033388	3098	putrescine biosynthetic process from arginine	1	1	0.19837	0.25184	1	1	1	1	0.00977	0.30335	1	1	1	1	1	0.4657	1	0.40362	1	0.38533	1	1	1	1	1	0.11031	1	0.16153	1	1	1	1	1	1	1	1	1	0.00268	1	0.18689	1	1	1	1	1	1	1
GO:0033617	3128	mitochondrial cytochrome c oxidase assembly	1	1	1	0.25184	1	1	1	1	1	0.30335	1	1	1	1	1	1	1	1	0.42685	1	1	1	1	1	1	1	1	0.16153	1	1	1	1	1	1	1	1	1	1	1	0.18689	1	1	1	1	1	1	1
GO:0034982	3211	mitochondrial protein processing	1	1	0.19837	0.25184	1	1	1	1	0.188	0.30335	1	1	1	1	0.42726	0.4657	0.37364	0.40362	0.42685	0.38533	1	1	1	1	0.0935	1	1	0.16153	1	1	1	1	1	1	1	1	0.09193	1	1	0.18689	1	1	1	1	1	1	1
GO:0043555	3466	regulation of translation in response to stress	1	1	1	0.25184	1	1	1	1	1	0.30335	1	1	1	1	0.42726	0.4657	0.37364	0.40362	0.059	0.04664	1	1	1	1	1	1	1	0.16153	1	1	1	1	1	1	1	1	1	1	1	0.18689	1	1	1	1	1	1	1
GO:0045862	3626	positive regulation of proteolysis	1	1	0.19837	0.25184	1	1	1	1	0.188	0.30335	1	1	1	1	0.05913	1	0.04349	1	0.059	0.38533	1	1	1	1	1	0.11031	1	0.16153	1	1	1	1	1	1	1	1	1	0.10095	1	0.18689	1	1	1	1	1	1	1
GO:0046415	3730	urate metabolic process	1	1	0.19837	0.25184	1	1	1	1	0.188	0.30335	1	1	1	1	0.42726	0.4657	0.37364	0.40362	0.42685	0.38533	1	1	1	1	1	0.11031	1	0.16153	1	1	1	1	1	1	1	1	1	0.10095	1	0.18689	1	1	1	1	1	1	1
GO:0046655	3784	folic acid metabolic process	1	1	1	0.25184	1	1	1	1	1	0.30335	1	1	1	1	0.05913	0.07237	0.04349	0.05185	0.059	0.04664	1	1	1	1	1	1	1	0.16153	1	1	1	1	1	1	1	1	1	1	1	0.18689	1	1	1	1	1	1	1
GO:0046656	3785	folic acid biosynthetic process	1	1	1	0.25184	1	1	1	1	1	0.30335	1	1	1	1	0.05913	0.07237	0.04349	0.05185	0.059	0.04664	1	1	1	1	1	1	1	0.16153	1	1	1	1	1	1	1	1	1	1	1	0.18689	1	1	1	1	1	1	1
GO:0048629	3907	trichome patterning	1	1	1	0.25184	1	1	1	1	1	0.30335	1	1	1	1	1	1	1	1	1	1	1	1	1	1	1	1	1	0.16153	1	1	1	1	1	1	1	1	1	1	1	0.18689	1	1	1	1	1	1	1
GO:0051511	4061	negative regulation of unidimensional cell growth	1	1	0.19837	0.25184	1	1	1	1	0.188	0.30335	1	1	1	1	0.42726	0.4657	0.37364	1	0.42685	1	1	1	1	1	1	0.11031	1	0.16153	1	1	1	1	1	1	1	1	1	0.10095	1	0.18689	1	1	1	1	1	1	1
GO:0051709	4089	regulation of killing of cells of other organism	1	1	1	0.25184	1	1	1	1	1	0.30335	1	1	1	1	1	0.4657	0.37364	0.40362	1	0.38533	1	1	1	1	1	1	1	0.16153	1	1	1	1	1	1	1	1	1	1	1	0.18689	1	1	1	1	1	1	1
GO:0051712	4090	positive regulation of killing of cells of other organism	1	1	1	0.25184	1	1	1	1	1	0.30335	1	1	1	1	1	0.4657	0.37364	0.40362	1	0.38533	1	1	1	1	1	1	1	0.16153	1	1	1	1	1	1	1	1	1	1	1	0.18689	1	1	1	1	1	1	1
GO:0051883	4107	killing of cells in other organism involved in symbiotic interaction	1	1	1	0.25184	1	1	1	1	1	0.30335	1	1	1	1	1	0.4657	0.37364	0.40362	1	0.38533	1	1	1	1	1	1	1	0.16153	1	1	1	1	1	1	1	1	1	1	1	0.18689	1	1	1	1	1	1	1
GO:0052042	4120	positive regulation by symbiont of host programmed cell death	1	1	1	0.25184	1	1	1	1	1	0.30335	1	1	1	1	1	0.4657	0.37364	0.40362	1	0.38533	1	1	1	1	1	1	1	0.16153	1	1	1	1	1	1	1	1	1	1	1	0.18689	1	1	1	1	1	1	1
GO:0052158	4124	modulation by symbiont of host resistance gene-dependent defense response	1	1	1	0.25184	1	1	1	1	1	0.30335	1	1	1	1	1	0.4657	0.37364	0.40362	1	0.38533	1	1	1	1	1	1	1	0.16153	1	1	1	1	1	1	1	1	1	1	1	0.18689	1	1	1	1	1	1	1
GO:0052167	4125	modulation by symbiont of host innate immune response	1	1	1	0.25184	1	1	1	1	1	0.30335	1	1	1	1	1	0.4657	0.37364	0.40362	1	0.38533	1	1	1	1	1	1	1	0.16153	1	1	1	1	1	1	1	1	1	1	1	0.18689	1	1	1	1	1	1	1
GO:0052390	4134	induction by symbiont of host innate immune response	1	1	1	0.25184	1	1	1	1	1	0.30335	1	1	1	1	1	0.4657	0.37364	0.40362	1	0.38533	1	1	1	1	1	1	1	0.16153	1	1	1	1	1	1	1	1	1	1	1	0.18689	1	1	1	1	1	1	1
GO:0052553	4137	modulation by symbiont of host immune response	1	1	1	0.25184	1	1	1	1	1	0.30335	1	1	1	1	1	0.4657	0.37364	0.40362	1	0.38533	1	1	1	1	1	1	1	0.16153	1	1	1	1	1	1	1	1	1	1	1	0.18689	1	1	1	1	1	1	1
GO:0052559	4138	induction by symbiont of host immune response	1	1	1	0.25184	1	1	1	1	1	0.30335	1	1	1	1	1	0.4657	0.37364	0.40362	1	0.38533	1	1	1	1	1	1	1	0.16153	1	1	1	1	1	1	1	1	1	1	1	0.18689	1	1	1	1	1	1	1
GO:0052572	4139	response to host immune response	1	1	1	0.25184	1	1	1	1	1	0.30335	1	1	1	1	1	0.4657	0.37364	0.40362	1	0.38533	1	1	1	1	1	1	1	0.16153	1	1	1	1	1	1	1	1	1	1	1	0.18689	1	1	1	1	1	1	1
GO:0060213	4180	positive regulation of nuclear-transcribed mRNA poly(A) tail shortening	1	1	1	0.25184	1	1	1	1	1	0.30335	1	1	1	1	1	1	1	1	1	1	1	1	1	1	1	1	1	0.16153	1	1	1	1	1	1	1	1	1	1	1	0.18689	1	1	1	1	1	1	1
GO:0070189	4246	kynurenine metabolic process	1	1	1	0.25184	1	1	1	1	1	0.30335	1	1	1	1	1	0.4657	1	0.40362	1	0.38533	1	1	1	1	1	1	1	0.16153	1	1	1	1	1	1	1	1	1	1	1	0.18689	1	1	1	1	1	1	1
GO:0070981	4304	L-asparagine biosynthetic process	1	1	0.19837	0.25184	1	1	1	1	1	0.30335	0.03717	1	1	1	0.42726	0.4657	0.37364	0.40362	0.42685	1	1	1	1	1	0.0935	1	1	0.16153	1	1	1	1	1	1	1	1	1	1	1	0.18689	0.0167	1	1	1	1	1	1
GO:0070982	4305	L-asparagine metabolic process	1	1	0.19837	0.25184	1	1	1	1	1	0.30335	0.03717	1	1	1	0.42726	0.4657	0.37364	0.40362	0.42685	1	1	1	1	1	0.0935	1	1	0.16153	1	1	1	1	1	1	1	1	1	1	1	0.18689	0.0167	1	1	1	1	1	1
GO:0071286	4347	cellular response to magnesium ion	1	1	0.19837	0.25184	1	1	1	1	0.188	0.30335	1	1	1	1	0.42726	0.4657	0.37364	1	0.42685	1	1	1	1	1	1	0.11031	1	0.16153	1	1	1	1	1	1	1	1	1	0.10095	1	0.18689	1	1	1	1	1	1	1
GO:0071289	4348	cellular response to nickel ion	1	1	1	0.25184	1	1	1	1	1	0.30335	1	1	1	1	1	1	1	1	1	1	1	1	1	1	1	1	1	0.16153	1	1	1	1	1	1	1	1	1	1	1	0.18689	1	1	1	1	1	1	1
GO:0071325	4353	cellular response to mannitol stimulus	1	1	0.19837	0.25184	1	1	1	1	0.188	0.30335	1	1	1	1	0.42726	0.4657	0.37364	1	0.42685	1	1	1	1	1	1	0.11031	1	0.16153	1	1	1	1	1	1	1	1	1	0.10095	1	0.18689	1	1	1	1	1	1	1
GO:0071454	4374	cellular response to anoxia	1	1	1	0.25184	1	1	1	1	1	0.30335	1	1	1	1	0.05913	0.07237	0.04349	0.40362	0.059	0.38533	1	1	1	1	1	1	1	0.16153	1	1	1	1	1	1	1	1	1	1	1	0.18689	1	1	1	1	1	1	1
GO:0071457	72	cellular response to ozone	0.01956	1	1	0.25184	1	0.01629	1	1	1	0.02733	1	0.00645	1	1	0.42726	1	0.37364	1	0.42685	1	0.007	1	1	1	1	1	1	0.16153	1	1	1	0.01301	1	1	1	1	1	1	1	0.00965	1	1	1	0.0052	1	1	1
GO:0072709	4447	cellular response to sorbitol	1	1	0.19837	0.25184	1	1	1	1	0.188	0.30335	1	1	1	1	0.42726	0.4657	0.37364	1	0.42685	1	1	1	1	1	1	0.11031	1	0.16153	1	1	1	1	1	1	1	1	1	0.10095	1	0.18689	1	1	1	1	1	1	1
GO:0075733	4450	intracellular transport of virus	1	1	0.19837	0.25184	1	1	1	1	0.188	0.30335	1	1	1	1	0.42726	0.4657	0.37364	1	0.42685	1	1	1	1	1	1	0.11031	1	0.16153	1	1	1	1	1	1	1	1	1	0.10095	1	0.18689	1	1	1	1	1	1	1
GO:0080040	4466	positive regulation of cellular response to phosphate starvation	1	1	0.19837	0.25184	1	1	1	1	0.188	0.30335	1	1	1	1	1	1	1	1	1	1	1	1	1	1	1	0.11031	1	0.16153	1	1	1	1	1	1	1	1	1	0.10095	1	0.18689	1	1	1	1	1	1	1
GO:0080149	4496	sucrose induced translational repression	1	1	1	0.25184	1	1	1	1	1	0.30335	1	1	1	1	0.42726	0.4657	0.37364	0.40362	0.059	0.04664	1	1	1	1	1	1	1	0.16153	1	1	1	1	1	1	1	1	1	1	1	0.18689	1	1	1	1	1	1	1
GO:0080185	4523	effector-mediated induction of plant hypersensitive response by symbiont	1	1	1	0.25184	1	1	1	1	1	0.30335	1	1	1	1	1	0.4657	0.37364	0.40362	1	0.38533	1	1	1	1	1	1	1	0.16153	1	1	1	1	1	1	1	1	1	1	1	0.18689	1	1	1	1	1	1	1
GO:0140255	4683	regulation of cellular response to phosphate starvation	1	1	0.19837	0.25184	1	1	1	1	0.188	0.30335	1	1	1	1	1	1	1	1	1	1	1	1	1	1	1	0.11031	1	0.16153	1	1	1	1	1	1	1	1	1	0.10095	1	0.18689	1	1	1	1	1	1	1
GO:0140404	4685	effector-mediated modulation of host innate immune response by symbiont	1	1	1	0.25184	1	1	1	1	1	0.30335	1	1	1	1	1	0.4657	0.37364	0.40362	1	0.38533	1	1	1	1	1	1	1	0.16153	1	1	1	1	1	1	1	1	1	1	1	0.18689	1	1	1	1	1	1	1
GO:0140415	4686	effector-mediated modulation of host defenses by symbiont	1	1	1	0.25184	1	1	1	1	1	0.30335	1	1	1	1	1	0.4657	0.37364	0.40362	1	0.38533	1	1	1	1	1	1	1	0.16153	1	1	1	1	1	1	1	1	1	1	1	0.18689	1	1	1	1	1	1	1
GO:0140418	4687	effector-mediated modulation of host process by symbiont	1	1	1	0.25184	1	1	1	1	1	0.30335	1	1	1	1	1	0.4657	0.37364	0.40362	1	0.38533	1	1	1	1	1	1	1	0.16153	1	1	1	1	1	1	1	1	1	1	1	0.18689	1	1	1	1	1	1	1
GO:1901002	4738	positive regulation of response to salt stress	1	1	1	0.25184	1	1	1	1	1	0.30335	1	1	1	1	0.42726	1	1	1	1	1	1	1	1	1	1	1	1	0.16153	1	1	1	1	1	1	1	1	1	1	1	0.18689	1	1	1	1	1	1	1
GO:1901800	4806	positive regulation of proteasomal protein catabolic process	1	1	0.19837	0.25184	1	1	1	1	0.188	0.30335	1	1	1	1	0.05913	1	0.04349	1	0.059	0.38533	1	1	1	1	1	0.11031	1	0.16153	1	1	1	1	1	1	1	1	1	0.10095	1	0.18689	1	1	1	1	1	1	1
GO:1903052	4916	positive regulation of proteolysis involved in cellular protein catabolic process	1	1	0.19837	0.25184	1	1	1	1	0.188	0.30335	1	1	1	1	0.05913	1	0.04349	1	0.059	0.38533	1	1	1	1	1	0.11031	1	0.16153	1	1	1	1	1	1	1	1	1	0.10095	1	0.18689	1	1	1	1	1	1	1
GO:1903364	4933	positive regulation of cellular protein catabolic process	1	1	0.19837	0.25184	1	1	1	1	0.188	0.30335	1	1	1	1	0.05913	1	0.04349	1	0.059	0.38533	1	1	1	1	1	0.11031	1	0.16153	1	1	1	1	1	1	1	1	1	0.10095	1	0.18689	1	1	1	1	1	1	1
GO:1903426	1225	regulation of reactive oxygen species biosynthetic process	1	1	1	0.25184	1	1	1	1	1	0.30335	1	1	1	1	0.42726	0.4657	0.37364	0.40362	0.42685	0.38533	1	1	1	1	1	1	1	0.16153	1	1	1	1	1	1	1	1	1	1	1	0.18689	1	1	1	1	1	1	1
GO:2000060	5024	positive regulation of ubiquitin-dependent protein catabolic process	1	1	0.19837	0.25184	1	1	1	1	0.188	0.30335	1	1	1	1	0.05913	1	0.04349	1	0.059	0.38533	1	1	1	1	1	0.11031	1	0.16153	1	1	1	1	1	1	1	1	1	0.10095	1	0.18689	1	1	1	1	1	1	1
GO:0042180	930	cellular ketone metabolic process	0.83114	1	0.08221	0.12202	0.25909	1	1	1	0.02951	0.21218	0.24616	1	1	1	0.36028	0.60609	0.21812	0.65268	0.35703	0.29771	1	0.68091	1	1	0.93184	0.21738	0.42312	0.11875	0.70756	0.15666	1	1	1	1	1	1	0.13853	0.08166	0.7688	0.07218	1	0.03882	1	1	1	1	1
GO:0015800	2491	acidic amino acid transport	1	1	1	0.11036	1	1	1	1	1	0.1751	1	1	1	1	0.38025	0.74317	0.28462	0.64307	0.15269	0.30476	1	1	1	1	1	1	0.37409	0.1723	1	1	1	1	1	1	1	1	1	1	0.46474	0.21918	1	1	1	1	1	1	1
GO:0032885	3045	regulation of polysaccharide biosynthetic process	1	1	0.05935	0.11036	1	1	1	1	0.22131	0.1751	1	1	1	1	0.6831	0.20298	0.28462	0.33712	0.37948	0.62182	1	1	1	1	1	1	0.37409	0.1723	1	1	1	1	1	1	1	1	1	0.07577	0.46474	0.21918	1	1	1	1	1	1	1
GO:0046184	3698	aldehyde biosynthetic process	1	1	0.24126	0.11036	1	1	1	1	0.22131	0.1751	1	1	1	1	0.6831	0.45256	0.28462	0.33712	0.37948	0.88815	1	1	1	1	0.35716	0.40908	0.37409	0.1723	1	1	1	1	1	1	1	1	0.35213	0.38058	0.46474	0.21918	1	1	1	1	1	1	1
GO:0001678	1359	cellular glucose homeostasis	1	1	0.63037	0.34821	0.12266	1	1	1	0.22131	0.45292	1	1	1	1	0.15318	0.20298	0.09731	0.03354	0.15269	0.10816	1	1	1	1	1	0.40908	1	0.1723	1	0.06661	1	1	1	1	1	1	0.35213	0.38058	1	0.21918	1	1	1	1	1	1	1
GO:0071333	4357	cellular response to glucose stimulus	1	1	0.63037	0.34821	0.12266	1	1	1	0.22131	0.45292	1	1	1	1	0.15318	0.20298	0.09731	0.03354	0.15269	0.10816	1	1	1	1	1	0.40908	1	0.1723	1	0.06661	1	1	1	1	1	1	0.35213	0.38058	1	0.21918	1	1	1	1	1	1	1
GO:0006564	1667	L-serine biosynthetic process	1	1	0.24126	0.02376	1	1	1	0.0043	1	0.45292	1	1	1	1	0.15318	0.20298	0.28462	0.12661	0.15269	0.10816	1	1	1	1	1	0.08885	0.07296	0.1723	1	1	1	1	1	1	1	0.00247	1	1	1	0.21918	1	1	1	1	1	1	1
GO:0010161	2228	red light signaling pathway	1	1	0.24126	0.34821	1	0.07126	1	1	0.22131	0.45292	1	1	1	1	0.38025	0.45256	0.28462	0.64307	0.68241	0.88815	1	1	1	1	1	0.08885	1	0.1723	1	1	1	0.05726	1	1	1	1	1	0.07577	1	0.21918	1	1	1	1	1	1	1
GO:0010325	2303	raffinose family oligosaccharide biosynthetic process	1	1	0.63037	0.34821	0.12266	1	1	1	0.60835	0.04673	0.15675	1	1	1	0.38025	0.74317	0.28462	0.64307	0.37948	0.61065	1	1	1	1	1	0.40908	1	0.1723	0.0596	1	1	1	1	1	1	1	1	0.38058	0.11821	0.21918	0.07299	1	1	1	1	1	1
GO:0031112	2888	positive regulation of microtubule polymerization or depolymerization	1	1	0.24126	0.34821	1	1	1	1	0.22131	0.45292	1	1	1	1	0.38025	0.06523	0.5893	0.33712	0.37948	0.61065	1	1	1	1	1	1	1	0.1723	1	1	1	1	1	1	1	1	1	1	1	0.21918	1	1	1	1	1	1	1
GO:0051090	3996	regulation of DNA-binding transcription factor activity	1	1	0.24126	1	1	1	1	1	0.60835	0.45292	1	1	1	1	0.91862	0.45256	0.5893	0.33712	0.68241	0.61065	1	1	1	1	0.35716	0.40908	0.37409	0.1723	1	1	1	1	1	1	1	1	0.35213	1	1	0.21918	1	1	1	1	1	1	1
GO:0071486	4381	cellular response to high light intensity	1	0.02205	1	0.34821	1	1	1	1	0.60835	0.1751	1	1	1	1	0.91862	0.74317	0.87825	0.64307	0.91836	0.88815	1	1	0.01475	1	1	1	1	0.1723	1	1	1	1	1	1	1	1	1	0.38058	1	0.05063	1	1	1	1	1	1	1
GO:0048527	875	lateral root development	0.76286	1	0.76201	0.04999	0.01869	0.69777	0.38212	1	0.78236	0.3578	0.00166	1	0.07096	1	0.20342	0.25311	0.39103	0.24153	0.47206	0.71173	0.40047	1	1	1	0.83	0.58442	0.4554	0.03576	0.01717	0.30351	1	0.61498	0.30995	1	1	1	0.96964	0.33761	0.64355	0.25677	0.00138	0.19101	1	1	0.09167	0.3632	1
GO:0030001	798	metal ion transport	0.67972	0.4467	0.68149	0.95706	0.66833	0.85943	0.14702	1	0.73476	0.78896	0.15862	0.53837	0.16118	1	0.06795	0.6622	0.16365	0.70996	0.73491	0.12318	1	0.44351	0.32592	1	0.99695	0.08148	0.14949	0.26975	0.21864	1	1	0.79092	0.40546	0.1653	1	1	0.68356	0.68936	0.32636	0.03988	0.04926	0.70834	0.1374	1	0.16248	0.5229	1
GO:0009593	2045	detection of chemical stimulus	1	1	0.54767	0.29678	0.32486	0.19901	1	1	0.2751	0.469	1	1	1	1	0.67243	0.08354	0.32655	0.14079	0.49487	0.21225	1	1	1	1	1	0.75351	0.75501	0.18903	1	0.18692	1	0.16222	1	1	1	1	0.7283	0.7205	0.84683	0.27128	1	1	1	1	1	1	1
GO:0010099	2208	regulation of photomorphogenesis	1	0.06475	0.7902	0.29678	1	1	1	1	0.76201	0.469	1	1	1	1	0.49622	0.1649	0.50598	0.42	0.67124	0.72359	1	1	0.04363	1	0.73458	0.79387	0.75501	0.18903	1	1	1	1	1	1	1	1	0.7283	0.76256	0.84683	0.27128	1	1	1	1	1	1	1
GO:0006354	1564	DNA-templated transcription, elongation	1	1	0.09456	0.43818	1	1	1	1	0.51452	0.70703	0.72496	1	1	1	0.19859	0.94823	0.23939	0.96426	0.08191	0.82607	1	1	1	1	0.04351	0.54415	0.9712	0.11652	1	1	1	1	1	1	1	1	0.39882	0.69151	0.99119	0.22137	1	0.50882	1	1	1	1	1
GO:0009144	490	purine nucleoside triphosphate metabolic process	0.30639	1	0.1852	0.58006	1	1	1	1	0.30103	0.41337	1	1	1	1	0.04667	0.40918	0.22928	0.32632	0.16659	0.71581	0.12196	1	1	1	0.03046	0.88524	0.01009	0.08709	1	1	1	1	1	1	1	1	1	1	0.01045	0.15043	1	1	1	1	1	1	1
GO:0009145	491	purine nucleoside triphosphate biosynthetic process	0.30639	1	0.1852	0.58006	1	1	1	1	0.30103	0.41337	1	1	1	1	0.04667	0.40918	0.22928	0.32632	0.16659	0.71581	0.12196	1	1	1	0.03046	0.88524	0.01009	0.08709	1	1	1	1	1	1	1	1	1	1	0.01045	0.15043	1	1	1	1	1	1	1
GO:0009205	492	purine ribonucleoside triphosphate metabolic process	0.30639	1	0.1852	0.58006	1	1	1	1	0.30103	0.41337	1	1	1	1	0.04667	0.40918	0.22928	0.32632	0.16659	0.71581	0.12196	1	1	1	0.03046	0.88524	0.01009	0.08709	1	1	1	1	1	1	1	1	1	1	0.01045	0.15043	1	1	1	1	1	1	1
GO:0009206	493	purine ribonucleoside triphosphate biosynthetic process	0.30639	1	0.1852	0.58006	1	1	1	1	0.30103	0.41337	1	1	1	1	0.04667	0.40918	0.22928	0.32632	0.16659	0.71581	0.12196	1	1	1	0.03046	0.88524	0.01009	0.08709	1	1	1	1	1	1	1	1	1	1	0.01045	0.15043	1	1	1	1	1	1	1
GO:0001932	1378	regulation of protein phosphorylation	1	1	0.28134	0.173	0.4825	0.23307	1	1	0.78953	0.39092	0.62445	0.30491	1	1	0.72346	0.92476	0.87336	0.94753	0.97659	0.96629	1	1	1	1	0.99599	0.22805	0.50506	0.14849	0.53583	0.57721	1	0.16602	1	1	1	1	1	0.12661	0.77038	0.20867	0.61193	0.69049	1	0.2547	1	1	1
GO:0006568	1166	tryptophan metabolic process	1	1	0.22937	0.32737	0.04122	0.5235	0.2579	1	0.27475	0.22371	0.23866	1	1	1	0.25597	0.33771	0.16532	0.47137	0.08479	0.02237	0.27163	1	1	1	0.63127	0.1382	0.67596	0.22582	1	1	1	0.44639	1	0.06599	1	1	0.41847	0.32335	0.72994	0.10119	1	0.06703	1	1	1	1	1
GO:0006586	1168	indolalkylamine metabolic process	1	1	0.22937	0.32737	0.04122	0.5235	0.2579	1	0.27475	0.22371	0.23866	1	1	1	0.25597	0.33771	0.16532	0.47137	0.08479	0.02237	0.27163	1	1	1	0.63127	0.1382	0.67596	0.22582	1	1	1	0.44639	1	0.06599	1	1	0.41847	0.32335	0.72994	0.10119	1	0.06703	1	1	1	1	1
GO:0009063	15	cellular amino acid catabolic process	0.00207	0.35344	0.00453	0.14317	0.10956	0.01444	0.44104	1	0.03369	0.01644	0.1119	0.42549	1	1	0.09249	0.43768	0.0524	0.4295	0.01565	0.05052	0.00325	0.1116	0.25219	1	0.32034	0.12294	0.27496	0.17838	0.69936	1	0.23826	0.1066	1	0.12465	1	1	0.01831	0.40453	0.28557	0.06297	0.43273	0.1091	1	1	1	1	1
GO:0009954	345	proximal/distal pattern formation	0.16294	0.04363	0.28981	0.21814	1	1	0.05777	1	0.54351	0.34626	1	1	1	1	0.67075	0.55575	0.53549	0.39214	0.66977	0.56628	0.06127	1	0.02929	1	0.58688	0.27236	0.60835	0.18983	1	1	1	1	0.04482	1	1	1	1	0.2387	0.71361	0.25745	1	1	1	1	1	1	1
GO:0044272	909	sulfur compound biosynthetic process	0.81264	0.03696	0.15981	0.05162	0.94555	1	0.63333	1	0.4438	0.10259	0.3945	0.83805	0.29125	1	0.0174	0.05909	0.07355	0.08611	0.13332	0.01364	0.65117	0.37815	0.35444	0.3714	0.06414	0.58512	0.41465	0.14147	1	0.61172	1	0.66709	0.1643	1	1	1	0.14528	0.42196	0.69066	0.13005	1	0.82959	0.294	1	0.04329	1	1
GO:0015824	326	proline transport	0.14739	1	0.86133	0.32548	0.63409	0.00244	1	1	0.53047	0.47369	0.04055	0.20048	1	1	0.41095	0.39202	0.36143	0.62768	0.40886	0.31226	1	0.07063	1	1	0.64859	0.90914	0.68689	0.22379	1	0.41115	1	0.00107	1	1	1	1	0.22429	0.8792	0.68855	0.36663	1	0.00571	1	0.1654	1	1	1
GO:0023051	994	regulation of signaling	0.88341	1	0.3273	0.14289	0.37934	0.83252	0.51276	1	0.56684	0.23915	0.58009	1	0.76316	1	0.99337	0.96594	0.99953	0.96258	0.99861	0.80355	1	0.74847	1	1	0.97962	0.19678	0.53847	0.09929	0.18207	0.81106	1	0.75957	0.42536	1	1	1	0.94452	0.15287	0.20079	0.46295	0.54319	0.65914	1	1	0.5342	1	1
GO:1902532	4887	negative regulation of intracellular signal transduction	1	1	0.12373	0.19229	0.50285	1	1	1	0.33703	0.1585	0.59769	1	1	1	0.98668	0.78136	0.95339	0.6803	0.96548	0.84359	1	1	1	1	1	0.39606	0.44232	0.21514	0.27978	1	1	1	1	1	1	1	1	0.03654	0.40348	0.18797	0.33287	1	1	1	1	1	1
GO:0005996	597	monosaccharide metabolic process	0.41597	0.64874	0.91905	0.0479	0.7476	0.68748	1	1	0.79807	0.01641	0.41697	0.40652	1	1	0.0929	0.71469	0.91468	0.37389	0.25125	0.20231	1	0.28882	1	0.3024	0.91095	0.10154	0.10022	0.1768	0.79496	0.6414	1	0.53575	1	1	1	1	0.77038	0.23371	0.11579	0.15232	0.70357	0.28867	1	0.31	1	1	1
GO:1901606	96	alpha-amino acid catabolic process	0.02975	0.33703	0.0036	0.12024	0.09091	0.30789	0.42204	1	0.01743	0.01014	0.19861	0.40679	1	1	0.14916	0.33913	0.06902	0.38342	0.01694	0.02487	0.00263	0.09265	0.23959	1	0.24553	0.14486	0.21653	0.18262	0.67786	1	0.22597	0.09338	1	0.11793	1	1	0.01117	0.33474	0.2174	0.05637	0.75268	0.09288	1	1	1	1	1
GO:0009631	167	cold acclimation	0.05356	0.08994	0.09632	0.02603	0.10397	1	1	1	0.52617	0.08502	0.15919	1	0.22263	1	0.19373	0.19973	0.39504	0.50956	0.30682	0.18067	0.12504	0.2144	0.06087	1	0.03374	0.64361	0.04161	0.21339	0.22874	0.25274	1	1	1	1	1	1	0.26484	0.86793	0.10809	0.31638	0.27409	0.32758	1	1	0.12504	1	1
GO:0010193	168	response to ozone	0.05356	1	0.04	0.06218	0.42483	0.26833	1	1	0.00309	0.08502	0.51353	1	1	1	0.59856	0.19973	0.70603	0.07255	0.4467	0.10016	1	0.2144	1	1	0.8455	0.00498	0.30299	0.09642	0.22874	1	1	0.22058	1	1	1	1	0.26484	0.00301	0.4736	0.27582	0.27409	1	1	1	1	1	1
GO:0009967	502	positive regulation of signal transduction	0.31322	1	0.09632	0.13178	0.42483	0.26833	0.11813	1	0.16821	0.28548	0.51353	1	0.22263	1	0.85135	0.4486	0.92159	0.66171	0.85046	0.59612	1	0.2144	1	1	0.54936	0.06203	0.58102	0.09642	1	0.25274	1	0.22058	0.09232	1	1	1	0.5398	0.13209	0.4736	0.31638	1	0.32758	1	1	0.12504	1	1
GO:0023056	505	positive regulation of signaling	0.31322	1	0.09632	0.13178	0.42483	0.26833	0.11813	1	0.16821	0.28548	0.51353	1	0.22263	1	0.85135	0.4486	0.92159	0.66171	0.85046	0.59612	1	0.2144	1	1	0.54936	0.06203	0.58102	0.09642	1	0.25274	1	0.22058	0.09232	1	1	1	0.5398	0.13209	0.4736	0.31638	1	0.32758	1	1	0.12504	1	1
GO:0071731	4394	response to nitric oxide	1	1	0.57307	0.53442	0.33462	1	1	1	0.77964	0.70312	1	1	1	1	0.11982	0.49228	0.02003	0.46138	0.22198	0.24464	1	1	1	1	0.74732	0.47737	1	0.20689	1	0.19313	1	1	1	1	1	1	1	0.42977	1	0.29408	1	1	1	1	1	1	1
GO:1902170	4855	cellular response to reactive nitrogen species	1	1	0.8069	0.53442	0.33462	1	1	1	0.77964	0.70312	1	1	1	1	0.11982	0.49228	0.02003	0.46138	0.22198	0.24464	1	1	1	1	1	0.47737	1	0.20689	1	0.19313	1	1	1	1	1	1	1	0.42977	1	0.29408	1	1	1	1	1	1	1
GO:0009738	769	abscisic acid-activated signaling pathway	0.64327	0.20074	0.20899	0.35112	0.53282	0.51881	0.67364	1	0.39119	0.31727	0.00169	0.66592	0.65224	1	0.98718	0.67172	0.99795	0.94203	0.99927	0.97092	1	0.35565	0.42845	0.2439	0.88406	0.02612	0.80832	0.14827	0.3995	0.72863	0.42845	0.64658	0.57803	1	1	1	0.80058	0.15087	0.86572	0.08265	0.53562	0.00019	0.1891	1	0.69574	0.6499	1
GO:0006575	1675	cellular modified amino acid metabolic process	1	1	0.42322	0.40219	0.57657	0.38457	1	1	0.36545	0.26209	0.6736	1	1	1	0.16824	0.31013	0.34102	0.81779	0.35293	0.189	1	1	1	1	0.54189	0.4328	0.80799	0.22699	1	0.36407	1	0.32105	1	1	1	1	0.30163	0.59611	0.91323	0.6188	1	0.46025	1	1	1	1	1
GO:0009411	682	response to UV	0.51187	0.04714	0.0134	0.06497	0.16959	0.0761	0.23093	1	0.00531	0.13946	0.07645	0.22391	0.54642	1	0.26786	0.06282	0.31288	0.02134	0.39923	0.05016	0.07229	1	0.01873	1	0.01354	0.22322	0.32805	0.08991	0.25643	0.06012	1	0.03451	0.15526	1	1	1	0.01125	0.12665	0.53244	0.20874	0.67647	0.02511	1	0.1619	0.25205	1	1
GO:0006790	876	sulfur compound metabolic process	0.76356	0.1454	0.3255	0.09457	0.9176	0.94561	0.5363	1	0.2336	0.00418	0.51603	0.73674	0.08387	1	0.01354	0.21385	0.14339	0.15785	0.40786	0.13688	0.28599	0.72286	0.54986	0.4994	0.08773	0.87769	0.51253	0.23296	0.97702	0.59461	1	0.57734	0.15078	1	1	1	0.01389	0.73365	0.81298	0.05843	0.96808	0.74822	1	1	0.02273	0.7139	1
GO:0032101	978	regulation of response to external stimulus	0.8674	0.12157	0.67326	0.44454	0.1764	0.57693	1	0.2144	0.78798	0.30798	0.68497	0.47618	0.63617	1	0.95951	0.82355	0.92623	0.86708	0.23448	0.60142	0.51957	0.95845	0.19464	0.3388	0.98039	0.13815	0.82581	0.20594	0.05087	0.73075	1	0.40255	1	1	0.0982	1	0.89514	0.49212	0.96505	0.02512	0.02286	0.0714	0.2668	0.7306	0.51957	0.7885	1
GO:0043086	102	negative regulation of catalytic activity	0.03315	0.36309	0.02253	0.02751	0.04754	0.06124	0.45215	1	0.25121	0.04562	0.05463	0.11577	0.11755	1	0.00436	0.20762	0.02649	0.22068	0.07047	0.06573	0.13233	0.10697	1	0.1395	0.15964	0.39363	0.43691	0.19371	0.34947	0.04977	0.25965	0.11487	0.37103	1	1	1	0.4818	0.22946	0.55956	0.22696	0.01817	0.5629	1	0.0808	0.13233	0.4311	1
GO:0080135	917	regulation of cellular response to stress	0.81744	0.09668	0.49681	0.3111	0.19496	0.49568	1	0.1954	0.85359	0.34805	1	0.4235	0.56627	1	0.9842	0.9379	0.96905	0.88244	0.20226	0.97257	0.46507	0.9431	0.16608	0.3112	0.94404	0.0999	0.74413	0.15031	0.08286	0.66438	1	0.33107	1	1	0.089	1	0.89613	0.62202	0.92574	0.06016	0.03365	0.04245	0.2439	0.6932	0.46507	0.7533	1
GO:0000165	1037	MAPK cascade	0.92943	0.14012	0.17213	0.37992	0.18728	1	1	1	0.78188	0.27491	0.02883	1	0.52644	1	0.08013	0.00141	0.06558	0.00087	0.67008	0.00175	0.61035	1	0.35797	0.1987	0.73381	0.2924	0.70284	0.24199	0.10781	0.60536	1	1	1	1	1	1	0.80908	0.62631	0.71076	0.13359	0.1845	0.05897	1	1	1	0.1986	1
GO:0015977	56	carbon fixation	0.0147	1	0.13019	0.24894	0.24146	1	1	1	0.28853	0.07972	0.30236	1	1	1	0.56537	0.17739	0.50291	0.13127	0.5649	0.51702	1	1	1	1	0.23026	0.29384	0.62824	0.21225	0.12171	1	1	1	1	1	1	1	0.2244	0.63634	0.73284	0.03284	0.14791	1	1	1	1	1	1
GO:1902652	4898	secondary alcohol metabolic process	1	1	0.60592	0.24894	0.24146	0.14453	1	1	0.28853	0.38682	1	1	1	1	0.02411	0.01516	0.00219	0.00437	0.00177	0.01115	1	1	1	1	1	0.29384	0.62824	0.21225	1	0.13547	1	0.11708	1	1	1	1	0.60016	0.25827	0.73284	0.2852	1	1	1	1	1	1	1
GO:0015698	481	inorganic anion transport	0.2989	0.51594	0.82582	0.40062	1	0.08948	1	1	0.84881	0.04877	0.34127	0.24065	0.35811	1	0.66067	0.82069	0.56638	0.84204	0.66217	0.98828	0.2703	0.52913	1	0.2147	0.97061	0.38208	0.80462	0.19164	1	1	1	0.04128	1	1	1	1	0.88141	0.64638	0.9006	0.83279	0.4188	0.50023	1	0.1749	1	0.2259	1
GO:0010205	2247	photoinhibition	1	0.02447	0.28198	0.14246	1	1	1	1	0.25958	0.22103	0.01429	1	1	1	0.00034	5.6e-05	0.00011	0.00021	0.00033	0.00014	1	1	0.01638	1	0.07988	1	0.40585	0.20393	1	1	1	1	1	1	1	1	0.07749	1	0.50066	0.25718	0.08077	0.09908	1	1	1	1	1
GO:0042816	3373	vitamin B6 metabolic process	1	1	0.28198	0.14246	1	1	1	1	0.25958	0.22103	1	1	1	1	0.7404	0.53075	0.34816	0.4068	0.45308	0.6706	1	1	1	1	0.38797	0.44264	0.40585	0.20393	1	1	1	1	1	1	1	1	0.38265	0.4127	0.50066	0.25718	1	1	1	1	1	1	1
GO:0042819	3375	vitamin B6 biosynthetic process	1	1	0.28198	0.14246	1	1	1	1	0.25958	0.22103	1	1	1	1	0.7404	0.53075	0.34816	0.4068	0.45308	0.6706	1	1	1	1	0.38797	0.44264	0.40585	0.20393	1	1	1	1	1	1	1	1	0.38265	0.4127	0.50066	0.25718	1	1	1	1	1	1	1
GO:0043155	3412	negative regulation of photosynthesis, light reaction	1	0.02447	0.28198	0.14246	1	1	1	1	0.25958	0.22103	0.01429	1	1	1	1	1	1	1	1	1	1	1	0.01638	1	0.07988	1	0.40585	0.20393	1	1	1	1	1	1	1	1	0.07749	1	0.50066	0.25718	0.08077	0.09908	1	1	1	1	1
GO:0050829	3964	defense response to Gram-negative bacterium	1	1	1	0.14246	0.13533	1	1	1	1	0.5109	1	1	1	1	0.45391	0.53075	0.90366	0.70214	0.20777	0.6706	1	1	1	1	1	1	1	0.04577	1	0.07373	1	1	1	1	1	1	1	1	1	0.25718	1	1	1	1	1	1	1
GO:0071326	4354	cellular response to monosaccharide stimulus	1	1	0.28198	0.39965	0.13533	1	1	1	0.06822	0.5109	1	1	1	1	0.20839	0.27012	0.13636	0.05472	0.20777	0.15061	1	1	1	1	1	0.10702	1	0.20393	1	0.07373	1	1	1	1	1	1	0.38265	0.09155	1	0.25718	1	1	1	1	1	1	1
GO:0071331	4356	cellular response to hexose stimulus	1	1	0.28198	0.39965	0.13533	1	1	1	0.06822	0.5109	1	1	1	1	0.20839	0.27012	0.13636	0.05472	0.20777	0.15061	1	1	1	1	1	0.10702	1	0.20393	1	0.07373	1	1	1	1	1	1	0.38265	0.09155	1	0.25718	1	1	1	1	1	1	1
GO:0006379	1576	mRNA cleavage	1	1	0.66908	0.39965	1	1	1	1	0.6471	0.5109	1	1	1	1	0.7404	0.79627	0.64958	0.70214	0.73975	0.6706	1	1	1	1	1	0.44264	1	0.20393	1	1	1	1	1	1	1	1	1	0.4127	1	0.25718	1	1	1	1	1	1	1
GO:0010190	2238	cytochrome b6f complex assembly	1	1	1	0.39965	1	1	1	1	1	0.22103	1	1	1	1	0.07036	0.10227	0.03873	0.05472	0.01708	0.04449	1	1	1	1	1	1	1	0.20393	1	1	1	1	1	1	1	1	1	1	1	0.06718	1	1	1	1	1	1	1
GO:0042753	3360	positive regulation of circadian rhythm	1	0.02447	0.28198	0.14246	1	1	1	1	0.25958	0.5109	1	1	1	1	0.7404	0.79627	0.90366	0.92462	0.73975	0.91232	1	1	0.01638	1	1	0.10702	1	0.04577	1	1	1	1	1	1	1	1	1	0.09155	1	0.25718	1	1	1	1	1	1	1
GO:0071329	237	cellular response to sucrose stimulus	0.09406	1	1	0.14246	1	0.07885	1	1	1	0.22103	1	0.03184	1	1	0.93843	0.9565	0.90366	0.92462	0.9382	0.91232	0.03451	1	1	1	1	1	1	0.04577	1	1	1	0.06342	1	1	1	1	1	1	1	0.06718	1	1	1	0.0258	1	1	1
GO:0042793	681	plastid transcription	0.50483	0.16162	1.8e-06	0.24533	1	1	1	1	0.00888	0.0195	0.74022	1	1	1	5.5e-13	8.8e-13	2.8e-18	6.6e-15	4.4e-18	5.3e-15	0.2211	1	0.11084	1	6.9e-11	0.91731	0.48855	0.24744	1	1	1	1	1	1	1	1	0.00172	0.50553	0.8636	0.0012	0.45075	1	1	1	1	1	1
GO:0071900	4405	regulation of protein serine/threonine kinase activity	1	1	0.23615	0.55843	0.332	0.49095	1	1	0.83332	0.7231	0.4571	0.23357	1	1	0.43433	0.87409	0.55494	0.86627	0.87484	0.92397	1	1	1	1	0.98234	0.41567	0.92516	0.25297	0.42955	0.46722	1	0.41642	1	1	1	1	1	0.2511	0.97703	0.28385	0.49958	0.57587	1	0.1935	1	1	1
GO:0072330	606	monocarboxylic acid biosynthetic process	0.42778	0.02148	0.52298	0.16854	0.01393	0.04171	0.6289	1	0.14729	0.58105	0.00289	1	0.81197	1	0.63052	0.01435	0.1853	0.32172	0.39067	0.49269	0.07788	0.85283	0.02098	0.4242	0.8083	0.27447	0.21194	0.30957	0.46048	0.05097	0.66862	0.02686	0.80843	0.3971	1	1	0.29741	0.20025	0.80307	0.31949	0.47038	0.01156	1	1	0.6747	0.8741	1
GO:0010015	603	root morphogenesis	0.42485	0.14338	0.39007	0.00756	0.04504	0.81537	1	1	0.95589	0.01348	0.4021	0.82679	1	1	0.70967	0.63132	0.69642	0.29618	0.25864	0.51027	0.11536	0.85488	0.05565	1	0.32951	0.54269	0.00423	0.22741	0.01024	0.58234	1	0.68017	1	1	1	1	0.17503	0.65107	0.02098	0.21704	0.10008	0.31529	1	0.7576	1	0.8134	1
GO:0006612	902	protein targeting to membrane	0.80523	0.09179	0.55723	0.29212	0.17829	0.47795	1	0.1914	0.81484	0.3158	0.00356	0.4122	0.55074	1	0.003	3e-06	0.00191	1.1e-06	0.09078	9.5e-06	0.45328	0.93925	0.16024	0.3053	0.89171	0.20836	0.62486	0.19723	0.07615	0.64918	1	0.31623	1	1	0.087	1	0.81846	0.66373	0.9067	0.05857	0.02999	0.03762	0.2391	0.6849	0.45328	0.7453	1
GO:0043903	903	regulation of biological process involved in symbiotic interaction	0.80523	0.09179	0.55723	0.29212	0.09955	0.47795	1	0.1914	0.81484	0.27139	0.08742	0.4122	0.55074	1	1	0.78706	1	1	0.1581	0.69829	0.45328	0.93925	0.16024	0.3053	0.89171	0.20836	0.62486	0.19723	0.02881	0.64918	1	0.31623	1	1	0.087	1	0.81846	0.66373	0.86693	0.05857	0.01095	0.03762	0.2391	0.6849	0.45328	0.7453	1
GO:0009627	533	systemic acquired resistance	0.34036	0.33768	0.62121	0.24079	0.04837	0.36273	1	1	0.63635	0.28572	0.03981	0.07025	0.83364	1	0.00586	0.00298	0.0016	0.02196	0.06796	0.01143	0.82238	0.19161	0.55624	0.3337	0.78414	0.40844	0.49204	0.21509	0.01729	0.50713	1	0.20919	1	1	1	1	0.34419	0.82977	0.81953	0.085	0.11235	0.13106	1	0.0366	0.50962	1	1
GO:0019220	140	regulation of phosphate metabolic process	0.04408	0.47917	0.03449	0.14036	0.5222	0.6329	1	1	0.21671	0.36618	0.87111	0.57343	1	1	0.69082	0.94334	0.86461	0.94602	0.96373	0.97701	0.34494	0.81182	0.35255	1	0.98588	0.58314	0.77727	0.25887	0.26209	0.8669	1	0.51064	1	1	1	1	0.45772	0.19714	0.89878	0.18152	0.64639	0.93589	1	0.4977	1	1	1
GO:0009684	24	indoleacetic acid biosynthetic process	0.00376	0.22973	0.13212	0.44973	0.06551	0.57907	0.04692	1	0.153	0.27973	0.31502	1	0.50217	1	0.4058	0.0228	0.43351	0.0085	0.24392	0.08559	0.30924	0.0044	0.15965	1	0.74695	0.03578	0.78607	0.27016	1	0.0085	1	0.49852	0.2353	0.07659	1	1	0.55401	0.09425	0.84116	0.08913	1	0.09587	1	1	0.30924	1	1
GO:0009902	461	chloroplast relocation	0.27603	0.22973	0.00045	0.24683	1	0.57907	1	1	0.02834	0.00283	0.86409	1	1	1	9.9e-22	8.9e-17	6.8e-27	1.4e-18	4.1e-29	2.4e-22	0.30924	0.48744	0.15965	1	2.3e-06	0.71828	0.62099	0.17319	1	1	1	0.49852	1	1	1	1	0.02601	0.30189	0.92807	2.2e-05	0.58819	1	1	1	1	1	1
GO:0051667	462	establishment of plastid localization	0.27603	0.22973	1	0.24683	1	0.57907	1	1	0.02834	1	0.86409	1	1	1	1	1	1	1	1	1	0.30924	0.48744	0.15965	1	1	0.71828	0.62099	0.17319	1	1	1	0.49852	1	1	1	1	0.02601	0.30189	0.92807	1	0.58819	1	1	1	1	1	1
GO:0009751	607	response to salicylic acid	0.42837	0.00961	0.40177	0.47403	0.04616	0.272	0.25771	1	0.45197	0.4382	0.23044	0.09293	0.68948	1	0.03633	0.01538	0.02037	0.22604	0.50578	0.01236	0.56322	0.43817	0.01062	0.3616	0.93326	0.06323	0.87094	0.19108	0.15616	0.11372	1	0.13613	0.74969	0.05937	1	1	0.92125	0.09026	0.95436	0.07145	0.29102	0.046	1	0.0495	0.56322	0.8146	1
GO:0048584	385	positive regulation of response to stimulus	0.1963	1	0.2485	0.08772	0.33727	0.49513	0.24043	1	0.11543	0.13274	0.79328	1	0.42358	1	0.99041	0.37922	0.99804	0.42862	0.97965	0.32955	1	0.0969	1	1	0.91257	0.04523	0.24453	0.15962	0.43346	0.4713	1	0.42026	0.19096	1	1	1	0.55304	0.06527	0.32177	0.18924	1	0.5803	1	1	0.2534	1	1
GO:0044242	1039	cellular lipid catabolic process	0.93153	0.14266	0.24382	0.27892	0.54606	0.16094	1	1	0.89636	0.68414	0.88386	1	1	1	0.97035	0.79137	0.99834	0.83944	0.96964	0.99995	1	0.82129	1	0.0199	0.52743	0.14237	0.93307	0.97221	0.84331	0.33752	1	0.10905	1	1	1	1	0.13378	0.6978	0.87055	0.40298	1	0.53121	1	1	1	1	1
GO:0010431	1004	seed maturation	0.89022	0.42541	0.0383	0.44965	0.83354	0.10891	1	0.102	0.898	0.04042	0.98555	0.1608	1	1	0.97791	0.98017	0.98596	0.79126	0.96683	0.99302	1	0.758	1	0.1685	0.62448	0.63709	0.69477	0.32277	0.78284	0.81967	1	0.05741	1	1	1	0.05965	0.72348	0.58204	0.10927	0.1441	1	0.90304	1	0.114	1	1	1
GO:0009683	1181	indoleacetic acid metabolic process	1	0.23165	0.13988	0.46513	0.06734	0.58254	0.04773	1	0.16125	0.29497	0.32017	1	0.50547	1	0.42762	0.02654	0.45345	1	0.26217	0.09446	0.31168	1	0.16105	1	0.75357	0.03797	0.79222	0.28044	1	1	1	0.50182	0.23726	0.0773	1	1	0.56252	0.09854	0.84701	0.09488	1	0.09795	1	1	0.31168	1	1
GO:0019750	470	chloroplast localization	0.27967	0.23165	1	0.25962	1	0.58254	1	1	0.03076	1	0.86666	1	1	1	1	1	1	1	1	1	0.31168	0.4907	0.16105	1	1	0.726	0.62938	0.18136	1	1	1	0.50182	1	1	1	1	0.02756	0.31024	0.93125	1	0.59167	1	1	1	1	1	1
GO:0051644	469	plastid localization	0.27967	0.23165	1	0.25962	1	0.58254	1	1	0.03076	1	0.86666	1	1	1	1	1	1	1	1	1	0.31168	0.4907	0.16105	1	1	0.726	0.62938	0.18136	1	1	1	0.50182	1	1	1	1	0.02756	0.31024	0.93125	1	0.59167	1	1	1	1	1	1
GO:1901617	835	organic hydroxy compound biosynthetic process	0.71989	0.37099	0.71588	0.72182	0.01038	0.56041	0.86548	0.2587	0.77665	0.43689	0.00257	0.86635	0.57484	1	0.00496	0.01366	0.05277	0.06229	0.54793	0.08019	0.06116	1	0.20198	1	0.75762	0.14472	0.94077	0.37293	0.09709	0.01789	0.26583	0.76551	0.78475	1	0.1204	1	0.87516	0.34999	0.99506	0.49884	0.24992	0.05217	1	0.8034	0.16397	1	1
GO:0043624	3478	cellular protein complex disassembly	1	1	0.47329	0.90103	0.46525	1	0.13262	1	0.24845	0.22462	1	1	1	1	0.34576	0.1562	0.8221	0.88352	0.07807	0.31653	1	1	1	1	1	0.39688	0.37339	0.73169	0.2547	1	1	1	0.10383	1	1	1	0.60748	0.61974	0.15894	0.78698	1	1	1	1	1	1	1
GO:0044283	767	small molecule biosynthetic process	0.64267	0.22683	0.69851	0.18947	0.20168	0.2643	1	0.4744	0.29336	0.29674	0.27493	0.87236	0.87235	1	0.51578	0.2747	0.52757	0.52494	0.79806	0.63191	0.47206	0.74974	0.42622	0.3514	0.34444	0.40031	0.51666	0.28131	0.51638	0.32615	1	0.04321	0.72634	0.69486	0.2765	1	0.11619	0.21075	0.96308	0.32674	0.4943	0.04942	1	0.7607	0.42365	0.9923	1
GO:0006082	800	organic acid metabolic process	0.68223	0.3279	0.63958	0.14774	0.9938	0.69795	0.85733	1	0.4966	0.27441	0.10542	0.26008	0.87849	1	0.58716	0.749	0.49276	0.60865	0.7322	0.97069	0.78673	0.62843	0.30395	0.0259	0.45261	0.50261	0.17419	0.49552	0.68315	0.25042	0.79085	0.31263	0.66314	0.40983	1	1	0.1706	0.10498	0.88749	0.32683	0.68072	0.96313	1	0.5769	0.52928	0.9734	1
GO:0006596	1160	polyamine biosynthetic process	1	0.04836	0.63439	0.0434	1	0.15154	1	1	0.5428	0.226	1	1	1	1	0.97186	0.93546	0.94182	0.70041	0.89692	0.83903	0.06785	0.1192	1	1	0.62555	0.68948	0.07793	0.23519	1	1	1	0.12285	1	1	1	1	0.24209	1	0.39195	0.31318	1	1	1	1	1	1	1
GO:0006505	1638	GPI anchor metabolic process	1	1	0.63439	0.28059	1	1	1	1	0.60204	0.42703	1	1	1	1	0.35539	0.65908	0.62522	0.49171	0.55622	0.44046	1	1	1	1	0.24829	1	0.64712	0.23519	1	1	1	1	1	1	1	1	0.24209	1	0.75078	0.31318	1	1	1	1	1	1	1
GO:0032482	3023	Rab protein signal transduction	1	1	0.79529	0.70314	1	1	1	1	0.57686	0.47291	1	1	1	0.0208	0.60599	0.98043	0.86244	0.92089	0.34932	0.88813	1	1	1	1	0.70878	0.7939	1	0.25778	1	1	1	1	1	1	1	1	0.43315	0.74943	0.97119	0.12321	1	1	1	1	1	1	0.007
GO:0007568	264	aging	0.11425	0.37418	0.41016	0.56572	0.05524	0.19932	0.46483	0.087	0.07726	0.45873	0.27818	0.45781	0.3527	1	0.50937	0.01784	0.2171	0.20459	0.89167	0.02846	0.48538	0.11634	1	0.1445	0.54906	0.38005	0.96492	0.16654	0.13643	0.17333	1	0.12481	1	0.13332	0.0383	1	0.17639	0.17775	0.97234	0.073	0.46933	0.30983	1	0.3903	1	1	1
GO:0046364	361	monosaccharide biosynthetic process	0.17886	0.41654	0.62728	0.11584	0.40547	0.54943	1	1	0.59279	0.09248	0.12923	0.51822	1	1	0.74956	0.65129	0.97586	0.69229	0.74613	0.64795	1	0.16884	1	0.1699	0.61879	0.05233	0.63088	0.18837	0.78583	0.24414	1	0.43121	1	1	1	1	1	0.12089	0.73611	0.21173	0.85051	0.02941	1	0.4458	1	1	1
GO:0006635	1692	fatty acid beta-oxidation	1	0.35667	0.00283	0.15436	0.92488	0.00062	1	1	5e-05	0.77554	0.9657	0.0194	1	1	0.91038	0.63684	0.9919	0.80602	0.87516	0.99974	1	1	1	0.1366	0.47582	0.00044	0.79981	0.04235	1	0.74426	1	0.00016	1	1	1	1	0.02008	0.00086	0.84706	0.57727	1	0.84395	1	0.0109	1	1	1
GO:0007031	1810	peroxisome organization	1	1	0.10381	0.27646	1	0.32382	1	1	0.06671	0.87259	1	0.36974	1	1	0.9991	0.99382	0.99986	0.99664	0.99997	0.99983	1	1	1	1	0.99909	0.59106	0.93403	0.05283	1	1	1	0.23718	1	1	1	1	0.99169	0.26521	0.98793	0.42427	1	1	1	0.3114	1	1	1
GO:0006097	1469	glyoxylate cycle	1	1	0.09967	0.04988	0.14782	0.00348	1	0.0053	0.08713	0.26895	1	0.03497	1	1	0.26809	0.14741	0.05908	0.022	0.1035	0.017	1	1	1	1	0.41731	0.12606	0.436	0.0591	1	0.0808	1	0.00223	1	1	1	0.00302	0.41173	0.10818	0.53418	0.29526	1	1	1	0.0284	1	1	1
GO:0010098	2207	suspensor development	1	1	0.70373	0.17718	1	1	1	1	0.68203	0.26895	1	1	1	1	0.78858	0.34023	0.70259	0.47406	0.78798	0.19816	1	1	1	1	1	0.4743	0.436	0.23612	1	1	1	1	1	1	1	1	1	0.44315	0.53418	0.29526	1	1	1	1	1	1	1
GO:0080026	4460	response to indolebutyric acid	1	1	0.3225	0.17718	0.14782	1	1	1	0.08713	0.26895	0.18811	1	1	1	0.10392	0.01158	0.18052	0.022	0.1035	0.19816	1	1	1	1	1	0.12606	0.436	0.23612	0.07236	1	1	1	1	1	1	1	0.41173	0.10818	0.53418	0.29526	0.08848	1	1	1	1	1	1
GO:0042593	3351	glucose homeostasis	1	1	0.70373	0.44908	0.14782	1	1	1	0.2979	0.56466	1	1	1	1	0.10392	0.34023	0.18052	0.08199	0.1035	0.19816	1	1	1	1	1	0.4743	1	0.23612	1	0.0808	1	1	1	1	1	1	0.41173	0.44315	1	0.29526	1	1	1	1	1	1	1
GO:0006207	1502	'de novo' pyrimidine nucleobase biosynthetic process	1	1	1	0.44908	1	1	1	1	1	0.56466	1	1	1	1	0.78858	0.8394	0.41103	1	0.52272	0.72283	1	1	1	1	1	1	1	0.23612	1	1	1	1	1	1	1	1	1	1	1	0.29526	1	1	1	1	1	1	1
GO:0010206	2248	photosystem II repair	1	1	0.09967	0.44908	1	1	1	1	0.2979	0.26895	1	1	1	1	0.0064	0.01158	0.01432	0.00432	0.00636	0.00314	1	1	1	1	0.01353	1	1	0.23612	1	1	1	1	1	1	1	1	0.09185	1	1	0.08583	1	1	1	1	1	1	1
GO:0071265	4341	L-methionine biosynthetic process	1	1	0.3225	0.44908	1	1	1	1	0.2979	0.56466	1	1	1	1	0.78858	0.96821	0.70259	0.9418	0.78798	0.93127	1	1	1	1	1	0.12606	1	0.23612	1	1	1	1	1	1	1	1	1	0.10818	1	0.29526	1	1	1	1	1	1	1
GO:0071324	248	cellular response to disaccharide stimulus	0.10297	1	1	0.17718	1	0.08639	1	1	1	0.26895	1	0.03497	1	1	0.78858	0.8394	0.70259	0.75283	0.78798	0.72283	0.0379	1	1	1	1	1	1	0.0591	1	1	1	0.06954	1	1	1	1	1	1	1	0.08583	1	1	1	0.0284	1	1	1
GO:0071491	4383	cellular response to red light	1	0.02689	0.3225	0.44908	1	0.08639	1	1	0.2979	0.26895	1	1	1	1	0.52359	0.6022	0.41103	0.75283	0.78798	0.93127	1	1	0.018	1	1	0.12606	1	0.23612	1	1	1	0.06954	1	1	1	1	1	0.10818	1	0.08583	1	1	1	1	1	1	1
GO:0031110	2886	regulation of microtubule polymerization or depolymerization	1	1	0.3225	1	1	1	1	1	0.2979	0.26895	1	1	1	1	0.52359	0.04811	0.70259	0.22742	0.52272	0.43558	1	1	1	1	1	1	0.436	0.23612	1	1	1	1	1	1	1	1	1	1	0.53418	0.29526	1	1	1	1	1	1	1
GO:0042440	701	pigment metabolic process	0.53013	1	0.07749	0.3857	0.44055	0.0978	1	1	0.24767	0.73392	0.30306	1	1	0.1493	0.39893	0.93057	0.22266	0.95752	0.18673	0.87458	0.15368	0.9169	1	1	0.6811	0.1114	0.8893	0.14196	0.31173	0.5697	0.13286	0.24634	1	1	1	1	0.7854	0.0715	0.99421	0.17222	0.2249	0.57328	1	1	1	1	1
GO:0009626	959	plant-type hypersensitive response	0.85324	0.02953	0.75108	0.38964	0.25424	0.55229	1	0.2085	0.85483	0.37419	1	0.46001	0.61517	1	0.36952	0.76747	0.80396	0.78171	0.21074	0.44842	0.50292	0.95416	0.18563	0.0572	0.97241	0.24445	0.71265	0.23782	0.10726	0.71118	1	0.38025	1	1	0.0953	1	0.86581	0.67459	0.92425	0.07112	0.04786	0.06129	0.2597	0.7194	0.50292	0.778	1
GO:0006875	130	cellular metal ion homeostasis	0.0388	1	0.84776	0.57701	1	1	1	1	0.99883	0.39489	1	1	1	1	0.60995	0.70476	0.74993	0.78854	0.502	0.79835	0.14187	0.1177	1	1	0.80641	0.75227	0.92226	0.24351	0.13799	1	1	1	1	1	1	1	0.97994	0.98983	0.94352	0.95029	0.21148	1	1	1	1	1	1
GO:0009074	1217	aromatic amino acid family catabolic process	1	1	0.27386	0.35966	0.0345	0.50341	0.24546	1	0.33027	0.23204	0.07567	1	1	1	0.11208	0.04796	0.06476	0.13461	0.02621	0.01012	0.25865	1	1	1	0.58597	0.20722	0.63158	0.28748	1	1	1	0.42784	1	0.06243	1	1	0.37133	0.45187	0.68235	0.12708	1	0.01178	1	1	1	1	1
GO:0007265	1863	Ras protein signal transduction	1	1	0.80769	0.72117	1	1	1	1	0.5946	0.49774	1	1	1	0.0213	0.63546	0.98367	0.87649	0.93053	0.37969	0.90041	1	1	1	1	0.71884	0.80275	1	0.27248	1	1	1	1	1	1	1	1	0.4457	0.75901	0.97313	0.13383	1	1	1	1	1	1	1
GO:0002831	974	regulation of response to biotic stimulus	0.86559	0.12049	0.71591	0.48327	0.17337	0.57369	1	0.2136	0.8235	0.33695	0.67318	0.47404	0.63341	1	0.9469	0.78333	0.90812	0.83753	0.2186	0.55021	0.51737	0.95791	0.19343	0.3377	0.97946	0.17783	0.82048	0.24543	0.04997	0.7282	1	0.39958	1	1	0.0979	1	0.89156	0.56622	0.96322	0.03247	0.02234	0.06999	0.2658	0.7291	0.51737	0.7871	1
GO:0010363	897	regulation of plant-type hypersensitive response	0.79888	0.08939	0.64931	0.35822	0.17022	0.46899	1	0.1894	0.87686	0.3229	0.00317	0.40652	0.54286	1	0.00371	3.7e-06	0.00123	5.2e-07	0.12634	1.8e-06	0.44734	0.93723	0.15734	0.3024	0.92442	0.25107	0.68835	0.22428	0.07292	0.6414	1	0.30883	1	1	0.0861	1	0.86543	0.72385	0.8958	0.06729	0.02827	0.03536	0.2366	0.6806	0.44734	0.7412	1
GO:0043562	650	cellular response to nitrogen levels	0.46393	0.14477	0.65749	0.22447	0.23053	1	1	1	0.8817	0.6088	0.33157	1	1	1	0.35624	0.42939	0.2274	0.35549	0.79314	0.62294	0.19881	1	1	0.0508	1	0.14638	0.6261	0.15859	0.35013	0.38333	1	1	1	1	1	1	1	0.4134	0.80371	0.42585	0.4123	0.4824	1	1	1	1	1
GO:0034050	960	programmed cell death induced by symbiont	0.85422	0.02973	0.756	0.39675	0.25613	0.55396	1	0.2089	0.85822	0.38211	1	0.4611	0.6166	1	0.40114	0.68346	0.82245	0.80264	0.18837	0.47832	0.50404	0.95446	0.18623	0.0574	0.97302	0.24813	0.71623	0.24229	0.10805	0.71252	1	0.38174	1	1	0.0955	1	0.86795	0.67843	0.92594	0.07331	0.04835	0.06194	0.2602	0.7202	0.50404	0.7788	1
GO:0006952	717	defense response	0.55934	0.18106	0.44064	0.02354	0.03917	0.33082	0.7486	0.5585	0.26883	0.16369	0.28125	0.14035	0.84397	0.5038	0.6737	0.77845	0.90812	0.19706	0.65211	0.16292	0.67583	0.04306	0.26887	0.3451	0.87732	0.11687	0.34737	0.18048	0.49409	0.00923	0.93951	0.15905	0.7904	0.64111	0.2956	1	0.18999	0.52351	0.58266	0.4767	0.7371	0.02669	0.2607	0.2366	0.82832	0.746	1
GO:0009646	448	response to absence of light	0.26395	1	0.8501	0.23412	0.36307	1	1	1	0.36801	0.59899	0.00026	1	1	1	0.49199	0.0501	0.31168	0.03367	0.20117	0.00859	1	0.17866	1	1	1	0.532	0.80114	0.11541	1	0.21149	1	1	1	1	1	1	0.77604	0.21531	1	0.18359	0.22992	0.00028	1	1	1	1	1
GO:0009445	2029	putrescine metabolic process	1	1	0.28228	0.04976	1	0.02433	1	1	1	0.07295	1	1	1	1	1	0.60947	1	0.53945	0.5661	0.51811	1	1	1	1	1	0.16081	0.14457	0.23224	1	1	1	0.01946	1	1	1	1	1	1	0.18803	0.2668	1	1	1	1	1	1	1
GO:0009446	2030	putrescine biosynthetic process	1	1	0.28228	0.04976	1	0.02433	1	1	1	0.07295	1	1	1	1	1	0.60947	1	0.53945	0.5661	0.51811	1	1	1	1	1	0.16081	0.14457	0.23224	1	1	1	0.01946	1	1	1	1	1	1	0.18803	0.2668	1	1	1	1	1	1	1
GO:0031111	2887	negative regulation of microtubule polymerization or depolymerization	1	1	0.28228	0.04976	1	1	1	1	0.26831	0.07295	1	1	1	1	0.56657	0.17818	0.50429	0.53945	0.5661	0.51811	1	1	1	1	1	0.16081	0.14457	0.23224	1	1	1	1	1	1	1	1	1	0.14754	0.18803	0.2668	1	1	1	1	1	1	1
GO:0051289	88	protein homotetramerization	0.02919	1	0.28228	0.04976	1	1	1	1	1	0.07295	1	0.00966	1	1	0.56657	0.60947	0.50429	0.53945	0.5661	0.51811	1	0.01885	1	1	1	0.16081	0.14457	0.23224	1	1	1	1	1	1	1	1	1	1	0.18803	0.2668	1	1	1	0.0078	1	1	1
GO:0007043	1816	cell-cell junction assembly	1	1	1	0.35288	3e-06	1	1	1	1	0.41855	0.00104	1	1	1	0.56657	0.60947	0.50429	0.53945	0.01433	0.51811	1	1	1	1	1	1	1	0.23224	1	4.3e-07	1	1	1	1	1	1	1	1	1	0.2668	1	0.00032	1	1	1	1	1
GO:0046292	93	formaldehyde metabolic process	0.02919	1	1	0.35288	0.04267	1	1	1	1	0.41855	0.05524	1	1	1	0.14865	0.60947	0.11233	0.53945	1	0.51811	0.01048	1	1	1	1	1	1	0.23224	1	0.02271	1	1	1	1	1	1	1	1	1	0.2668	1	0.03081	1	1	1	1	1
GO:0080148	4495	negative regulation of response to water deprivation	1	1	1	0.35288	0.04267	0.02433	1	1	1	0.41855	0.05524	1	1	1	0.56657	0.17818	1	0.13195	1	0.51811	1	1	1	1	1	1	1	0.23224	1	0.02271	1	0.01946	1	1	1	1	1	1	1	0.2668	1	0.03081	1	1	1	1	1
GO:0000379	1282	tRNA-type intron splice site recognition and cleavage	1	1	1	0.35288	1	1	1	1	1	0.41855	1	1	1	1	0.56657	0.60947	0.50429	0.53945	0.5661	0.51811	1	1	1	1	1	1	1	0.23224	1	1	1	1	1	1	1	1	1	1	1	0.2668	1	1	1	1	1	1	1
GO:0002182	1395	cytoplasmic translational elongation	1	1	0.28228	0.35288	1	1	1	1	0.26831	0.41855	1	1	1	1	1	1	1	1	1	1	1	1	1	1	1	0.16081	1	0.23224	1	1	1	1	1	1	1	1	1	0.14754	1	0.2668	1	1	1	1	1	1	1
GO:0006449	1615	regulation of translational termination	1	1	0.28228	0.35288	1	1	1	1	0.26831	0.41855	1	1	1	1	0.56657	0.60947	0.50429	1	0.14834	0.51811	1	1	1	1	1	0.16081	1	0.23224	1	1	1	1	1	1	1	1	1	0.14754	1	0.2668	1	1	1	1	1	1	1
GO:0006452	1617	translational frameshifting	1	1	0.28228	0.35288	1	1	1	1	0.26831	0.41855	1	1	1	1	0.56657	0.60947	0.50429	1	0.14834	0.51811	1	1	1	1	1	0.16081	1	0.23224	1	1	1	1	1	1	1	1	1	0.14754	1	0.2668	1	1	1	1	1	1	1
GO:0006572	1672	tyrosine catabolic process	1	1	0.28228	0.35288	1	1	1	1	0.26831	0.41855	0.05524	1	1	1	0.56657	0.17818	0.50429	0.53945	0.5661	0.51811	1	1	1	1	1	0.16081	1	0.23224	1	1	1	1	1	1	1	1	1	0.14754	1	0.2668	1	0.03081	1	1	1	1	1
GO:0006729	89	tetrahydrobiopterin biosynthetic process	0.02919	1	0.03055	0.35288	1	1	1	1	0.26831	0.41855	1	1	1	1	0.14865	0.01946	0.11233	0.13195	0.14834	0.01007	0.01048	1	1	1	0.00665	1	1	0.23224	1	1	1	1	1	1	1	1	0.13468	1	1	0.2668	1	1	1	1	1	1	1
GO:0006954	1786	inflammatory response	1	1	1	0.35288	1	1	1	1	1	0.41855	1	1	1	1	0.56657	0.17818	0.50429	0.13195	0.5661	0.51811	1	1	1	1	1	1	1	0.23224	1	1	1	1	1	1	1	1	1	1	1	0.2668	1	1	1	1	1	1	1
GO:0008535	1908	respiratory chain complex IV assembly	1	1	0.28228	0.35288	1	1	1	1	1	0.41855	1	1	1	1	1	1	1	1	0.5661	1	1	1	1	1	1	0.16081	1	0.23224	1	1	1	1	1	1	1	1	1	1	1	0.2668	1	1	1	1	1	1	1
GO:0009186	1969	deoxyribonucleoside diphosphate metabolic process	1	1	1	0.35288	1	1	1	1	1	0.07295	1	1	1	1	1	1	1	1	1	1	1	1	1	1	1	1	1	0.23224	1	1	1	1	1	1	1	1	1	1	1	0.02706	1	1	1	1	1	1	1
GO:0009299	2011	mRNA transcription	1	1	0.28228	0.35288	1	1	1	1	0.26831	0.41855	1	1	1	1	0.14865	0.17818	0.11233	0.53945	0.14834	0.11978	1	1	1	1	1	0.16081	1	0.23224	1	1	1	1	1	1	1	1	1	0.14754	1	0.2668	1	1	1	1	1	1	1
GO:0009443	2028	pyridoxal 5'-phosphate salvage	1	1	1	0.35288	1	1	1	1	1	0.41855	1	1	1	1	1	0.60947	0.50429	1	0.5661	1	1	1	1	1	1	1	1	0.23224	1	1	1	1	1	1	1	1	1	1	1	0.2668	1	1	1	1	1	1	1
GO:0009800	2090	cinnamic acid biosynthetic process	1	1	1	0.35288	1	1	1	1	1	0.41855	1	1	1	1	0.14865	0.17818	0.11233	0.13195	0.14834	0.11978	1	1	1	1	1	1	1	0.23224	1	1	1	1	1	1	1	1	1	1	1	0.2668	1	1	1	1	1	1	1
GO:0010045	2169	response to nickel cation	1	1	1	0.35288	1	1	1	1	1	0.41855	1	1	1	1	1	1	1	1	1	1	1	1	1	1	1	1	1	0.23224	1	1	1	1	1	1	1	1	1	1	1	0.2668	1	1	1	1	1	1	1
GO:0015813	2499	L-glutamate transmembrane transport	1	1	1	0.35288	1	1	1	1	1	0.41855	1	1	1	1	1	1	1	1	0.5661	0.51811	1	1	1	1	1	1	1	0.23224	1	1	1	1	1	1	1	1	1	1	1	0.2668	1	1	1	1	1	1	1
GO:0017182	2632	peptidyl-diphthamide metabolic process	1	1	0.28228	0.35288	1	1	1	1	0.26831	0.41855	1	1	1	1	1	1	1	1	1	1	1	1	1	1	1	0.16081	1	0.23224	1	1	1	1	1	1	1	1	1	0.14754	1	0.2668	1	1	1	1	1	1	1
GO:0017183	2633	peptidyl-diphthamide biosynthetic process from peptidyl-histidine	1	1	0.28228	0.35288	1	1	1	1	0.26831	0.41855	1	1	1	1	1	1	1	1	1	1	1	1	1	1	1	0.16081	1	0.23224	1	1	1	1	1	1	1	1	1	0.14754	1	0.2668	1	1	1	1	1	1	1
GO:0019310	2707	inositol catabolic process	1	1	1	0.35288	1	1	1	1	1	0.41855	1	1	1	1	1	1	1	1	1	1	1	1	1	1	1	1	1	0.23224	1	1	1	1	1	1	1	1	1	1	1	0.2668	1	1	1	1	1	1	1
GO:0031125	2898	rRNA 3'-end processing	1	1	1	0.35288	1	1	1	1	1	0.41855	1	1	1	1	1	1	1	1	0.5661	1	1	1	1	1	1	1	1	0.23224	1	1	1	1	1	1	1	1	1	1	1	0.2668	1	1	1	1	1	1	1
GO:0032365	3002	intracellular lipid transport	1	1	0.28228	0.04976	1	1	1	1	0.26831	0.41855	1	1	1	1	1	0.60947	1	1	1	1	1	1	1	1	1	0.16081	1	0.02012	1	1	1	1	1	1	1	1	1	0.14754	1	0.2668	1	1	1	1	1	1	1
GO:0032434	3016	regulation of proteasomal ubiquitin-dependent protein catabolic process	1	1	0.28228	0.35288	1	1	1	1	0.26831	0.41855	1	1	1	1	0.01437	0.60947	0.00907	0.53945	0.01433	0.11978	1	1	1	1	1	0.16081	1	0.23224	1	1	1	1	1	1	1	1	1	0.14754	1	0.2668	1	1	1	1	1	1	1
GO:0034053	3141	modulation by symbiont of host defense-related programmed cell death	1	1	1	0.35288	1	1	1	1	1	0.41855	1	1	1	1	1	0.60947	0.50429	0.53945	1	0.51811	1	1	1	1	1	1	1	0.23224	1	1	1	1	1	1	1	1	1	1	1	0.2668	1	1	1	1	1	1	1
GO:0034243	3157	regulation of transcription elongation from RNA polymerase II promoter	1	1	1	0.35288	1	1	1	1	1	0.41855	1	1	1	1	1	1	1	1	1	1	1	1	1	1	1	1	1	0.23224	1	1	1	1	1	1	1	1	1	1	1	0.2668	1	1	1	1	1	1	1
GO:0034329	3166	cell junction assembly	1	1	1	0.35288	1	1	1	1	1	0.41855	1	1	1	1	0.56657	0.60947	0.50429	0.53945	0.01433	0.51811	1	1	1	1	1	1	1	0.23224	1	1	1	1	1	1	1	1	1	1	1	0.2668	1	1	1	1	1	1	1
GO:0035864	3264	response to potassium ion	1	1	0.28228	0.35288	0.04267	1	1	1	0.26831	0.41855	0.05524	1	0.01966	1	0.14865	0.17818	0.11233	0.53945	0.5661	0.51811	1	1	1	1	1	0.16081	1	0.23224	0.02027	1	1	1	1	1	1	1	1	0.14754	1	0.2668	0.02494	1	1	1	0.01048	1	1
GO:0035865	3265	cellular response to potassium ion	1	1	0.28228	0.35288	0.04267	1	0.00986	1	0.26831	0.41855	0.05524	1	0.01966	1	0.14865	0.17818	0.11233	0.53945	0.5661	0.51811	1	1	1	1	1	0.16081	1	0.23224	0.02027	1	1	1	0.00761	1	1	1	1	0.14754	1	0.2668	0.02494	1	1	1	0.01048	1	1
GO:0042549	3349	photosystem II stabilization	1	0.0074	0.28228	0.35288	1	1	1	1	0.26831	0.41855	0.05524	1	1	1	0.01437	0.01946	0.00907	0.13195	0.01433	0.01007	1	1	0.00494	1	1	0.16081	1	0.23224	1	1	1	1	1	1	1	1	1	0.14754	1	0.2668	0.02494	1	1	1	1	1	1
GO:0043461	3454	proton-transporting ATP synthase complex assembly	1	1	1	0.35288	1	1	1	1	1	0.41855	1	1	1	1	0.14865	0.60947	0.11233	0.53945	0.14834	0.51811	1	1	1	1	1	1	1	0.23224	1	1	1	1	1	1	1	1	1	1	1	0.2668	1	1	1	1	1	1	1
GO:0043462	3455	regulation of ATPase activity	1	1	0.28228	0.35288	1	1	1	1	0.26831	0.41855	1	1	1	1	1	1	1	1	1	1	1	1	1	1	1	0.16081	1	0.23224	1	1	1	1	1	1	1	1	1	0.14754	1	0.2668	1	1	1	1	1	1	1
GO:0044068	3506	modulation by symbiont of host cellular process	1	1	1	0.35288	1	1	1	1	1	0.41855	1	1	1	1	1	0.60947	0.50429	0.53945	1	0.51811	1	1	1	1	1	1	1	0.23224	1	1	1	1	1	1	1	1	1	1	1	0.2668	1	1	1	1	1	1	1
GO:0045739	3599	positive regulation of DNA repair	1	1	0.28228	0.35288	1	1	1	1	0.26831	0.41855	1	1	1	1	1	1	1	1	1	1	1	1	1	1	1	0.16081	1	0.23224	1	1	1	1	1	1	1	1	1	0.14754	1	0.2668	1	1	1	1	1	1	1
GO:0045901	3629	positive regulation of translational elongation	1	1	0.28228	0.35288	1	1	1	1	0.26831	0.41855	1	1	1	1	0.56657	0.60947	0.50429	1	0.14834	0.51811	1	1	1	1	1	0.16081	1	0.23224	1	1	1	1	1	1	1	1	1	0.14754	1	0.2668	1	1	1	1	1	1	1
GO:0045905	3631	positive regulation of translational termination	1	1	0.28228	0.35288	1	1	1	1	0.26831	0.41855	1	1	1	1	0.56657	0.60947	0.50429	1	0.14834	0.51811	1	1	1	1	1	0.16081	1	0.23224	1	1	1	1	1	1	1	1	1	0.14754	1	0.2668	1	1	1	1	1	1	1
GO:0045948	3646	positive regulation of translational initiation	1	1	1	0.35288	1	1	1	1	1	0.41855	1	1	1	1	0.56657	0.60947	0.50429	1	0.5661	0.51811	1	1	1	1	1	1	1	0.23224	1	1	1	1	1	1	1	1	1	1	1	0.2668	1	1	1	1	1	1	1
GO:0046146	90	tetrahydrobiopterin metabolic process	0.02919	1	0.03055	0.35288	1	1	1	1	0.26831	0.41855	1	1	1	1	0.14865	0.01946	0.11233	0.13195	0.14834	0.01007	0.01048	1	1	1	1	1	1	0.23224	1	1	1	1	1	1	1	1	0.13468	1	1	0.2668	1	1	1	1	1	1	1
GO:0046437	3734	D-amino acid biosynthetic process	1	1	1	0.35288	1	1	1	1	1	0.41855	1	1	1	1	1	1	1	1	1	1	1	1	1	1	1	1	1	0.23224	1	1	1	1	1	1	1	1	1	1	1	0.2668	1	1	1	1	1	1	1
GO:0051457	4056	maintenance of protein location in nucleus	1	1	1	0.35288	1	1	1	1	1	0.41855	1	1	1	1	1	1	1	1	1	1	1	1	1	1	1	1	1	0.23224	1	1	1	1	1	1	1	1	1	1	1	0.2668	1	1	1	1	1	1	1
GO:0052031	4118	modulation by symbiont of host defense response	1	1	1	0.35288	1	1	1	1	1	0.41855	1	1	1	1	1	0.60947	0.50429	0.53945	1	0.51811	1	1	1	1	1	1	1	0.23224	1	1	1	1	1	1	1	1	1	1	1	0.2668	1	1	1	1	1	1	1
GO:0052040	4119	modulation by symbiont of host programmed cell death	1	1	1	0.35288	1	1	1	1	1	0.41855	1	1	1	1	1	0.60947	0.50429	0.53945	1	0.51811	1	1	1	1	1	1	1	0.23224	1	1	1	1	1	1	1	1	1	1	1	0.2668	1	1	1	1	1	1	1
GO:0052173	4126	response to defenses of other organism	1	1	1	0.35288	1	1	1	1	1	0.41855	1	1	1	1	1	0.60947	0.50429	0.53945	1	0.51811	1	1	1	1	1	1	1	0.23224	1	1	1	1	1	1	1	1	1	1	1	0.2668	1	1	1	1	1	1	1
GO:0052200	4127	response to host defenses	1	1	1	0.35288	1	1	1	1	1	0.41855	1	1	1	1	1	0.60947	0.50429	0.53945	1	0.51811	1	1	1	1	1	1	1	0.23224	1	1	1	1	1	1	1	1	1	1	1	0.2668	1	1	1	1	1	1	1
GO:0070178	4244	D-serine metabolic process	1	1	1	0.35288	1	1	1	1	1	0.41855	1	1	1	1	1	1	1	1	1	1	1	1	1	1	1	1	1	0.23224	1	1	1	1	1	1	1	1	1	1	1	0.2668	1	1	1	1	1	1	1
GO:0070179	4245	D-serine biosynthetic process	1	1	1	0.35288	1	1	1	0.0014	1	0.41855	1	1	1	1	1	1	1	1	1	1	1	1	1	1	1	1	1	0.23224	1	1	1	1	1	1	1	0.00082	1	1	1	0.2668	1	1	1	1	1	1	1
GO:0070534	4270	protein K63-linked ubiquitination	1	1	0.03055	0.35288	1	1	1	1	0.26831	0.07295	1	1	1	1	0.56657	1	0.50429	1	0.5661	1	1	1	1	1	1	0.00929	1	0.23224	1	1	1	1	1	1	1	1	1	0.14754	1	0.02706	1	1	1	1	1	1	1
GO:0070681	4280	glutaminyl-tRNAGln biosynthesis via transamidation	1	1	0.28228	0.35288	1	1	1	1	1	0.41855	1	1	1	1	0.14865	0.17818	0.11233	0.13195	0.14834	0.51811	1	1	1	1	0.13693	1	1	0.23224	1	1	1	1	1	1	1	1	1	1	1	0.2668	1	1	1	1	1	1	1
GO:0075136	4449	response to host	1	1	1	0.35288	1	1	1	1	1	0.41855	1	1	1	1	1	0.60947	0.50429	0.53945	1	0.51811	1	1	1	1	1	1	1	0.23224	1	1	1	1	1	1	1	1	1	1	1	0.2668	1	1	1	1	1	1	1
GO:0080058	4471	protein deglutathionylation	1	1	0.03055	0.35288	1	1	1	1	0.26831	0.41855	1	1	1	1	1	0.60947	1	1	1	0.51811	1	1	1	1	1	0.00929	1	0.23224	1	1	1	1	1	1	1	1	1	0.14754	1	0.2668	1	1	1	1	1	1	1
GO:0080120	4487	CAAX-box protein maturation	1	1	1	0.35288	1	1	1	1	1	0.41855	1	1	1	1	0.56657	0.17818	0.50429	0.13195	0.14834	0.11978	1	1	1	1	1	1	1	0.23224	1	1	1	1	1	1	1	1	1	1	1	0.2668	1	1	1	1	1	1	1
GO:0089718	4530	amino acid import across plasma membrane	1	1	1	0.35288	1	1	1	1	1	0.41855	1	1	1	1	1	1	1	1	0.5661	0.51811	1	1	1	1	1	1	1	0.23224	1	1	1	1	1	1	1	1	1	1	1	0.2668	1	1	1	1	1	1	1
GO:0098712	4647	L-glutamate import across plasma membrane	1	1	1	0.35288	1	1	1	1	1	0.41855	1	1	1	1	1	1	1	1	0.5661	0.51811	1	1	1	1	1	1	1	0.23224	1	1	1	1	1	1	1	1	1	1	1	0.2668	1	1	1	1	1	1	1
GO:0140354	4684	lipid import into cell	1	1	1	0.35288	1	1	1	1	1	0.41855	1	1	1	1	1	1	1	1	0.5661	0.51811	1	1	1	1	1	1	1	0.23224	1	1	1	1	1	1	1	1	1	1	1	0.2668	1	1	1	1	1	1	1
GO:1900247	4706	regulation of cytoplasmic translational elongation	1	1	0.28228	0.35288	1	1	1	1	0.26831	0.41855	1	1	1	1	1	1	1	1	1	1	1	1	1	1	1	0.16081	1	0.23224	1	1	1	1	1	1	1	1	1	0.14754	1	0.2668	1	1	1	1	1	1	1
GO:1902001	4838	fatty acid transmembrane transport	1	1	1	0.35288	1	1	1	1	1	0.41855	1	1	1	1	1	1	1	1	0.5661	0.51811	1	1	1	1	1	1	1	0.23224	1	1	1	1	1	1	1	1	1	1	1	0.2668	1	1	1	1	1	1	1
GO:1902609	4897	(R)-2-hydroxy-alpha-linolenic acid biosynthetic process	1	1	1	0.35288	1	1	1	1	1	0.41855	1	1	1	1	0.14865	0.17818	0.11233	0.13195	0.14834	0.11978	1	1	1	1	1	1	1	0.23224	1	1	1	1	1	1	1	1	1	1	1	0.2668	1	1	1	1	1	1	1
GO:2000058	5022	regulation of ubiquitin-dependent protein catabolic process	1	1	0.28228	0.35288	1	1	1	1	0.26831	0.41855	1	1	1	1	0.01437	0.60947	1	0.53945	0.01433	0.11978	1	1	1	1	1	0.16081	1	0.23224	1	1	1	1	1	1	1	1	1	0.14754	1	0.2668	1	1	1	1	1	1	1
GO:2001022	5084	positive regulation of response to DNA damage stimulus	1	1	0.28228	0.35288	1	1	1	1	0.26831	0.41855	1	1	1	1	1	1	1	1	1	1	1	1	1	1	1	0.16081	1	0.23224	1	1	1	1	1	1	1	1	1	0.14754	1	0.2668	1	1	1	1	1	1	1
GO:0045088	929	regulation of innate immune response	0.83012	0.10217	0.74073	0.44261	0.12464	0.51489	1	0.1998	0.88895	0.29615	0.37878	0.43581	0.58298	1	0.62551	0.55973	0.64867	0.36357	0.14052	0.31008	0.47787	0.94705	0.17256	0.3176	0.95549	0.28836	0.78078	0.24033	0.03585	0.68056	1	0.34745	1	1	0.0911	1	0.86988	0.74364	0.94285	0.03404	0.01454	0.04823	0.2492	0.7022	0.47787	0.7619	1
GO:0016311	698	dephosphorylation	0.52603	0.24646	0.18845	0.52723	0.65606	1	0.72449	0.1712	0.5307	0.69215	0.93348	1	0.92442	1	0.9381	0.59426	0.91071	0.89602	0.99745	0.74367	1	1	0.13174	1	0.99811	0.48802	0.95784	0.21452	0.26674	0.9496	1	1	0.62966	1	1	0.10171	0.80968	0.26898	0.98799	0.19288	0.83737	0.9121	1	1	0.74586	1	1
GO:0022904	2802	respiratory electron transport chain	1	1	1	0.71961	1	1	1	1	0.7896	0.25923	1	1	1	1	0.2326	0.70447	0.26278	0.53925	0.04748	0.48691	1	1	1	1	1	0.70713	0.66504	0.7946	1	1	1	1	1	1	1	1	0.51357	0.6731	0.41603	0.34121	1	1	1	1	1	1	1
GO:0042559	371	pteridine-containing compound biosynthetic process	0.18741	1	0.1709	0.5535	1	1	1	1	0.34492	0.46651	1	1	1	1	0.40451	0.51384	0.26278	0.53925	0.40334	0.14859	0.07112	1	1	1	0.58588	0.70713	1	0.25853	1	1	1	1	1	1	1	1	0.25983	0.6731	1	0.14498	1	1	1	1	1	1	1
GO:0014070	548	response to organic cyclic compound	0.36199	1	0.24607	0.19668	0.0827	0.14081	0.48065	1	0.15712	0.45837	0.3336	0.30134	0.59301	1	0.00311	0.00043	0.00567	0.03913	0.17878	0.00021	0.52154	0.37382	0.03729	0.4847	0.98412	0.0046	0.94174	0.21679	0.16266	0.11225	0.73466	0.10773	0.87079	0.11504	1	1	0.90072	0.0085	0.99018	0.165	0.33328	0.04291	1	0.1904	0.7676	1	1
GO:0050776	931	regulation of immune response	0.83123	0.10268	0.74588	0.45006	0.12591	0.51662	1	0.2002	0.8918	0.3036	0.39006	0.43692	0.58448	1	0.66488	0.60447	0.68329	0.40459	0.14676	0.34818	0.47902	0.94739	0.17315	0.3182	0.95642	0.29243	0.78393	0.24494	0.03621	0.682	1	0.34894	1	1	0.0913	1	0.87201	0.74712	0.94422	0.0353	0.01473	0.04877	0.2497	0.703	0.47902	0.7626	1
GO:0009966	993	regulation of signal transduction	0.88223	1	0.31872	0.18318	0.37606	0.83112	0.51112	1	0.55793	0.28775	0.57642	1	0.76157	1	0.99268	0.96286	0.99947	0.95961	0.99844	0.7937	1	0.74684	1	1	0.97894	0.19165	0.53219	0.14061	0.18038	0.80958	1	0.75797	0.42387	1	1	1	0.94294	0.14891	0.19546	0.54583	0.54068	0.65664	1	1	0.53254	1	1
GO:0048764	695	trichoblast maturation	0.52398	0.24554	0.60479	0.06715	0.1048	0.61172	0.37278	1	1	0.2089	0.01384	0.71604	1	1	0.02818	0.02021	0.09074	0.02954	0.38988	0.02006	0.39113	0.70259	0.13119	1	0.66654	0.51391	0.04506	0.33892	0.04699	0.56439	1	0.46009	0.29118	1	1	1	0.44504	0.78244	0.14994	0.30952	0.36281	0.36806	1	0.6385	1	0.7004	1
GO:0048765	696	root hair cell differentiation	0.52398	0.24554	0.60479	0.06715	0.1048	0.61172	0.37278	1	1	0.2089	0.01384	0.71604	0.00274	1	0.02818	0.02021	0.09074	0.02954	0.38988	0.02006	0.39113	0.70259	0.13119	1	0.66654	0.51391	0.04506	0.33892	0.04699	0.56439	1	0.46009	0.29118	1	1	1	0.44504	0.78244	0.14994	0.30952	0.36281	0.36806	1	0.6385	0.00115	0.7004	1
GO:1901605	1043	alpha-amino acid metabolic process	0.9345	0.57234	0.47265	0.01621	0.74736	0.74565	1	1	0.45331	0.01685	0.79834	0.56648	0.55757	1	0.25496	0.25219	0.46703	0.39023	0.12927	0.09564	1	0.60431	0.41179	1	0.02974	0.34321	0.06133	0.27237	1	0.74103	0.40849	0.16969	0.19223	0.36882	1	1	0.05248	0.1312	0.13827	0.20912	0.77538	0.74603	1	0.7871	0.15528	1	1
GO:0032880	589	regulation of protein localization	0.40805	1	0.31695	0.02157	0.53782	1	1	1	0.42839	0.04557	0.63416	1	1	1	0.03993	0.01485	0.03726	0.00994	0.12383	0.0054	1	0.28591	1	1	0.72862	0.18082	0.01696	0.28737	0.30403	1	1	1	1	1	1	1	0.71959	0.29441	0.02396	0.42234	0.36046	1	1	1	1	1	1
GO:0009141	588	nucleoside triphosphate metabolic process	0.40805	1	0.18559	0.7884	0.53782	1	1	1	0.26726	0.21524	1	1	1	1	0.07311	0.34277	0.12329	0.43247	0.07243	0.61306	0.17006	1	1	1	0.01272	0.95508	0.05067	0.15584	1	0.33406	1	1	1	1	1	1	0.41303	1	0.02396	0.07157	1	1	1	1	1	1	1
GO:0042325	527	regulation of phosphorylation	0.33402	1	0.28281	0.19651	0.52354	0.26032	1	1	0.76925	0.44117	0.66622	0.32501	1	1	0.79676	0.89547	0.90418	0.90909	0.98545	0.97632	0.34726	0.53727	1	1	0.98166	0.30724	0.41621	0.21923	0.5637	0.60559	1	0.18701	1	1	1	1	0.99715	0.17573	0.71029	0.30016	0.64047	0.71843	1	0.2722	1	1	1
GO:0051702	963	biological process involved in interaction with symbiont	0.85714	0.03033	0.72071	0.41822	0.26182	0.55893	1	0.2101	0.83026	0.40609	1	0.46435	0.62085	1	0.49607	0.76481	0.86985	0.85637	0.21079	0.56544	0.5074	0.95534	0.18803	0.058	0.95631	0.25931	0.72682	0.25595	0.11045	0.7165	1	0.3862	1	1	0.0961	1	0.81913	0.68982	0.93081	0.08018	0.04982	0.06389	0.2616	0.7224	0.5074	0.7809	1
GO:0009070	1216	serine family amino acid biosynthetic process	1	1	0.35445	0.06399	1	1	1	1	1	0.60383	1	1	0.19916	1	0.13514	0.18898	0.21656	0.10784	0.13487	0.08937	1	0.18292	1	1	1	0.14249	0.63995	0.25845	1	0.26257	1	0.16668	0.0211	0.16273	1	1	0.20961	1	0.86429	0.31909	1	0.69945	1	1	0.04812	1	1
GO:0048469	699	cell maturation	0.52603	0.24646	0.61153	0.07159	0.10604	0.61349	0.37464	1	1	0.21952	0.01412	0.71698	1	1	0.03145	0.02288	0.09795	0.03277	0.40742	0.02235	0.39237	0.70395	0.13174	1	0.67068	0.51896	0.04699	0.34476	0.04748	0.56616	1	0.46179	0.29273	1	1	1	0.44962	0.78588	0.1552	0.31565	0.36571	0.37012	1	0.6395	1	0.7013	1
GO:0019751	531	polyol metabolic process	0.33761	1	0.58425	0.28728	0.25809	1	1	0.0572	0.31937	0.14513	0.402	1	1	1	0.97874	0.72195	0.85573	0.67319	0.99677	0.80653	0.06813	1	1	1	0.82627	0.25641	0.99473	0.22786	0.05049	1	1	1	1	1	0.0249	1	0.81578	0.29819	0.8354	0.8674	0.27269	0.72138	1	1	1	1	1
GO:2000030	5011	regulation of response to red or far red light	1	0.07628	0.66532	0.25784	1	1	1	1	0.39133	0.43929	1	1	1	1	0.37155	0.22138	0.34605	0.44913	0.53068	0.71876	1	1	0.0515	1	0.79244	0.54932	0.48782	0.28226	1	1	1	1	1	1	1	1	0.44853	0.49936	0.64241	0.38666	1	1	1	1	1	1	1
GO:0009863	716	salicylic acid mediated signaling pathway	0.55437	0.07512	0.57489	0.63236	0.06414	0.41246	0.73728	1	0.55624	0.36005	0.00362	0.37073	0.93129	1	0.08864	0.13049	0.08083	0.29368	0.8683	0.19527	0.40974	0.72254	0.13959	0.2838	0.98565	0.07067	0.91272	0.29486	0.13588	0.18916	1	0.26352	0.64298	1	1	1	0.96667	0.09449	0.90166	0.08151	0.11889	0.00876	1	0.2799	0.75838	1	1
GO:0009582	593	detection of abiotic stimulus	0.41389	0.12541	0.67974	0.18578	0.54452	0.35867	1	1	0.62879	0.27302	0.64105	1	0.30098	1	0.69076	0.61562	0.82199	0.8172	0.68911	0.63969	1	0.29044	0.08543	1	0.92973	0.36773	0.52076	0.16691	1	0.33916	1	0.29836	1	1	1	1	0.92636	0.30623	0.49419	0.27782	1	0.43124	1	1	1	0.1543	1
GO:0042752	1175	regulation of circadian rhythm	1	0.1085	0.24768	0.10422	0.54452	0.07208	1	1	0.08123	0.40182	0.64105	1	1	1	0.79624	0.06637	0.45538	0.04967	0.79492	0.63969	1	1	0.07159	1	0.48204	0.03209	0.29272	0.16691	1	0.33916	0.08543	0.29836	1	1	1	1	0.72917	0.02074	0.49419	0.44041	1	0.43124	1	1	1	1	1
GO:0031333	2910	negative regulation of protein-containing complex assembly	1	1	0.3624	0.06706	0.16012	1	1	1	0.33588	0.12228	1	1	1	1	0.14383	0.07481	0.47184	0.03565	0.14329	0.24943	1	1	1	1	1	0.14582	0.12113	0.26854	0.07868	1	1	1	1	1	1	1	0.43944	0.47202	0.19024	0.33303	1	1	1	1	1	1	1
GO:0032272	2995	negative regulation of protein polymerization	1	1	0.3624	0.06706	0.16012	1	1	1	0.33588	0.12228	1	1	1	1	0.14383	0.07481	0.47184	0.03565	0.14329	0.24943	1	1	1	1	1	0.14582	0.12113	0.26854	0.07868	1	1	1	1	1	1	1	0.43944	0.47202	0.19024	0.33303	1	1	1	1	1	1	1
GO:0035999	3268	tetrahydrofolate interconversion	1	1	0.12298	0.06706	1	1	1	1	0.02465	0.12228	1	1	1	1	0.04804	0.19927	0.22859	0.03565	0.14329	0.09563	1	1	1	1	0.11007	0.50417	0.12113	0.26854	1	1	1	1	1	1	1	1	0.01661	0.47202	0.19024	0.33303	1	1	1	1	1	1	1
GO:0006026	261	aminoglycan catabolic process	0.11179	0.0293	0.73477	0.06706	1	1	0.03889	1	0.33588	0.12228	1	1	1	1	0.04804	0.07481	1	0.03565	1	0.09563	1	0.07331	1	1	1	0.50417	0.46463	0.07401	1	1	1	1	0.0301	1	1	1	1	0.12553	0.56544	0.1064	1	1	1	1	1	1	1
GO:0006030	262	chitin metabolic process	0.11179	0.0293	0.73477	0.06706	1	1	0.03889	1	0.33588	0.12228	1	1	1	1	0.04804	0.07481	1	0.03565	1	0.09563	1	0.07331	1	1	1	0.50417	0.46463	0.07401	1	1	1	1	0.0301	1	1	1	1	0.12553	0.56544	0.1064	1	1	1	1	1	1	1
GO:0006032	263	chitin catabolic process	0.11179	0.0293	0.73477	0.06706	1	1	0.03889	1	0.33588	0.12228	1	1	1	1	0.04804	0.07481	0.00499	0.03565	0.00227	0.09563	1	0.07331	1	0.0099	1	0.50417	0.46463	0.07401	1	1	1	1	0.0301	1	1	1	1	0.12553	0.56544	0.1064	1	1	1	1	1	1	1
GO:0032881	3044	regulation of polysaccharide metabolic process	1	1	0.12298	0.21388	1	1	1	1	0.33588	0.12228	1	1	1	1	0.58805	0.41071	0.22859	0.53756	0.58717	0.81766	1	1	1	1	1	1	0.46463	0.26854	1	1	1	1	1	1	1	1	1	0.12553	0.19024	0.33303	1	1	1	1	1	1	1
GO:0046348	258	amino sugar catabolic process	0.11179	0.0293	0.73477	0.06706	1	1	0.03889	1	0.33588	0.12228	1	1	1	1	0.04804	0.07481	1	0.03565	1	0.09563	1	0.07331	1	1	1	0.50417	0.46463	0.07401	1	1	1	1	0.0301	1	1	1	1	0.12553	0.56544	0.1064	1	1	1	1	1	1	1
GO:0046487	3760	glyoxylate metabolic process	1	1	0.12298	0.01553	0.16012	1	1	1	0.10796	0.31783	1	0.03809	1	1	0.33022	0.19927	0.0844	0.03565	0.14329	0.02788	1	1	1	1	0.44524	0.14582	0.46463	0.01436	1	0.08782	1	1	1	1	1	1	0.43944	0.12553	0.56544	0.33303	1	1	1	0.0309	1	1	1
GO:1901072	260	glucosamine-containing compound catabolic process	0.11179	0.0293	0.73477	0.06706	1	1	0.03889	1	0.33588	0.12228	1	1	1	1	0.04804	0.07481	1	0.03565	1	0.09563	1	0.07331	1	1	1	0.50417	0.46463	0.07401	1	1	1	1	0.0301	1	1	1	1	0.12553	0.56544	0.1064	1	1	1	1	1	1	1
GO:0051592	4074	response to calcium ion	1	1	0.3624	0.49612	1	0.09387	1	1	0.10796	0.61403	1	1	1	1	0.33022	0.07481	0.22859	0.03565	0.32938	0.49763	1	1	1	1	0.44524	0.50417	1	0.26854	1	1	1	1	1	1	1	1	0.10689	0.47202	1	0.33303	1	1	1	1	1	1	1
GO:0031331	2909	positive regulation of cellular catabolic process	1	1	0.73477	0.68628	1	1	1	1	0.71349	0.12228	1	1	1	1	0.33022	0.87407	0.22859	0.79588	0.82814	0.49763	1	1	1	1	1	0.50417	0.12113	0.26854	1	1	1	1	1	1	1	1	1	0.47202	0.19024	0.33303	1	1	1	1	1	1	1
GO:0032886	3046	regulation of microtubule-based process	1	1	0.3624	1	1	1	1	1	0.33588	0.31783	1	1	1	1	0.58805	0.07481	0.74874	0.28358	0.58717	0.49763	1	1	1	1	1	1	0.46463	0.26854	1	1	1	1	1	1	1	1	1	1	0.56544	0.33303	1	1	1	1	1	1	1
GO:0070507	4267	regulation of microtubule cytoskeleton organization	1	1	0.3624	1	1	1	1	1	0.33588	0.31783	1	1	1	1	0.58805	0.07481	0.74874	0.28358	0.58717	0.49763	1	1	1	1	1	1	0.46463	0.26854	1	1	1	1	1	1	1	1	1	1	0.56544	0.33303	1	1	1	1	1	1	1
GO:0042436	1199	indole-containing compound catabolic process	1	1	0.12719	0.20273	0.00888	0.51556	0.25295	1	0.25082	0.081	0.08355	1	1	1	0.21747	0.45011	0.13831	0.64084	0.06641	0.04947	0.26647	1	1	1	0.41418	0.12603	0.28798	0.32313	0.45258	1	1	0.43904	1	0.06457	1	1	0.23364	0.48228	0.23687	0.1525	0.52437	0.06353	1	1	1	1	1
GO:0043067	789	regulation of programmed cell death	0.66814	0.10472	0.53851	0.32184	0.07101	0.32535	1	0.2018	0.78805	0.28962	0.0182	0.18606	0.59044	1	0.64877	0.44658	0.64216	0.24699	0.08479	0.67392	0.48363	0.79351	0.17551	0.3205	0.89571	0.18592	0.64789	0.2127	0.09426	0.27578	1	0.18305	1	1	0.0921	1	0.82535	0.60577	0.84798	0.07459	0.04012	0.00312	0.2516	0.34	0.48363	0.7656	1
GO:0010639	2408	negative regulation of organelle organization	1	1	0.68645	0.06614	0.27387	0.16538	1	1	0.65472	0.14273	1	0.06874	1	1	0.4533	0.10972	0.70307	0.044	0.64867	0.33397	1	1	1	1	1	0.35753	0.09782	0.28215	0.13954	1	1	0.13428	1	1	1	1	0.65408	0.69006	0.18018	0.36916	1	1	1	0.0559	1	1	1
GO:0030091	2815	protein repair	1	1	0.19272	0.34529	0.27387	1	1	1	0.37302	0.14273	0.34095	1	1	1	0.26729	0.00147	0.00831	0.08159	0.10305	0.06703	1	1	1	1	0.08571	0.72378	1	0.1089	1	0.15513	1	1	1	1	1	1	0.27758	0.69006	1	0.01674	1	0.20518	1	1	1	1	1
GO:1902600	674	proton transmembrane transport	0.49356	0.34199	0.49524	0.2282	0.70082	0.15871	1	1	0.70017	0.98907	0.8268	0.4211	1	1	0.5841	0.89958	0.94262	0.7411	0.67455	0.88207	0.11719	1	0.24339	1	0.10872	0.92056	0.86017	0.12305	0.31712	1	1	1	1	1	1	1	0.81463	0.9401	0.88321	0.36417	0.41248	1	0.0993	1	1	1	1
GO:0048511	445	rhythmic process	0.25966	1	0.62676	0.06904	0.04859	0.01685	1	1	0.0211	0.24322	0.05595	0.44704	1	1	0.01859	0.07724	0.09594	0.07815	0.07668	0.2778	0.13352	0.68101	1	1	0.37417	0.40429	0.31848	0.0874	0.71356	0.01279	0.26088	0.03128	1	1	1	1	0.75905	0.37647	0.56739	0.18068	0.19638	0.12115	1	0.3805	1	1	1
GO:0002679	819	respiratory burst involved in defense response	0.70472	1	0.84127	0.49877	0.26198	1	0.33509	1	0.98588	0.21708	0.00052	1	0.5585	1	0.61093	0.01877	0.91829	0.00257	0.97951	0.04362	1	0.54315	1	1	1	0.16073	0.87644	0.23663	0.56967	0.24133	1	1	0.26982	1	1	1	0.98154	0.88666	0.96899	0.01666	0.64652	4.2e-05	1	1	1	0.3179	1
GO:0045730	818	respiratory burst	0.70472	1	0.84127	0.49877	0.26198	1	0.33509	1	0.98588	0.21708	1	1	0.5585	1	0.61093	0.01877	0.91829	1	0.97951	0.04362	1	0.54315	1	1	1	0.16073	0.87644	0.23663	0.56967	0.24133	1	1	0.26982	1	1	1	0.98154	0.88666	0.96899	0.01666	0.64652	1	1	1	1	0.3179	1
GO:0090150	923	establishment of protein localization to membrane	0.82214	0.09866	0.46064	0.33873	0.20181	0.5027	1	0.197	0.73037	0.33282	1	0.42799	0.57239	1	0.69353	0.53431	0.32525	0.38863	0.06803	0.60059	0.46975	0.94457	0.16843	0.3136	0.74449	0.26046	0.59827	0.26052	0.08563	0.67033	1	0.33702	1	1	0.0897	1	0.63381	0.7184	0.86026	0.09101	0.0352	0.04449	0.2458	0.6965	0.46975	0.7565	1
GO:0009696	574	salicylic acid metabolic process	0.39425	0.1105	0.83972	0.81105	0.01863	1	1	1	0.97258	0.88025	0.02977	1	0.78443	1	0.52013	0.33482	0.17788	0.74851	0.51786	0.4292	0.19269	0.77015	0.05466	1	0.77811	0.76266	0.97827	0.3842	0.02036	0.2564	1	1	1	1	1	1	0.96285	0.84851	0.99849	0.25335	0.12788	0.09154	1	1	0.55688	1	1
GO:0019748	290	secondary metabolic process	0.12714	0.02952	0.14661	0.28609	0.00309	0.30642	0.02321	1	0.00816	0.05066	0.00245	0.01473	0.18142	1	0.00097	0.02431	0.00013	0.00058	0.00107	0.00809	0.23766	0.20551	0.10996	0.1138	0.12431	0.46809	0.78536	0.26128	0.02266	0.64615	1	0.15516	0.25534	0.32321	1	1	0.01765	0.12526	0.8983	0.07076	0.06551	0.93557	1	0.1046	0.45745	0.1658	1
GO:0019725	200	cellular homeostasis	0.06948	0.09471	0.94217	0.02336	0.41133	0.70388	0.59438	1	0.88127	0.03381	0.05008	0.76512	0.56662	1	0.65378	0.28875	0.4335	0.29365	0.51609	0.48653	0.20063	0.14694	0.0349	1	0.1603	0.23003	0.94083	0.59537	1	0.6462	0.52249	0.78767	0.48612	1	1	1	0.82404	0.60492	0.96564	0.40382	0.36065	0.35108	1	0.6899	0.23962	1	1
GO:0019395	2729	fatty acid oxidation	1	0.36628	0.48191	0.20233	0.93123	1	1	1	0.46031	0.82921	0.96943	0.02116	1	1	0.8515	0.6099	0.98646	0.76836	0.80392	0.99944	1	1	1	0.1409	0.38065	1	0.82633	0.05743	1	0.75588	1	1	1	1	1	1	0.01273	1	0.87242	0.63375	1	0.85353	1	0.012	1	1	1
GO:0055065	214	metal ion homeostasis	0.07772	1	0.84498	0.62086	1	0.85222	1	1	0.99865	0.61198	1	1	1	1	0.51721	0.22519	0.59419	0.44833	0.51438	0.47918	0.19396	0.17977	1	1	0.86916	0.66597	0.90502	0.30603	0.20803	1	1	0.7824	1	1	1	1	0.98586	0.98222	0.97575	0.95237	0.30594	1	1	1	1	1	1
GO:0009697	762	salicylic acid biosynthetic process	0.63719	0.10183	0.77301	0.78911	0.09789	1	1	1	0.95474	0.85292	0.0547	1	0.76789	1	0.00905	4.1e-05	0.00507	6.5e-05	0.6016	9.6e-06	0.17879	1	0.05009	1	0.72762	0.70496	0.96896	0.38815	0.06232	0.49993	1	1	1	1	1	1	0.94902	0.80657	0.99741	0.24276	0.11229	0.19317	1	1	0.53916	1	1
GO:0032940	760	secretion by cell	0.63244	0.22201	0.03261	0.28488	1	1	1	1	0.02006	0.15344	0.85331	1	1	1	0.92426	0.55348	0.97329	0.63244	0.95333	0.7073	0.2994	1	1	0.0802	0.87375	0.06044	0.40604	0.34594	1	1	1	1	1	1	1	1	0.4583	0.1527	0.73704	0.4069	1	0.65256	1	1	1	1	1
GO:0072657	925	protein localization to membrane	0.8256	0.10016	0.48022	0.35993	0.20701	0.50794	1	0.1982	0.74559	0.35658	1	0.43135	0.57695	1	0.61606	0.48715	0.2651	0.16283	0.06483	0.28828	0.47324	0.94564	0.1702	0.3153	0.75449	0.27228	0.61094	0.27514	0.08775	0.67474	1	0.34149	1	1	0.0903	1	0.64561	0.72939	0.86836	0.09932	0.03639	0.04607	0.2473	0.699	0.47324	0.7588	1
GO:0043043	1097	peptide biosynthetic process	0.98929	0.80838	0.03519	0.23818	0.60221	0.97229	1	1	0.3595	0.04449	0.68388	0.88444	0.98791	1	0.08895	0.54252	0.04109	0.59853	0.84603	0.37428	0.67304	1	1	0.4232	0.44347	0.52585	0.87671	0.28653	0.45781	0.73868	1	0.93054	1	1	1	1	0.44835	0.15082	0.14958	0.12108	0.61713	0.91135	1	0.8252	1	0.8733	1
GO:0009605	564	response to external stimulus	0.38	0.04115	0.63336	0.04761	0.12646	0.25306	0.70698	0.7026	0.62633	0.36136	0.37652	0.37176	0.72218	0.6463	0.40173	0.01098	0.66308	0.18735	0.37948	0.02792	0.2864	0.11066	0.02737	0.5409	0.90621	0.53927	0.33491	0.23089	0.27052	0.03927	0.75891	0.16874	0.52131	0.77884	0.4052	1	0.51379	0.67054	0.82342	0.85595	0.78676	0.08227	0.0411	0.4007	0.51501	0.8637	1
GO:0046394	952	carboxylic acid biosynthetic process	0.8488	0.11923	0.86166	0.20099	0.18213	0.33845	1	1	0.38782	0.43889	0.82219	0.97274	0.71917	1	0.61747	0.1327	0.43999	0.37848	0.76803	0.37346	0.27733	0.93975	0.1122	0.6009	0.59277	0.11448	0.29887	0.41214	0.77023	0.17867	1	0.07481	0.49973	0.56917	1	1	0.39902	0.20186	0.81016	0.32479	0.62789	0.14561	1	0.9456	0.32176	0.9682	1
GO:0006721	1063	terpenoid metabolic process	0.95822	0.54905	0.06738	0.39102	0.48672	0.73737	0.6443	1	0.16787	0.37896	0.71579	0.64659	0.88094	1	0.98488	0.97399	0.91767	0.98015	0.97626	0.9786	0.67658	1	0.41181	1	0.45637	0.03928	0.82491	0.16864	0.36807	0.70164	0.41181	0.87826	0.54681	1	1	1	0.73853	0.0418	0.94535	0.64296	0.7498	0.64476	1	0.5686	0.67658	1	1
GO:0009310	1202	amine catabolic process	1	0.26541	0.30536	0.37019	1	0.26942	0.06303	1	0.37197	0.21852	0.1794	0.33159	0.56143	1	0.18885	1	0.13009	1	1	0.02322	0.07009	0.03056	0.1858	1	0.14048	0.28626	0.56716	0.03114	0.57262	0.28426	1	0.1941	0.27169	0.08987	1	1	0.30744	0.1938	0.61361	0.14591	0.27891	1	1	0.2779	0.35416	1	1
GO:0042402	1203	cellular biogenic amine catabolic process	1	0.26541	0.30536	0.37019	0.00918	0.26942	0.06303	1	0.37197	0.21852	0.1794	0.33159	0.56143	1	0.18885	1	0.13009	1	0.00331	0.02322	0.07009	0.03056	0.1858	1	0.14048	0.28626	0.56716	0.03114	0.57262	0.28426	1	0.1941	0.27169	0.08987	1	1	0.30744	0.1938	0.61361	0.14591	0.27891	0.00185	1	0.2779	0.35416	1	1
GO:0009789	396	positive regulation of abscisic acid-activated signaling pathway	0.20332	1	0.08526	0.07969	1	0.17221	0.07323	1	0.1873	0.16764	1	1	0.14131	1	0.9433	0.2614	0.96755	0.4305	0.69001	0.37671	1	0.13583	1	1	0.30244	0.13918	0.32677	0.12349	1	1	1	0.13994	0.05691	1	1	1	0.2953	0.33622	0.19757	0.39687	1	1	1	1	0.07763	1	1
GO:0034605	3191	cellular response to heat	1	0.05542	0.9215	0.07969	1	1	1	1	0.90899	0.07215	1	1	1	1	0.50109	0.42765	0.5404	0.6274	0.49984	0.37671	1	1	0.03728	1	1	0.73948	0.32677	0.12349	1	1	1	1	1	1	1	1	1	0.70614	0.46266	0.06866	1	1	1	1	1	1	1
GO:0016114	1054	terpenoid biosynthetic process	0.94677	0.52081	0.05029	0.43735	0.41926	0.69683	1	1	0.10462	0.43728	0.64952	0.61742	1	1	0.99114	0.96594	0.95602	0.9582	0.98508	0.97425	0.64751	1	0.38752	1	0.43846	0.02855	0.81879	0.21248	0.32333	0.65983	0.38752	0.85706	1	1	1	1	0.73468	0.0187	0.96225	0.7148	0.70982	0.59163	1	0.54	1	1	1
GO:0006569	10	tryptophan catabolic process	0.00107	1	0.31139	0.37777	0.02734	0.47818	0.23027	1	0.37959	0.22488	0.18506	1	1	1	0.19206	0.00139	0.13297	0.00164	0.05183	0.02421	0.24278	0.00157	1	1	0.52759	0.29144	0.57343	0.3484	1	0.00311	1	0.40478	1	0.05814	1	1	0.31486	0.59066	0.61823	0.14973	1	0.04892	1	1	1	1	1
GO:0046218	1227	indolalkylamine catabolic process	1	1	0.31139	0.37777	0.02734	0.47818	0.23027	1	0.37959	0.22488	0.18506	1	1	1	0.19206	1	0.13297	1	0.05183	0.02421	0.24278	1	1	1	0.52759	0.29144	0.57343	0.3484	1	1	1	0.40478	1	0.05814	1	1	0.31486	0.59066	0.61823	0.14973	1	0.04892	1	1	1	1	1
GO:0051656	495	establishment of organelle localization	0.30875	0.24684	1	0.36917	1	0.60927	1	1	0.05587	1	0.88554	1	1	1	0.91546	0.73702	0.87326	0.6352	0.91462	0.88397	0.33088	0.51608	0.17214	1	1	0.78227	0.69229	0.25261	1	1	1	0.52744	1	1	1	1	0.04237	0.3782	0.95244	1	0.61846	1	1	1	1	1	1
GO:0043481	825	anthocyanin accumulation in tissues in response to UV light	0.71341	0.03869	0.02112	4.3e-05	0.27369	0.64623	0.06482	1	0.041	1.8e-05	0.42211	1	0.20199	1	0.00144	7.6e-05	0.00858	2.6e-06	0.00019	4.7e-07	0.35871	1	0.01813	1	0.0177	0.28701	3.3e-07	0.37362	0.21148	0.62053	1	0.56344	0.04067	1	1	1	0.03538	0.32918	8e-07	0.25454	0.65541	0.37684	1	1	0.07206	1	1
GO:0042435	1198	indole-containing compound biosynthetic process	1	0.26908	0.24297	0.64404	0.10942	0.64623	0.06482	1	0.26232	0.42605	0.42211	1	0.56725	1	0.20878	0.06637	0.38656	0.94088	0.2695	0.05961	0.35871	1	0.18851	1	0.8595	0.05425	0.88775	0.37362	1	1	1	0.56344	0.27542	1	1	1	0.71314	0.11839	0.93109	0.11085	1	0.14306	1	1	0.35871	1	1
GO:0043478	826	pigment accumulation in response to UV light	0.71341	0.03869	0.02112	1	0.27369	0.64623	0.06482	1	0.041	1	0.42211	1	0.20199	1	1	1	1	1	1	1	0.35871	1	0.01813	1	0.0177	0.28701	1	0.37362	0.21148	0.62053	1	0.56344	0.04067	1	1	1	0.03538	0.32918	1	0.25454	0.65541	0.37684	1	1	0.07206	1	1
GO:0043479	827	pigment accumulation in tissues in response to UV light	0.71341	0.03869	0.02112	1	0.27369	0.64623	0.06482	1	0.041	1	0.42211	1	0.20199	1	1	1	1	1	1	1	0.35871	1	0.01813	1	0.0177	0.28701	1	0.37362	0.21148	0.62053	1	0.56344	0.04067	1	1	1	0.03538	0.32918	1	0.25454	0.65541	0.37684	1	1	0.07206	1	1
GO:0043480	824	pigment accumulation in tissues	0.71341	0.03869	0.02112	1	0.27369	0.64623	0.06482	1	0.041	1	0.42211	1	0.20199	1	1	1	1	1	1	1	0.35871	1	0.01813	1	0.0177	0.28701	1	0.37362	0.21148	0.62053	1	0.56344	0.04067	1	1	1	0.03538	0.32918	1	0.25454	0.65541	0.37684	1	1	0.07206	1	1
GO:0048364	586	root development	0.40675	0.25999	0.56565	0.79329	0.15934	0.84334	0.56963	1	0.95235	0.11966	0.32803	0.90701	0.79799	1	0.9076	0.56138	0.90639	0.41743	0.56515	0.84501	0.1046	0.83727	0.1117	1	0.27707	0.80117	0.78473	0.32801	0.06978	0.46675	1	0.69382	0.45054	1	1	1	0.19094	0.78429	0.09626	0.38598	0.15674	0.21009	1	0.8534	0.46261	0.8971	1
GO:0051494	4058	negative regulation of cytoskeleton organization	1	1	0.40138	0.02248	0.17225	1	1	1	0.37323	0.04956	1	1	1	1	0.18914	0.03576	0.5296	0.01455	0.18848	0.12883	1	1	1	1	1	0.16615	0.02537	0.30093	0.08495	1	1	1	1	1	1	1	0.46585	0.4994	0.05187	0.37019	1	1	1	1	1	1	1
GO:0015695	2461	organic cation transport	1	1	0.76255	0.25199	0.17225	1	0.04206	1	0.74185	0.1546	0.21831	1	0.08248	1	0.18914	0.25615	0.27931	0.34142	0.8613	0.55601	1	1	1	1	1	0.53233	0.4918	0.30093	1	0.09479	1	1	0.03257	1	1	1	1	0.4994	0.59461	0.12866	1	0.12686	1	1	0.04463	1	1
GO:0009065	28	glutamine family amino acid catabolic process	0.00697	1	0.14802	0.25199	1	0.00488	1	1	0.08687	0.1546	1	0.0412	1	1	0.64658	0.72202	0.5296	0.9653	0.64572	0.80639	0.04463	0.07917	1	1	1	0.03399	0.4918	0.30093	1	1	1	0.08165	1	1	1	1	0.46585	0.10772	0.59461	0.12866	1	1	1	1	1	1	1
GO:1901071	284	glucosamine-containing compound metabolic process	0.12053	0.0317	0.76255	0.08687	1	1	0.04206	1	0.37323	0.1546	1	1	1	1	0.07132	0.10828	1	0.05373	1	0.12883	1	0.07917	1	1	1	0.53233	0.4918	0.0904	1	1	1	1	0.03257	1	1	1	1	0.14347	0.59461	0.12866	1	1	1	1	1	1	1
GO:0006535	279	cysteine biosynthetic process from serine	0.12053	1	0.76255	0.54051	1	0.00488	1	1	0.74185	0.65898	1	1	1	1	0.39292	0.72202	0.78858	0.83215	0.64572	0.95777	1	0.07917	1	1	1	0.53233	1	0.30093	1	1	1	0.00314	1	1	1	1	1	0.4994	1	0.37019	1	1	1	1	1	1	1
GO:0019856	2783	pyrimidine nucleobase biosynthetic process	1	1	1	0.54051	1	1	1	1	1	0.65898	1	1	1	1	0.86179	0.90172	0.5296	1	0.64572	0.80639	1	1	1	1	1	1	1	0.30093	1	1	1	1	1	1	1	1	1	1	1	0.37019	1	1	1	1	1	1	1
GO:0032543	3034	mitochondrial translation	1	1	0.00782	0.54051	1	1	1	1	0.03287	0.01214	1	1	1	1	0.07132	0.25615	0.0363	0.15345	0.07098	0.30303	1	1	1	1	0.00264	0.53233	1	0.30093	1	1	1	1	1	1	1	1	0.02085	0.4994	0.05187	0.12866	1	1	1	1	1	1	1
GO:0006541	1652	glutamine metabolic process	1	1	0.0019	0.30696	0.32244	0.24384	1	1	0.03363	0.3269	0.39846	0.10427	1	1	0.53788	0.65885	0.36268	0.23053	0.18284	0.30427	1	1	1	1	0.22144	0.00259	0.52031	0.32141	1	0.22944	1	0.19984	1	1	1	1	0.48011	0.02298	0.67527	0.23815	0.20059	1	1	0.0852	1	1	1
GO:0042558	475	pteridine-containing compound metabolic process	0.28548	1	0.28051	0.30696	1	1	1	1	0.24216	0.3269	1	1	1	1	0.10095	0.17967	0.15405	0.90188	0.10026	0.02025	0.11264	1	1	1	0.43986	0.86319	0.52031	0.32141	1	1	1	1	1	1	1	1	0.07395	0.83652	0.67527	0.23815	1	1	1	1	1	1	1
GO:1901658	4793	glycosyl compound catabolic process	1	1	0.48262	0.30696	0.3903	0.03138	1	1	0.6671	0.3269	0.47515	0.10427	0.20172	1	0.60837	0.43418	0.41585	0.68417	0.75354	0.77395	1	1	1	1	0.81189	0.30368	0.52031	0.32141	0.20734	1	1	0.02066	1	1	1	1	0.80627	0.53206	0.40135	0.4326	0.24917	1	0.0208	1	1	0.1001	1
GO:0016053	809	organic acid biosynthetic process	0.69579	0.1567	0.87018	0.14522	0.30308	0.29848	1	1	0.48809	0.48215	0.94309	0.89957	0.79058	1	0.76553	0.35465	0.62177	0.64808	0.91776	0.73199	0.26827	0.96129	0.14118	0.6328	0.63439	0.58864	0.24632	0.35308	0.8364	0.25899	1	0.05865	0.55759	0.60077	1	1	0.25783	0.24608	0.80848	0.36894	0.72636	0.23692	1	0.8196	0.38794	0.9767	1
GO:0046034	225	ATP metabolic process	0.08648	0.17922	0.59533	0.97063	0.08189	0.46927	0.64607	1	0.34383	0.44867	0.0331	0.63831	0.87517	1	0.00716	0.14026	0.07545	0.03894	0.00691	0.38954	0.66835	0.04719	0.40482	0.2284	0.28672	0.73336	0.18918	0.29744	0.16193	0.21355	0.40482	0.60599	0.55082	1	1	1	0.62247	0.05488	0.02877	0.2827	0.26427	0.04355	1	0.5604	0.66835	1	1
GO:0071446	551	cellular response to salicylic acid stimulus	0.36907	0.07825	0.49126	0.68312	0.03381	0.42536	0.74346	1	0.46788	0.36911	1	0.37889	0.75276	1	0.08501	0.09443	0.07312	0.2691	0.85832	0.12509	0.41833	0.47567	0.14356	0.288	0.97616	0.05705	0.92438	0.33352	0.05854	0.19841	1	0.27364	0.64946	1	1	1	0.9488	0.07536	0.91647	0.07581	0.12619	1	1	0.2867	0.41833	1	1
GO:0010941	797	regulation of cell death	0.67967	0.10832	0.58283	0.32037	0.07711	0.33669	1	0.2046	0.77147	0.29775	0.03116	0.19179	0.60074	1	0.73077	0.29749	0.69633	0.12591	0.09874	0.42199	0.49163	0.80044	0.17967	0.3246	0.90792	0.20907	0.59329	0.24361	0.0995	0.28609	1	0.19087	1	1	0.0934	1	0.84298	0.55154	0.81987	0.09187	0.0432	1	0.2549	0.3467	0.49163	0.7708	1
GO:0002682	946	regulation of immune system process	0.84309	0.10832	0.75101	0.53189	0.1404	0.53547	1	0.2046	0.89174	0.3424	0.50147	0.44908	0.60074	1	0.84568	0.57764	0.69633	0.78176	0.16696	0.57909	0.49163	0.95105	0.17967	0.3246	0.9656	0.26956	0.81652	0.29808	0.04035	0.69754	1	0.36535	1	1	0.0934	1	0.89372	0.71322	0.95759	0.03781	0.01694	0.0551	0.2549	0.7117	0.49163	0.7708	1
GO:0022622	591	root system development	0.40976	0.26134	0.57589	0.80885	0.16202	0.8449	0.572	1	0.95516	0.12818	0.33514	0.90764	0.80009	1	0.86691	0.48458	0.86029	0.33723	0.50027	0.78402	0.10553	0.83867	0.1124	1	0.28295	0.80626	0.79389	0.33654	0.07084	0.46945	1	0.69593	0.45268	1	1	1	0.19573	0.78939	0.10066	0.39574	0.15926	0.21247	1	0.8542	0.46478	0.8978	1
GO:0010466	408	negative regulation of peptidase activity	0.21117	0.05776	0.46651	0.01078	1	0.17899	1	1	0.70166	0.0111	1	0.07476	0.14699	1	0.36244	0.91997	0.58148	0.83017	0.20877	0.79403	1	0.1413	1	0.0196	1	0.15274	1	0.29587	1	1	1	0.14557	1	1	1	1	1	0.35539	1	0.33765	1	1	1	0.0609	0.08087	1	1
GO:0052547	407	regulation of peptidase activity	0.21117	0.05776	0.46651	0.01078	1	0.17899	1	1	0.70166	0.0111	1	0.07476	0.14699	1	0.36244	0.91997	0.58148	0.83017	0.20877	0.79403	1	0.1413	1	0.0196	1	0.15274	1	0.29587	1	1	1	0.14557	1	1	1	1	1	0.35539	1	0.33765	1	1	1	0.0609	0.08087	1	1
GO:0043473	832	pigmentation	0.71625	0.03925	0.0229	1	0.27761	0.64914	0.06572	1	0.04393	1	0.4271	1	0.20439	1	1	1	1	1	1	1	0.36098	1	0.0184	1	0.01873	0.29481	1	0.38413	0.21397	0.62345	1	0.56632	0.04126	1	1	1	0.03716	0.33702	1	0.26443	0.65833	0.38054	1	1	0.07305	1	1
GO:0043476	833	pigment accumulation	0.71625	0.03925	0.0229	1	0.27761	0.64914	0.06572	1	0.04393	1	0.4271	1	0.20439	1	1	1	1	1	1	1	0.36098	1	0.0184	1	0.01873	0.29481	1	0.38413	0.21397	0.62345	1	0.56632	0.04126	1	1	1	0.03716	0.33702	1	0.26443	0.65833	0.38054	1	1	0.07305	1	1
GO:0061014	4206	positive regulation of mRNA catabolic process	1	1	1	0.00884	1	1	1	1	1	0.01582	1	1	1	1	0.672	0.71456	0.6077	0.64436	1	0.62221	1	1	1	1	1	1	0.01439	0.29699	1	1	1	1	1	1	1	1	1	1	0.02462	0.33887	1	1	1	1	1	1	1
GO:0002119	1390	nematode larval development	1	1	0.35741	0.09068	1	1	1	1	0.34068	0.01582	1	1	1	1	0.25028	0.71456	0.19407	0.64436	0.24982	0.62221	1	1	1	1	0.17828	1	0.18796	0.29699	1	1	1	1	1	1	1	1	0.17542	1	0.02462	0.33887	1	1	1	1	1	1	1
GO:0002164	1393	larval development	1	1	0.35741	0.09068	1	1	1	1	0.34068	0.01582	1	1	1	1	0.25028	0.71456	0.19407	0.64436	0.24982	0.62221	1	1	1	1	0.17828	1	0.18796	0.29699	1	1	1	1	1	1	1	1	0.17542	1	0.02462	0.33887	1	1	1	1	1	1	1
GO:0006527	1646	arginine catabolic process	1	1	0.35741	0.09068	1	0.03231	1	1	0.0512	0.01582	1	1	1	1	1	0.71456	1	1	0.67152	1	1	1	1	1	1	0.20846	0.18796	0.29699	1	1	1	0.02586	1	1	1	1	0.17542	0.19172	0.2425	0.0506	1	1	1	1	1	1	1
GO:0009871	2116	jasmonic acid and ethylene-dependent systemic resistance, ethylene mediated signaling pathway	1	0.00986	0.35741	0.09068	1	1	1	1	0.34068	0.13008	1	1	1	1	0.672	0.2942	0.6077	0.22474	0.24982	0.2058	1	1	1	0.0033	1	0.20846	0.18796	0.29699	1	1	1	1	1	1	1	1	1	0.19172	0.2425	0.33887	1	1	1	1	1	1	1
GO:0010064	2184	embryonic shoot morphogenesis	1	1	0.35741	0.09068	1	1	1	1	0.34068	0.13008	1	1	1	1	0.25028	0.00523	0.19407	0.03915	0.24982	0.00217	1	1	1	1	0.17828	1	0.18796	0.29699	1	1	1	1	1	1	1	1	0.17542	1	0.2425	0.33887	1	1	1	1	1	1	1
GO:0042425	3342	choline biosynthetic process	1	1	0.35741	0.09068	1	1	1	1	0.34068	0.13008	1	1	1	1	0.25028	0.00523	0.19407	0.03915	0.24982	0.00217	1	1	1	1	0.17828	1	0.18796	0.29699	1	1	1	1	1	1	1	1	0.17542	1	0.2425	0.33887	1	1	1	1	1	1	1
GO:0043446	3448	cellular alkane metabolic process	1	1	0.05689	0.09068	1	1	1	1	0.0512	0.13008	1	1	1	1	0.25028	0.2942	0.03059	0.22474	0.04687	0.03375	1	1	1	1	0.01289	1	0.18796	0.29699	1	1	1	1	1	1	1	1	0.01246	1	0.2425	0.33887	1	1	1	1	1	1	1
GO:0043447	3449	alkane biosynthetic process	1	1	0.05689	0.09068	1	1	1	1	0.0512	0.13008	1	1	1	1	0.25028	0.2942	0.03059	0.22474	0.04687	0.03375	1	1	1	1	0.01289	1	0.18796	0.29699	1	1	1	1	1	1	1	1	0.01246	1	0.2425	0.33887	1	1	1	1	1	1	1
GO:0051016	3979	barbed-end actin filament capping	1	1	1	0.09068	0.05649	1	1	1	1	0.13008	1	1	1	1	0.672	0.2942	0.6077	0.22474	0.67152	0.2058	1	1	1	1	1	1	0.18796	0.29699	0.02694	1	1	1	1	1	1	1	1	1	0.2425	0.33887	1	1	1	1	1	1	1
GO:0051131	4005	chaperone-mediated protein complex assembly	1	1	0.05689	0.09068	1	1	1	1	0.0512	0.01582	1	1	1	1	1	0.71456	1	0.64436	0.67152	1	1	1	1	1	0.01289	1	0.18796	0.29699	1	1	1	1	1	1	1	1	0.01246	1	0.02462	0.33887	1	1	1	1	1	1	1
GO:0060211	4179	regulation of nuclear-transcribed mRNA poly(A) tail shortening	1	1	1	0.09068	1	1	1	1	1	0.13008	1	1	1	1	1	1	1	1	1	0.62221	1	1	1	1	1	1	0.18796	0.29699	1	1	1	1	1	1	1	1	1	1	0.2425	0.33887	1	1	1	1	1	1	1
GO:0061062	4207	regulation of nematode larval development	1	1	0.35741	0.09068	1	1	1	1	0.34068	0.01582	1	1	1	1	0.25028	0.71456	0.19407	0.64436	0.24982	0.62221	1	1	1	1	0.17828	1	0.18796	0.29699	1	1	1	1	1	1	1	1	0.17542	1	0.02462	0.33887	1	1	1	1	1	1	1
GO:2000123	5037	positive regulation of stomatal complex development	1	1	0.35741	0.09068	1	1	1	1	1	0.13008	1	1	1	1	0.25028	0.2942	0.6077	0.22474	0.24982	0.2058	1	1	1	1	0.17828	1	0.18796	0.29699	1	1	1	1	1	1	1	1	1	1	0.2425	0.33887	1	1	1	1	1	1	1
GO:0031539	2939	positive regulation of anthocyanin metabolic process	1	0.00986	0.35741	0.09068	0.05649	1	1	1	0.34068	0.13008	0.07296	1	1	1	0.25028	0.71456	0.6077	1	0.24982	1	1	1	0.00658	1	1	0.20846	1	0.03799	1	0.03017	1	1	1	1	1	1	1	0.19172	1	0.0506	1	0.04087	1	1	1	1	1
GO:0000256	122	allantoin catabolic process	0.03874	1	1	0.44028	1	1	1	1	0.34068	0.5147	1	1	1	1	0.25028	0.2942	0.19407	0.22474	0.24982	0.2058	0.01395	1	1	1	1	1	1	0.29699	1	1	1	1	1	1	1	1	0.17542	1	1	0.33887	1	1	1	1	1	1	1
GO:0000479	1308	endonucleolytic cleavage of tricistronic rRNA transcript (SSU-rRNA, 5.8S rRNA, LSU-rRNA)	1	1	1	0.44028	1	1	1	1	1	0.5147	1	1	1	1	1	1	1	1	0.67152	1	1	1	1	1	1	1	1	0.29699	1	1	1	1	1	1	1	1	1	1	1	0.33887	1	1	1	1	1	1	1
GO:0001845	1371	phagolysosome assembly	1	1	1	0.44028	1	1	1	1	1	0.5147	1	1	1	1	1	1	1	1	0.67152	1	1	1	1	1	1	1	1	0.29699	1	1	1	1	1	1	1	1	1	1	1	0.33887	1	1	1	1	1	1	1
GO:0002943	1426	tRNA dihydrouridine synthesis	1	1	0.35741	0.44028	1	1	1	1	0.34068	0.5147	1	1	1	1	1	0.71456	1	1	1	0.62221	1	1	1	1	1	0.20846	1	0.29699	1	1	1	1	1	1	1	1	1	0.19172	1	0.33887	1	1	1	1	1	1	1
GO:0006501	1637	C-terminal protein lipidation	1	1	1	0.44028	1	1	1	1	1	0.5147	1	1	1	1	0.672	0.2942	0.19407	0.22474	0.67152	0.2058	1	1	1	1	1	1	1	0.29699	1	1	1	1	1	1	1	1	1	1	1	0.33887	1	1	1	1	1	1	1
GO:0006529	1647	asparagine biosynthetic process	1	1	0.05689	0.44028	1	1	1	1	0.34068	0.5147	0.07296	1	1	1	0.672	0.71456	0.6077	0.64436	0.67152	1	1	1	1	1	0.17828	0.20846	1	0.29699	1	1	1	1	1	1	1	1	1	0.19172	1	0.33887	0.03312	1	1	1	1	1	1
GO:0006848	1757	pyruvate transport	1	1	1	0.09068	1	1	1	1	1	0.5147	1	1	1	1	0.04702	0.2942	0.03059	0.64436	0.04687	0.2058	1	1	1	1	1	1	1	1	1	1	1	1	1	1	1	1	1	1	1	0.33887	1	1	1	1	1	1	1
GO:0008612	1911	peptidyl-lysine modification to peptidyl-hypusine	1	1	0.35741	0.44028	1	1	1	1	0.34068	0.5147	1	1	1	1	0.672	0.2942	0.6077	1	0.04687	0.62221	1	1	1	1	1	0.20846	1	0.29699	1	1	1	1	1	1	1	1	1	0.19172	1	0.33887	1	1	1	1	1	1	1
GO:0009662	2061	etioplast organization	1	1	0.05689	0.44028	0.05649	1	1	1	0.0512	0.5147	0.07296	1	1	1	0.672	0.2942	0.19407	0.22474	0.67152	0.2058	1	1	1	1	0.17828	0.20846	1	0.29699	1	0.03017	1	1	1	1	1	1	0.17542	0.19172	1	0.33887	1	0.04087	1	1	1	1	1
GO:0009727	2076	detection of ethylene stimulus	1	1	0.35741	0.44028	0.05649	1	1	1	0.34068	0.5147	1	1	1	1	0.25028	0.06215	0.03059	0.03915	0.24982	0.03375	1	1	1	1	1	0.20846	1	0.29699	1	0.03017	1	1	1	1	1	1	1	0.19172	1	0.33887	1	1	1	1	1	1	1
GO:0010086	2200	embryonic root morphogenesis	1	1	0.35741	0.44028	1	1	1	1	0.34068	0.5147	1	1	1	1	0.672	0.71456	0.6077	1	0.67152	0.62221	1	1	1	1	1	0.20846	1	0.29699	1	1	1	1	1	1	1	1	1	0.19172	1	0.33887	1	1	1	1	1	1	1
GO:0010135	125	ureide metabolic process	0.03874	1	0.35741	0.44028	1	1	1	1	0.0512	0.5147	1	1	1	1	0.25028	0.2942	0.19407	0.22474	0.24982	0.2058	0.01395	1	1	1	1	0.20846	1	0.29699	1	1	1	1	1	1	1	1	0.17542	0.19172	1	0.33887	1	1	1	1	1	1	1
GO:0010136	126	ureide catabolic process	0.03874	1	0.35741	0.44028	1	1	1	1	0.0512	0.5147	1	1	1	1	0.25028	0.2942	0.19407	0.22474	0.24982	0.2058	0.01395	1	1	1	1	0.20846	1	0.29699	1	1	1	1	1	1	1	1	0.17542	0.19172	1	0.33887	1	1	1	1	1	1	1
GO:0015808	2496	L-alanine transport	1	1	1	0.44028	1	1	1	1	1	0.5147	1	1	1	1	1	1	1	1	0.67152	0.62221	1	1	1	1	1	1	1	0.29699	1	1	1	1	1	1	1	1	1	1	1	0.33887	1	1	1	1	1	1	1
GO:0018874	2682	benzoate metabolic process	1	1	1	0.44028	0.05649	1	1	1	1	0.5147	1	1	1	1	1	0.2942	0.6077	0.22474	0.67152	0.2058	1	1	1	1	1	1	1	0.29699	0.02694	1	1	1	1	1	1	1	1	1	1	0.33887	1	1	1	1	1	1	1
GO:0019835	2782	cytolysis	1	1	1	0.09068	1	1	1	1	1	0.5147	1	1	1	1	0.672	1	1	1	0.24982	1	1	1	1	1	1	1	1	0.03799	1	1	1	1	1	1	1	1	1	1	1	0.33887	1	1	1	1	1	1	1
GO:0030417	2843	nicotianamine metabolic process	1	1	1	0.44028	1	1	1	1	1	0.5147	1	1	1	1	0.672	0.71456	0.6077	0.64436	0.67152	0.62221	1	1	1	1	1	1	1	0.29699	1	1	1	1	1	1	1	1	1	1	1	0.33887	1	1	1	1	1	1	1
GO:0030418	2844	nicotianamine biosynthetic process	1	1	1	0.44028	1	1	1	1	1	0.5147	1	1	1	1	0.672	0.71456	0.6077	0.64436	0.67152	0.62221	1	1	1	1	1	1	1	0.29699	1	1	1	1	1	1	1	1	1	1	1	0.33887	1	1	1	1	1	1	1
GO:0032328	2996	alanine transport	1	1	1	0.44028	1	1	1	1	1	0.5147	1	1	1	1	1	1	1	1	0.67152	0.62221	1	1	1	1	1	1	1	0.29699	1	1	1	1	1	1	1	1	1	1	1	0.33887	1	1	1	1	1	1	1
GO:0033523	3113	histone H2B ubiquitination	1	1	0.35741	0.09068	1	1	1	1	0.34068	0.5147	1	1	1	1	1	1	1	1	1	1	1	1	1	1	1	0.20846	1	0.03799	1	1	1	1	1	1	1	1	1	0.19172	1	0.33887	1	1	1	1	1	1	1
GO:0034052	3140	positive regulation of plant-type hypersensitive response	1	1	1	0.44028	1	1	1	1	1	0.5147	1	1	1	1	0.672	0.2942	0.6077	0.22474	0.67152	0.2058	1	1	1	1	1	1	1	0.29699	1	1	1	1	1	1	1	1	1	1	1	0.33887	1	1	1	1	1	1	1
GO:0034059	3142	response to anoxia	1	1	1	0.44028	1	1	1	1	1	0.5147	1	1	1	1	0.25028	0.2942	0.19407	0.64436	0.24982	0.62221	1	1	1	1	1	1	1	0.29699	1	1	1	1	1	1	1	1	1	1	1	0.33887	1	1	1	1	1	1	1
GO:0034311	128	diol metabolic process	0.03874	1	1	0.44028	1	1	1	1	0.34068	0.5147	1	1	1	1	0.25028	0.06215	0.19407	0.22474	0.24982	0.03375	0.01395	1	1	1	1	0.20846	1	0.29699	1	1	1	1	1	1	1	1	0.17542	1	1	0.33887	1	1	1	1	1	1	1
GO:0034312	129	diol biosynthetic process	0.03874	1	0.00422	0.44028	1	1	1	1	0.34068	0.5147	1	1	1	1	0.25028	0.06215	0.19407	0.22474	0.24982	0.03375	0.01395	1	1	1	1	0.20846	1	0.29699	1	1	1	1	1	1	1	1	0.17542	1	1	0.33887	1	1	1	1	1	1	1
GO:0035524	3251	proline transmembrane transport	1	1	1	0.44028	1	1	1	1	1	0.5147	1	1	1	1	1	1	1	1	0.67152	0.62221	1	1	1	1	1	1	1	0.29699	1	1	1	1	1	1	1	1	1	1	1	0.33887	1	1	1	1	1	1	1
GO:0040014	3290	regulation of multicellular organism growth	1	1	0.35741	0.44028	1	1	1	1	0.34068	0.5147	1	1	1	1	0.672	0.71456	1	0.64436	0.67152	0.62221	1	1	1	1	1	0.20846	1	0.29699	1	1	1	1	1	1	1	1	1	0.19172	1	0.33887	1	1	1	1	1	1	1
GO:0045168	3567	cell-cell signaling involved in cell fate commitment	1	1	1	0.44028	1	1	1	1	1	0.5147	1	1	1	1	1	1	1	1	1	1	1	1	1	1	1	1	1	0.29699	1	1	1	1	1	1	1	1	1	1	1	0.33887	1	1	1	1	1	1	1
GO:0046620	3778	regulation of organ growth	1	1	1	0.44028	1	1	1	1	1	0.5147	1	1	1	1	1	1	1	1	1	1	1	1	1	1	1	1	1	0.29699	1	1	1	1	1	1	1	1	1	1	1	0.33887	1	1	1	1	1	1	1
GO:0046621	3779	negative regulation of organ growth	1	1	1	0.44028	1	1	1	1	1	0.5147	1	1	1	1	1	1	1	1	1	1	1	1	1	1	1	1	1	0.29699	1	1	1	1	1	1	1	1	1	1	1	0.33887	1	1	1	1	1	1	1
GO:0046836	3804	glycolipid transport	1	1	0.35741	0.44028	1	1	1	1	0.34068	0.5147	1	1	1	1	0.672	0.2942	0.6077	0.64436	0.67152	0.62221	1	1	1	1	1	0.20846	1	0.29699	1	1	1	1	1	1	1	1	1	0.19172	1	0.33887	1	1	1	1	1	1	1
GO:0071497	4386	cellular response to freezing	1	1	1	0.09068	1	0.03231	0.01313	1	0.34068	0.5147	1	0.01286	0.02613	1	0.25028	0.2942	0.6077	0.64436	0.67152	0.62221	1	1	1	1	1	1	1	0.03799	1	1	1	0.02586	1	0.00302	1	1	1	0.19172	1	0.33887	1	1	1	0.0104	1	0.0123	1
GO:0071786	4397	endoplasmic reticulum tubular network organization	1	1	1	0.44028	1	1	1	1	1	0.5147	1	1	1	1	0.672	0.71456	1	0.64436	0.67152	0.62221	1	1	1	1	1	1	1	0.29699	1	1	1	1	1	1	1	1	1	1	1	0.33887	1	1	1	1	1	1	1
GO:0072351	4417	tricarboxylic acid biosynthetic process	1	1	1	0.44028	1	1	1	1	1	0.5147	1	1	1	1	0.672	0.71456	0.6077	0.64436	0.67152	0.62221	1	1	1	1	1	1	1	0.29699	1	1	1	1	1	1	1	1	1	1	1	0.33887	1	1	1	1	1	1	1
GO:0080024	4459	indolebutyric acid metabolic process	1	1	0.35741	0.44028	1	1	1	1	0.0512	0.5147	1	1	1	1	0.672	0.06215	1	0.22474	0.67152	0.2058	1	1	1	1	1	0.20846	1	0.29699	1	1	1	1	1	1	1	1	0.17542	0.19172	1	0.33887	1	1	1	1	1	1	1
GO:0090382	4577	phagosome maturation	1	1	1	0.44028	1	1	1	1	1	0.5147	1	1	1	1	1	1	1	1	0.67152	1	1	1	1	1	1	1	1	0.29699	1	1	1	1	1	1	1	1	1	1	1	0.33887	1	1	1	1	1	1	1
GO:0090385	4578	phagosome-lysosome fusion	1	1	1	0.44028	1	1	1	1	1	0.5147	1	1	1	1	1	1	1	1	0.67152	1	1	1	1	1	1	1	1	0.29699	1	1	1	1	1	1	1	1	1	1	1	0.33887	1	1	1	1	1	1	1
GO:1901334	4760	lactone metabolic process	1	1	1	0.44028	1	1	1	1	1	0.5147	1	1	1	1	1	1	1	1	1	1	1	1	1	1	1	1	1	0.29699	1	1	1	1	1	1	1	1	1	1	1	0.33887	1	1	1	1	1	1	1
GO:1901336	4761	lactone biosynthetic process	1	1	1	0.44028	1	1	1	1	1	0.5147	1	1	1	1	1	1	1	1	1	1	1	1	1	1	1	1	1	0.29699	1	1	1	1	1	1	1	1	1	1	1	0.33887	1	1	1	1	1	1	1
GO:1901475	4778	pyruvate transmembrane transport	1	1	1	0.09068	1	1	1	1	1	0.5147	1	1	1	1	0.04702	0.2942	0.03059	0.64436	0.04687	0.2058	1	1	1	1	1	1	1	1	1	1	1	1	1	1	1	1	1	1	1	0.33887	1	1	1	1	1	1	1
GO:1901600	4786	strigolactone metabolic process	1	1	1	0.44028	1	1	1	1	1	0.5147	1	1	1	1	1	1	1	1	1	1	1	1	1	1	1	1	1	0.29699	1	1	1	1	1	1	1	1	1	1	1	0.33887	1	1	1	1	1	1	1
GO:1901601	4787	strigolactone biosynthetic process	1	1	1	0.44028	1	1	1	1	1	0.5147	1	1	1	1	1	1	1	1	1	1	1	1	1	1	1	1	1	0.29699	1	1	1	1	1	1	1	1	1	1	1	0.33887	1	1	1	1	1	1	1
GO:1903313	4924	positive regulation of mRNA metabolic process	1	1	1	1	1	1	1	1	1	0.01582	1	1	1	1	0.672	0.71456	0.6077	0.64436	1	0.62221	1	1	1	1	1	1	0.01439	0.29699	1	1	1	1	1	1	1	1	1	1	0.02462	0.33887	1	1	1	1	1	1	1
GO:1902531	4886	regulation of intracellular signal transduction	1	1	0.24279	0.36168	0.19873	1	1	1	0.50012	0.22373	0.29	1	1	1	0.99254	0.80004	0.96776	0.86646	0.99245	0.89418	1	1	1	1	1	0.56306	0.55767	0.34832	0.32285	0.35422	1	1	1	1	1	1	1	0.07356	0.33523	0.32628	0.38172	0.44883	1	1	1	1	1
GO:0008361	49	regulation of cell size	0.01283	0.20435	0.00472	0.00325	0.2232	1	0.17793	1	0.00356	0.00028	0.10953	1	0.33342	1	0.00854	6.6e-07	0.00558	3.3e-08	0.00839	6.8e-07	0.00409	0.44307	0.1413	1	0.00042	0.07691	3.2e-06	0.90826	0.12966	0.37304	1	1	0.13755	1	1	1	0.01114	0.10386	1.2e-07	0.75154	0.18031	0.13209	1	1	0.18862	1	1
GO:0017004	2620	cytochrome complex assembly	1	1	0.92973	0.64728	1	1	1	1	1	0.57778	1	1	1	1	0.36244	0.30612	0.21975	0.15999	0.10487	0.24824	1	1	1	1	1	0.75429	1	0.32982	1	1	1	1	1	1	1	1	1	1	1	0.20525	1	1	1	1	1	1	1
GO:0009581	675	detection of external stimulus	0.49491	0.15744	0.86133	0.32548	0.63409	0.43329	1	1	0.82517	0.47369	0.73014	1	0.36731	1	0.82107	0.60632	0.87861	0.73265	0.88728	0.53607	1	0.35509	0.10788	1	0.96645	0.55583	0.68689	0.22379	1	0.41115	1	0.36428	1	1	1	1	0.96438	0.48303	0.68855	0.36663	1	0.51394	1	1	1	0.1928	1
GO:0042631	676	cellular response to water deprivation	0.49491	1	0.86133	0.59798	0.26264	0.10936	1	1	0.92008	0.90291	0.13967	0.00142	1	1	0.00913	0.09183	0.00039	0.13869	0.03243	0.2197	1	0.35509	1	1	0.84943	0.75862	1	0.12458	0.37633	0.41115	0.10788	0.36428	1	1	1	1	0.84239	0.8792	0.99179	0.52357	0.44138	0.16061	0.0419	0.014	1	1	1
GO:0071462	677	cellular response to water stimulus	0.49491	1	0.86133	0.59798	0.26264	0.10936	1	1	0.92008	0.90291	0.13967	1	1	1	1	0.09183	1	0.13869	0.03243	0.2197	1	0.35509	1	1	0.84943	0.75862	1	0.12458	0.37633	0.41115	0.10788	0.36428	1	1	1	1	0.84239	0.8792	0.99179	0.52357	0.44138	0.16061	0.0419	0.014	1	1	1
GO:0050790	216	regulation of catalytic activity	0.08075	0.68259	0.29401	0.02875	0.21403	0.0803	0.78362	1	0.5572	0.0117	0.4863	0.43581	0.58298	1	0.32975	0.33558	0.10073	0.30257	0.16926	0.35235	0.02128	0.55398	1	0.3176	0.10642	0.92823	0.12364	0.29987	0.37607	0.26846	0.03798	0.34745	0.69256	1	1	1	0.13037	0.81061	0.22466	0.10188	0.18427	0.8565	1	0.3352	0.47787	0.7619	1
GO:0019321	612	pentose metabolic process	0.43668	1	0.57531	0.04282	1	0.37947	1	1	0.34875	0.08735	1	0.17139	1	1	0.09337	0.29264	0.00503	0.33844	0.00239	0.13943	1	0.30828	1	1	0.77325	0.4199	0.02667	0.36378	1	1	1	0.31657	1	1	1	1	0.29093	0.58441	0.03873	0.51123	1	1	1	0.141	1	1	1
GO:0008219	783	cell death	0.66711	0.05155	0.67565	0.4321	0.12521	0.50425	1	0.2448	0.76274	0.49865	0.0447	0.28116	0.73355	1	0.55524	0.43953	0.78669	0.29481	0.14717	0.18973	0.32456	0.88173	0.24292	0.0784	0.98946	0.09993	0.67973	0.30272	0.19411	0.27125	1	0.31812	1	1	0.1134	1	0.93786	0.35146	0.91342	0.14831	0.05114	0.29942	0.303	0.4436	0.60116	0.8359	1
GO:0140352	771	export from cell	0.64678	0.22973	0.0451	0.34167	0.78386	1	1	1	0.02834	0.20122	0.58925	1	1	1	0.91902	0.55914	0.96755	0.62199	0.94912	0.69205	0.30924	1	1	0.0833	0.8918	0.07448	0.44251	0.39222	0.51294	1	1	1	1	1	1	1	0.49935	0.1774	0.77363	0.4588	0.58819	0.66686	1	1	1	1	1
GO:0010648	2409	negative regulation of cell communication	1	1	0.54581	0.44973	0.78386	1	1	1	0.72243	0.37198	0.58925	1	1	1	0.97064	0.98711	0.99621	0.99486	0.99157	0.9334	1	1	1	1	1	0.48488	0.78607	0.27016	0.51294	1	1	1	1	1	1	1	0.99379	0.1774	0.40774	0.4588	0.58819	0.66686	1	1	1	1	1
GO:0023057	2804	negative regulation of signaling	1	1	0.54581	0.44973	0.78386	1	1	1	0.72243	0.37198	0.58925	1	1	1	0.97064	0.98711	0.99621	0.99486	0.99157	0.9334	1	1	1	1	1	0.48488	0.78607	0.27016	0.51294	1	1	1	1	1	1	1	0.99379	0.1774	0.40774	0.4588	0.58819	0.66686	1	1	1	1	1
GO:0046165	304	alcohol biosynthetic process	0.13393	1	0.55043	0.58242	0.28546	1	1	0.0604	0.39849	0.1112	0.43703	1	1	1	0.40338	0.28555	0.2527	0.39232	0.29828	0.14023	0.0104	1	1	1	0.7252	0.31057	0.89816	0.29179	0.0578	1	1	1	1	1	0.0264	1	0.73223	0.22557	0.93929	0.51653	0.0943	1	1	1	1	1	1
GO:0048767	567	root hair elongation	0.38361	0.10733	0.03054	1.2e-07	0.10942	0.55427	9.3e-05	1	0.00866	5.5e-07	0.01042	0.52137	1.8e-05	1	5.1e-06	1.7e-12	3.4e-05	5.1e-13	3.3e-05	1.1e-08	0.55052	0.41967	0.05298	1	0.19633	0.05625	3.3e-12	0.44464	0.01903	0.82519	1	0.43567	2e-05	1	1	1	0.03858	0.07911	1.3e-09	0.29551	0.00294	0.41705	1	0.4487	7.7e-08	1	1
GO:0090558	759	plant epidermis development	0.63085	0.25662	0.63789	0.16978	0.14823	0.83938	1	1	1	0.10005	0.91835	0.67628	0.06981	1	0.63399	0.86332	0.89638	0.82962	0.51227	0.97933	0.2602	0.94347	0.10996	1	0.73977	0.95366	0.10463	0.40869	0.02266	0.79763	1	0.6885	1	1	1	1	0.56027	0.99583	0.68302	0.19464	0.09542	0.86656	1	0.5603	1	0.5901	1
GO:1902904	4906	negative regulation of supramolecular fiber organization	1	1	0.43919	0.03117	0.18421	1	1	1	0.40969	0.06691	1	1	1	1	0.23869	0.05526	0.58363	0.02347	0.23791	0.16644	1	1	1	1	1	0.18693	0.0311	0.33306	0.09118	1	1	1	1	1	1	1	0.49102	0.52536	0.06282	0.40649	1	1	1	1	1	1	1
GO:0000478	1307	endonucleolytic cleavage involved in rRNA processing	1	1	0.43919	0.29094	1	1	1	1	0.04251	0.06691	1	1	1	1	0.69894	0.9236	0.82274	0.86249	0.00856	0.6101	1	1	1	1	0.14267	1	0.5176	0.33306	1	1	1	1	1	1	1	1	0.13869	0.16191	0.06282	0.40649	1	1	1	1	1	1	1
GO:0042775	3366	mitochondrial ATP synthesis coupled electron transport	1	1	1	1	1	1	1	1	1	0.18967	1	1	1	1	0.09996	0.54468	0.14882	0.39948	0.03294	0.35766	1	1	1	1	1	0.5589	1	1	1	1	1	1	1	1	1	1	1	0.52536	0.24083	0.40649	1	1	1	1	1	1	1
GO:0043068	3398	positive regulation of programmed cell death	1	1	1	0.29094	1	1	1	1	1	0.69962	1	1	1	1	0.88893	0.54468	0.58363	0.39948	0.69811	0.35766	1	1	1	1	1	1	1	0.10814	1	1	1	1	1	1	1	1	1	1	1	0.40649	1	1	1	1	1	1	1
GO:2000762	5074	regulation of phenylpropanoid metabolic process	1	1	0.78742	0.29094	0.18421	1	1	1	0.7674	0.69962	0.23299	1	1	1	0.03314	0.3162	0.05259	0.65011	0.00856	0.06113	1	1	1	1	1	0.5589	1	0.10814	0.09118	1	1	1	1	1	1	1	1	0.52536	1	0.40649	0.11123	1	1	1	1	1	1
GO:0045859	3624	regulation of protein kinase activity	1	1	0.31539	0.35625	0.45397	0.58254	1	1	0.83493	0.59553	0.59442	0.29118	1	1	0.69262	0.90948	0.80509	0.94272	0.95426	0.96468	1	1	1	1	0.9946	0.31697	0.62938	0.28044	0.51627	0.55718	1	0.50182	1	1	1	1	1	0.18383	0.84701	0.34738	0.59167	0.67034	1	0.2428	1	1	1
GO:0009112	482	nucleobase metabolic process	0.29949	1	0.16911	0.73523	1	1	1	1	1	0.7328	0.49471	1	1	1	0.24313	0.51609	0.1123	0.86039	0.14244	0.82058	0.11886	1	1	1	0.82952	1	1	0.36091	1	1	1	1	1	1	1	1	0.51055	1	1	0.2767	0.26174	1	1	1	1	1	1
GO:0046653	3782	tetrahydrofolate metabolic process	1	1	0.26248	0.24215	1	1	1	1	0.09426	0.22224	1	1	1	1	0.06044	0.10782	0.13154	0.00485	0.1301	0.02878	1	1	1	1	0.11543	0.76826	0.36427	0.35367	1	1	1	1	1	1	1	1	0.02801	0.73585	0.50704	0.22676	1	1	1	1	1	1	1
GO:0009451	1024	RNA modification	0.90817	1	0.09211	0.98477	0.98093	0.96453	1	1	0.89822	0.95802	0.94572	1	0.93222	1	0.99925	1	0.99442	1	0.98671	1	0.4122	1	1	1	0.00483	0.268	0.56402	0.9475	1	0.81469	0.48889	1	1	1	1	1	0.89027	0.75549	0.93315	0.19151	1	0.6015	1	1	1	1	1
GO:0009408	25	response to heat	0.00419	0.54905	0.00939	0.18432	0.31101	0.48396	0.28244	1	0.00113	0.00215	0.03794	0.64659	0.88094	0.1242	0.00655	0.0221	0.19338	0.12435	0.00633	0.0057	0.30678	0.004	0.41181	1	0.0188	0.13867	0.65146	0.10617	0.6406	0.22482	1	0.34415	0.1934	1	1	1	0.0011	0.1517	0.38416	0.0029	0.7498	0.00597	1	0.5686	1	0.6306	1
GO:0009073	54	aromatic amino acid family biosynthetic process	0.01429	0.21028	1e-05	0.52489	0.74979	1	1	1	0.00508	0.21583	1	1	1	1	6.8e-10	2.4e-09	1.3e-10	5.5e-11	1.7e-10	6.9e-12	0.00447	0.45364	0.14557	1	9.7e-08	0.45471	0.71649	0.40882	1	0.51799	1	1	1	1	1	1	0.03468	0.05746	0.95823	0.02228	1	1	1	1	1	1	1
GO:0009106	215	lipoate metabolic process	0.08071	0.11227	0.23271	0.19229	0.50285	1	1	1	0.01728	0.08739	1	1	1	1	0.00091	5.7e-05	9e-05	3.3e-05	0.0009	7.8e-07	0.15532	0.26282	0.07629	1	0.0262	0.93977	0.44232	0.21514	1	0.30798	1	1	1	1	1	1	0.18853	0.03654	0.63331	0.04186	1	1	1	1	1	1	1
GO:0006352	1562	DNA-templated transcription, initiation	1	1	0.38822	0.47612	1	1	1	1	0.52133	0.1585	1	1	0.27256	1	0.26338	0.41487	0.18567	0.94323	0.16835	0.13648	1	1	1	1	0.67676	0.28933	0.91811	0.21514	1	1	1	1	1	1	1	1	0.66733	0.45638	0.40348	0.18797	1	1	1	1	1	0.1383	1
GO:0006906	1780	vesicle fusion	1	1	0.23271	0.64445	1	1	0.14687	1	0.52133	0.70104	1	1	0.27256	1	0.51172	0.86881	0.95339	0.79635	0.76237	0.91856	1	1	1	1	0.90557	0.05298	0.91811	0.38068	1	1	1	1	0.1152	1	1	1	0.90155	0.23646	0.96449	0.3316	1	1	1	1	0.15532	1	1
GO:0009199	562	ribonucleoside triphosphate metabolic process	0.37799	1	0.38822	0.8684	0.50285	1	1	1	0.52133	0.60961	1	1	1	1	0.05599	0.29635	0.10979	0.41066	0.05546	0.46815	0.15532	1	1	1	0.0784	0.93977	0.03341	0.21514	1	0.30798	1	1	1	1	1	1	1	1	0.03965	0.18797	1	1	1	1	1	1	1
GO:0009201	560	ribonucleoside triphosphate biosynthetic process	0.37799	1	0.38822	0.8684	0.50285	1	1	1	0.52133	0.60961	1	1	1	1	0.05599	0.29635	0.10979	0.41066	0.05546	0.46815	0.15532	1	1	1	0.0784	0.93977	0.03341	0.21514	1	0.30798	1	1	1	1	1	1	1	1	0.03965	0.18797	1	1	1	1	1	1	1
GO:0046903	776	secretion	0.65374	0.23356	0.05249	0.37095	1	1	1	1	0.01716	0.15954	0.86918	1	1	1	0.89646	0.51837	0.95291	0.66085	0.93258	0.64071	0.31411	1	1	0.0848	0.89991	0.08221	0.46059	0.41551	1	1	1	1	1	1	1	1	0.32013	0.19037	0.62557	0.48455	1	0.67379	1	1	1	1	1
GO:0034440	3178	lipid oxidation	1	0.38043	0.80691	0.16492	0.93977	1	1	1	0.43852	0.79492	0.97428	0.02397	1	1	0.75898	0.31719	0.95943	0.64512	0.69907	0.99487	1	1	1	0.1474	0.43918	1	0.85189	0.08659	1	0.77235	1	1	1	1	1	1	0.00927	1	0.89638	0.71092	1	0.86682	1	0.0136	1	1	1
GO:0010101	621	post-embryonic root morphogenesis	0.44774	1	0.09219	0.05445	0.5827	1	1	1	0.06842	0.18219	0.31085	1	1	1	0.82363	0.56563	0.83098	0.38838	0.61813	0.77658	0.19029	1	1	1	0.3237	0.12376	0.1873	0.12987	0.33663	1	1	1	1	1	1	1	0.54143	0.03473	0.21283	0.37591	0.3972	0.46588	1	1	1	1	1
GO:0010102	622	lateral root morphogenesis	0.44774	1	0.09219	0.05445	0.5827	1	1	1	0.06842	0.18219	0.31085	1	1	1	0.82363	0.56563	0.83098	0.38838	0.61813	0.77658	0.19029	1	1	1	0.3237	0.12376	0.1873	0.12987	0.33663	1	1	1	1	1	1	1	0.54143	0.03473	0.21283	0.37591	0.3972	0.46588	1	1	1	1	1
GO:1901136	269	carbohydrate derivative catabolic process	0.11754	0.13836	0.60937	0.28711	0.21458	0.01301	0.18016	1	0.38219	0.40563	0.31085	0.01604	0.3283	1	0.12083	0.16327	0.28789	0.38838	0.64057	0.42126	0.19029	0.31703	1	1	0.78923	0.44562	0.59281	0.23982	0.33663	0.36894	1	0.05847	0.14192	1	1	1	0.78098	0.19878	0.57856	0.37591	0.3972	0.46588	0.0304	1	1	0.1699	1
GO:0065009	324	regulation of molecular function	0.14679	0.70969	0.37569	0.09537	0.22977	0.13977	0.82968	1	0.81147	0.03368	0.52849	0.51074	0.67955	1	0.40764	0.09677	0.76821	0.06119	0.20113	0.1871	0.03635	0.65134	1	0.3572	0.18351	0.90951	0.21604	0.30551	0.48287	0.21327	0.05413	0.45106	0.74434	1	1	1	0.27621	0.91636	0.33932	0.14407	0.27942	0.80018	1	0.4015	0.55492	0.8097	1
GO:0009838	2106	abscission	1	0.08768	0.91117	0.38298	1	1	0.1152	1	0.97888	0.41391	1	1	1	1	0.56297	0.69781	0.22928	0.47414	0.70796	0.56313	1	1	0.05932	1	1	0.62905	0.56639	0.38066	1	1	1	1	0.09	1	1	1	1	0.86069	0.71991	0.29643	1	1	1	1	1	1	1
GO:0016104	2560	triterpenoid biosynthetic process	1	1	0.08594	0.57184	0.0994	0.26228	1	1	0.06749	0.58929	0.1526	1	1	1	0.09282	0.04975	0.03159	0.11606	0.16659	0.08443	1	1	1	1	0.83771	0.0169	0.85458	0.38066	0.22345	0.24698	0.05932	1	1	1	1	1	0.52532	0.04071	0.92362	0.29643	0.26794	0.32051	1	1	1	1	1
GO:0045333	486	cellular respiration	0.3015	1	0.015	0.64065	0.4825	0.06404	1	0.0527	0.00948	0.4279	0.15928	0.05071	0.52487	1	0.4019	0.21487	0.84189	0.89645	0.15046	0.94442	1	0.15789	1	1	0.08708	0.03509	0.81824	0.60677	1	0.21043	1	0.03688	1	1	1	0.03044	0.01025	0.1742	0.65533	0.02619	0.61193	0.11079	1	0.0345	1	0.2941	1
GO:0043604	1078	amide biosynthetic process	0.97114	0.83129	0.43774	0.18354	0.68755	0.98061	1	1	0.7233	0.11293	0.55766	0.90214	0.9914	1	0.12876	0.5468	0.05843	0.63582	0.81911	0.48271	0.7118	0.9895	1	0.4472	0.76461	0.57705	0.77374	0.39288	0.52203	0.78844	1	0.94719	1	1	1	1	0.94169	0.14089	0.12938	0.23864	0.51006	0.8584	1	0.8472	1	0.8919	1
GO:0046189	781	phenol-containing compound biosynthetic process	0.66368	0.1105	0.70501	0.86123	0.11631	1	1	1	0.92261	0.91387	0.06868	1	0.78443	1	0.10226	0.59666	0.17788	0.46836	0.45619	0.1935	0.19269	1	0.05466	1	0.66837	0.66013	0.97827	0.47696	0.07184	0.52615	1	1	1	1	1	1	0.92071	0.75929	0.99849	0.32728	0.12788	0.21677	1	1	0.55688	1	1
GO:0043549	3464	regulation of kinase activity	1	1	0.33999	0.38574	0.46358	0.58938	1	1	0.84953	0.62816	0.60462	0.29579	1	1	0.72923	0.9262	0.8303	0.95309	0.96319	0.97135	1	1	1	1	0.99511	0.33718	0.64581	0.30134	0.52288	0.56396	1	0.50835	1	1	1	1	1	0.197	0.85817	0.37187	0.59853	0.6772	1	0.2468	1	1	1
GO:0044270	690	cellular nitrogen compound catabolic process	0.52026	0.60175	0.55405	0.47552	0.90875	0.353	0.70715	1	0.61668	0.23907	0.68989	0.69955	1	0.1421	0.97654	0.69653	0.96176	0.99352	0.98982	0.73513	0.13731	0.83038	0.45856	1	0.96757	0.10071	0.36553	0.52376	0.4574	1	1	0.21835	1	0.24503	1	1	0.93193	0.19982	0.23116	0.46024	0.81701	0.53115	1	0.6216	1	1	1
GO:0007029	1809	endoplasmic reticulum organization	1	1	1	0.13369	1	1	1	1	1	0.22693	1	1	1	1	0.29119	0.02675	0.38409	0.03552	0.0491	0.08386	1	1	1	1	1	1	0.54209	0.12709	1	1	1	1	1	1	1	1	1	1	0.26639	0.44175	1	1	1	1	1	1	1
GO:0031330	309	negative regulation of cellular catabolic process	0.13774	0.03649	0.20222	0.13369	1	1	1	1	0.44507	0.46216	1	1	1	1	0.01458	0.08021	0.00554	0.03552	0.01448	0.02704	0.05132	1	0.02447	1	0.15964	0.58396	0.17476	0.36475	1	1	1	1	1	1	1	1	0.515	0.54998	0.64721	0.44175	1	1	1	1	1	1	1
GO:0042548	3348	regulation of photosynthesis, light reaction	1	1	0.20222	0.33026	1	1	1	1	0.1797	0.46216	0.03135	1	1	1	0.09605	0.12406	0.50332	0.31948	0.09577	0.07055	1	1	1	1	0.15964	0.58396	0.54209	0.36475	1	1	1	1	1	1	1	1	0.15527	0.54998	0.64721	0.44175	0.11869	0.1449	1	1	1	1	1
GO:0000578	1313	embryonic axis specification	1	1	0.47564	0.62085	1	1	1	1	0.44507	0.46216	1	1	1	1	0.91105	0.19327	0.97012	0.1037	0.91068	0.86673	1	1	1	1	1	0.20804	1	0.36475	1	1	1	1	1	1	1	1	1	0.18073	1	0.17734	1	1	1	1	1	1	1
GO:0006206	1501	pyrimidine nucleobase metabolic process	1	1	1	0.62085	1	1	1	1	1	0.73615	1	1	1	1	0.51404	0.81162	0.38409	0.97932	0.51303	0.86673	1	1	1	1	1	1	1	0.36475	1	1	1	1	1	1	1	1	1	1	1	0.44175	1	1	1	1	1	1	1
GO:0010506	2382	regulation of autophagy	1	1	0.80969	0.62085	1	1	1	1	0.79042	0.73615	1	1	1	1	0.13368	0.60542	0.07265	0.45656	0.2903	0.41219	1	1	1	1	1	0.58396	1	0.36475	1	1	1	1	1	1	1	1	1	0.54998	1	0.44175	1	1	1	1	1	1	1
GO:0042773	3365	ATP synthesis coupled electron transport	1	1	1	1	1	1	1	1	1	0.22693	1	1	1	1	0.13368	0.60542	0.18691	0.45656	0.0491	0.41219	1	1	1	1	1	0.58396	1	1	1	1	1	1	1	1	1	1	1	0.54998	0.26639	0.44175	1	1	1	1	1	1	1
GO:0140053	4681	mitochondrial gene expression	1	1	1	0.62085	1	1	1	1	0.05357	0.02635	1	1	1	1	0.13368	0.37767	0.07265	0.24252	0.13311	0.41219	1	1	1	1	1	0.58396	1	0.36475	1	1	1	1	1	1	1	1	0.03094	0.54998	0.07475	0.17734	1	1	1	1	1	1	1
GO:0010304	2295	PSII associated light-harvesting complex II catabolic process	1	1	0.28674	0.05204	0.31495	0.19239	1	1	0.74318	0.12477	0.3891	1	1	1	0.00028	0.00322	0.00091	0.00056	0.00112	0.00031	1	1	1	1	0.03371	1	0.14279	0.17169	1	0.18066	1	0.15671	1	1	1	1	0.34795	1	0.25178	0.2488	1	0.23772	1	1	1	1	1
GO:0090174	4546	organelle membrane fusion	1	1	0.24897	0.66476	1	1	0.1497	1	0.54021	0.72201	1	1	0.27737	1	0.54397	0.8852	0.95941	0.81651	0.7856	0.92835	1	1	1	1	0.9101	0.05761	0.92227	0.3979	1	1	1	1	0.11746	1	1	1	0.9062	0.24784	0.96688	0.34967	1	1	1	1	0.15829	1	1
GO:1901699	4803	cellular response to nitrogen compound	1	1	0.89916	0.66476	0.15735	1	1	1	0.87546	0.84249	0.60526	1	1	1	0.41226	0.70003	0.1256	0.70674	0.41049	0.6358	1	1	1	1	1	0.53186	0.92227	0.3979	0.2847	0.31327	1	1	1	1	1	1	1	0.46998	0.96688	0.53441	0.33848	1	1	1	1	1	1
GO:0045861	413	negative regulation of proteolysis	0.21893	0.06009	0.49433	0.01401	1	0.18572	1	1	0.72308	0.01486	1	0.07775	0.15262	1	0.24685	0.84286	0.42542	0.7045	0.1301	0.65439	1	0.14674	1	0.0204	1	0.1667	1	0.355	1	1	1	0.15115	1	1	1	1	1	0.37436	1	0.40248	1	1	1	0.0633	0.0841	1	1
GO:0006066	550	alcohol metabolic process	0.3649	1	0.6618	0.34313	0.21013	0.83666	0.50706	0.1007	0.32826	0.12556	0.59102	1	0.76789	1	0.64073	0.18649	0.69391	0.73648	0.97071	0.3897	0.04129	1	1	1	0.81569	0.36225	0.87726	0.38815	0.06232	0.81541	1	0.76432	0.41819	1	0.0445	1	0.80064	0.24616	0.80489	0.48848	0.2785	0.89991	1	1	0.53916	1	1
GO:0000289	1268	nuclear-transcribed mRNA poly(A) tail shortening	1	1	1	0.13788	1	1	1	1	1	0.19366	0.09036	1	1	1	0.75179	0.79137	1	0.72537	1	0.29573	1	1	1	1	1	1	0.22915	0.35628	1	1	1	1	1	1	1	1	1	1	0.29332	0.40385	1	0.05082	1	1	1	1	1
GO:0000291	1270	nuclear-transcribed mRNA catabolic process, exonucleolytic	1	1	1	0.13788	1	1	1	1	1	0.19366	1	1	1	1	0.35284	0.40729	0.68954	0.72537	1	0.70383	1	1	1	1	1	1	0.22915	0.35628	1	1	1	1	1	1	1	1	1	1	0.29332	0.40385	1	1	1	1	1	1	1
GO:0034330	3167	cell junction organization	1	1	0.42468	0.13788	1	1	1	1	0.40589	0.19366	1	1	1	1	0.35284	0.12456	0.28033	0.0814	0.01401	0.0709	1	1	1	1	0.21764	1	0.22915	0.35628	1	1	1	1	1	1	1	1	0.21425	1	0.29332	0.40385	1	1	1	1	1	1	1
GO:0045216	3570	cell-cell junction organization	1	1	0.42468	0.13788	1	1	1	1	0.40589	0.19366	1	1	1	1	0.35284	0.12456	0.28033	0.0814	0.01401	0.0709	1	1	1	1	0.21764	1	0.22915	0.35628	1	1	1	1	1	1	1	1	0.21425	1	0.29332	0.40385	1	1	1	1	1	1	1
GO:0070071	4232	proton-transporting two-sector ATPase complex assembly	1	1	1	0.13788	1	1	1	1	1	0.19366	1	1	1	1	0.09644	0.12456	0.28033	0.0814	0.35226	0.70383	1	1	1	1	1	1	0.22915	0.35628	1	1	1	1	1	1	1	1	1	1	0.29332	0.40385	1	1	1	1	1	1	1
GO:0009635	2051	response to herbicide	1	1	0.08833	0.51588	2.9e-05	1	1	1	0.07981	0.59496	0.00338	1	1	1	0.01407	0.02054	0.06467	0.01099	0.35226	0.0709	1	1	1	1	1	0.02869	1	0.35628	0.00045	0.03757	1	1	1	1	1	1	1	0.02415	1	0.40385	0.04123	0.05082	1	1	1	1	1
GO:0000098	1158	sulfur amino acid catabolic process	1	1	0.42468	0.51588	1	1	1	1	1	0.59496	1	1	1	1	0.75179	1	0.68954	1	0.35226	0.70383	1	1	1	1	1	0.2534	1	0.35628	1	1	1	1	1	1	1	1	1	1	1	0.40385	1	1	1	1	1	1	1
GO:0000255	158	allantoin metabolic process	0.04818	1	1	0.51588	1	1	1	1	0.40589	0.59496	1	1	1	1	0.35284	0.40729	0.28033	0.3203	0.35226	0.29573	0.0174	1	1	1	1	1	1	0.35628	1	1	1	1	1	1	1	1	0.21425	1	1	0.40385	1	1	1	1	1	1	1
GO:0006021	1450	inositol biosynthetic process	1	1	1	0.51588	0.07011	1	1	1	1	0.59496	0.09036	1	1	0.0021	0.35284	0.40729	0.28033	0.3203	0.75134	0.29573	1	1	1	1	1	1	1	0.35628	0.03356	1	1	1	1	1	1	1	1	1	1	0.40385	0.04123	1	1	1	1	1	1
GO:0006557	9	S-adenosylmethioninamine biosynthetic process	0.00094	0.01231	0.42468	0.13788	1	1	1	1	0.07981	0.59496	1	1	1	1	0.75179	0.79137	0.68954	0.3203	0.75134	0.70383	0.0174	0.03122	0.00822	1	0.21764	1	0.22915	0.35628	1	1	1	1	1	1	1	1	0.02012	1	1	0.40385	1	1	1	1	1	1	1
GO:0006559	1665	L-phenylalanine catabolic process	1	1	0.42468	0.51588	1	1	1	1	0.40589	0.59496	0.09036	1	1	1	0.09644	0.02054	0.06467	0.0814	0.09616	0.0709	1	1	1	1	1	0.2534	1	0.35628	1	1	1	1	1	1	1	1	1	0.23361	1	0.40385	1	0.05082	1	1	1	1	1
GO:0006768	1732	biotin metabolic process	1	1	1	0.51588	1	1	1	1	1	0.59496	1	1	1	1	1	1	1	1	1	1	1	1	1	1	1	1	1	0.35628	1	1	1	1	1	1	1	1	1	1	1	0.40385	1	1	1	1	1	1	1
GO:0007040	1814	lysosome organization	1	1	1	0.51588	1	1	1	1	1	0.59496	1	1	1	1	1	0.79137	1	1	0.75134	1	1	1	1	1	1	1	1	0.35628	1	1	1	1	1	1	1	1	1	1	1	0.40385	1	1	1	1	1	1	1
GO:0007094	1833	mitotic spindle assembly checkpoint	1	1	1	0.51588	1	1	1	1	1	0.59496	1	1	1	1	1	1	1	1	1	1	1	1	1	1	1	1	1	0.35628	1	1	1	1	1	1	1	1	1	1	1	0.40385	1	1	1	1	1	1	1
GO:0009102	1937	biotin biosynthetic process	1	1	1	0.51588	1	1	1	1	1	0.59496	1	1	1	1	1	1	1	1	1	1	1	1	1	1	1	1	1	0.35628	1	1	1	1	1	1	1	1	1	1	1	0.40385	1	1	1	1	1	1	1
GO:0009200	1975	deoxyribonucleoside triphosphate metabolic process	1	1	0.08833	0.51588	1	1	1	1	0.07981	0.0347	1	1	1	1	0.75179	0.79137	0.68954	0.72537	0.75134	1	1	1	1	1	0.0208	1	1	0.35628	1	1	1	1	1	1	1	1	0.02012	1	0.29332	0.07892	1	1	1	1	1	1	1
GO:0009399	2021	nitrogen fixation	1	1	0.42468	0.51588	0.00201	1	1	1	0.07981	0.59496	0.00338	1	1	1	0.75179	0.79137	0.68954	0.72537	0.75134	0.70383	1	1	1	1	1	0.2534	1	0.35628	0.00045	1	1	1	1	1	1	1	0.21425	0.23361	1	0.40385	0.00069	1	1	1	1	1	1
GO:0009745	2081	sucrose mediated signaling	1	1	1	0.13788	1	1	1	1	1	0.59496	1	1	1	1	1	0.79137	1	0.72537	1	0.70383	1	1	1	1	1	1	1	0.05982	1	1	1	1	1	1	1	1	1	1	1	0.40385	1	1	1	1	1	1	1
GO:0009803	2093	cinnamic acid metabolic process	1	1	0.42468	0.51588	1	1	1	1	0.40589	0.59496	1	1	1	1	0.01407	0.02054	0.00787	0.01099	0.01401	0.00899	1	1	1	1	0.21764	1	1	0.35628	1	1	1	1	1	1	1	1	0.21425	1	1	0.40385	1	1	1	1	1	1	1
GO:0009819	2098	drought recovery	1	1	0.08833	0.51588	1	1	1	1	0.07981	0.59496	1	1	1	1	0.09644	0.02054	0.28033	0.0814	0.09616	0.0709	1	1	1	1	0.21764	0.2534	1	0.35628	1	1	1	1	1	1	1	1	0.21425	0.23361	1	0.40385	1	1	1	1	1	1	1
GO:0010344	2309	seed oilbody biogenesis	1	1	0.08833	0.51588	1	1	1	1	9.4e-06	0.59496	1	1	1	1	1	1	1	1	0.75134	1	1	1	1	1	1	0.02869	1	0.35628	1	1	1	1	1	1	1	1	1	3.7e-07	1	0.40385	1	1	1	1	1	1	1
GO:0018410	2680	C-terminal protein amino acid modification	1	1	1	0.51588	1	1	1	1	1	0.59496	1	1	1	1	0.75179	0.40729	0.28033	0.3203	0.75134	0.29573	1	1	1	1	1	1	1	0.35628	1	1	1	1	1	1	1	1	1	1	1	0.40385	1	1	1	1	1	1	1
GO:0031577	2945	spindle checkpoint	1	1	1	0.51588	1	1	1	1	1	0.59496	1	1	1	1	1	1	1	1	1	1	1	1	1	1	1	1	1	0.35628	1	1	1	1	1	1	1	1	1	1	1	0.40385	1	1	1	1	1	1	1
GO:0032511	3032	late endosome to vacuole transport via multivesicular body sorting pathway	1	1	1	0.51588	1	1	1	1	1	0.59496	1	1	1	1	0.75179	1	1	1	1	1	1	1	1	1	1	1	1	0.35628	1	1	1	1	1	1	1	1	1	1	1	0.40385	1	1	1	1	1	1	1
GO:0032527	3033	protein exit from endoplasmic reticulum	1	1	0.42468	0.51588	1	1	1	1	1	0.19366	1	1	1	1	0.35284	0.12456	0.28033	0.3203	0.09616	0.29573	1	1	1	1	1	0.2534	1	0.35628	1	1	1	1	1	1	1	1	1	1	0.29332	0.40385	1	1	1	1	1	1	1
GO:0033046	3066	negative regulation of sister chromatid segregation	1	1	1	0.51588	1	1	1	1	1	0.59496	1	1	1	1	1	1	1	1	1	1	1	1	1	1	1	1	1	0.35628	1	1	1	1	1	1	1	1	1	1	1	0.40385	1	1	1	1	1	1	1
GO:0033047	3067	regulation of mitotic sister chromatid segregation	1	1	1	0.51588	1	1	1	1	1	0.59496	1	1	1	1	1	1	1	1	1	1	1	1	1	1	1	1	1	0.35628	1	1	1	1	1	1	1	1	1	1	1	0.40385	1	1	1	1	1	1	1
GO:0033048	3068	negative regulation of mitotic sister chromatid segregation	1	1	1	0.51588	1	1	1	1	1	0.59496	1	1	1	1	1	1	1	1	1	1	1	1	1	1	1	1	1	0.35628	1	1	1	1	1	1	1	1	1	1	1	0.40385	1	1	1	1	1	1	1
GO:0033108	3070	mitochondrial respiratory chain complex assembly	1	1	1	0.51588	1	1	1	1	1	0.59496	1	1	1	1	1	0.79137	1	0.72537	0.75134	1	1	1	1	1	1	1	1	0.35628	1	1	1	1	1	1	1	1	1	1	1	0.40385	1	1	1	1	1	1	1
GO:0033358	3093	UDP-L-arabinose biosynthetic process	1	1	0.42468	0.51588	1	1	1	1	0.40589	0.59496	1	1	1	1	0.75179	0.79137	0.68954	0.72537	0.35226	0.70383	1	1	1	1	1	0.2534	1	0.35628	1	1	1	1	1	1	1	1	1	0.23361	1	0.40385	1	1	1	1	1	1	1
GO:0035264	3223	multicellular organism growth	1	1	0.42468	0.51588	1	1	1	1	0.40589	0.59496	0.09036	1	1	1	0.35284	0.40729	1	0.3203	0.75134	0.70383	1	1	1	1	1	0.2534	1	0.35628	1	1	1	1	1	1	1	1	1	0.23361	1	0.40385	1	0.05082	1	1	1	1	1
GO:0042754	3361	negative regulation of circadian rhythm	1	5.9e-05	0.00973	0.13788	0.07011	1	1	1	0.07981	0.59496	0.09036	1	1	1	0.75179	0.40729	0.28033	0.3203	0.35226	0.29573	1	1	2.6e-05	1	0.0208	0.2534	0.22915	0.35628	1	0.03757	1	1	1	1	1	1	0.21425	0.23361	1	0.40385	1	0.05082	1	1	1	1	1
GO:0042938	3383	dipeptide transport	1	1	1	0.51588	1	1	1	1	1	0.59496	1	1	1	1	0.35284	0.79137	0.68954	0.72537	0.75134	0.70383	1	1	1	1	1	1	1	0.35628	1	1	1	1	1	1	1	1	1	1	1	0.40385	1	1	1	1	1	1	1
GO:0043162	3414	ubiquitin-dependent protein catabolic process via the multivesicular body sorting pathway	1	1	1	0.51588	1	1	1	1	1	0.59496	1	1	1	1	0.75179	1	1	1	1	1	1	1	1	1	1	1	1	0.35628	1	1	1	1	1	1	1	1	1	1	1	0.40385	1	1	1	1	1	1	1
GO:0043328	3433	protein transport to vacuole involved in ubiquitin-dependent protein catabolic process via the multivesicular body sorting pathway	1	1	1	0.51588	1	1	1	1	1	0.59496	1	1	1	1	0.75179	1	1	1	1	1	1	1	1	1	1	1	1	0.35628	1	1	1	1	1	1	1	1	1	1	1	0.40385	1	1	1	1	1	1	1
GO:0045227	3572	capsule polysaccharide biosynthetic process	1	1	0.42468	0.51588	1	1	1	1	0.40589	0.59496	1	1	1	1	0.75179	0.79137	0.68954	0.72537	0.35226	0.70383	1	1	1	1	1	0.2534	1	0.35628	1	1	1	1	1	1	1	1	1	0.23361	1	0.40385	1	1	1	1	1	1	1
GO:0045230	3573	capsule organization	1	1	0.42468	0.51588	1	1	1	1	0.40589	0.59496	1	1	1	1	0.75179	0.79137	0.68954	0.72537	0.35226	0.70383	1	1	1	1	1	0.2534	1	0.35628	1	1	1	1	1	1	1	1	1	0.23361	1	0.40385	1	1	1	1	1	1	1
GO:0045740	3600	positive regulation of DNA replication	1	1	1	0.51588	1	1	1	1	1	0.59496	1	1	1	1	0.75179	1	0.68954	1	0.75134	1	1	1	1	1	1	1	1	0.35628	1	1	1	1	1	1	1	1	1	1	1	0.40385	1	1	1	1	1	1	1
GO:0045841	3620	negative regulation of mitotic metaphase/anaphase transition	1	1	1	0.51588	1	1	1	1	1	0.59496	1	1	1	1	1	1	1	1	1	1	1	1	1	1	1	1	1	0.35628	1	1	1	1	1	1	1	1	1	1	1	0.40385	1	1	1	1	1	1	1
GO:0046499	1182	S-adenosylmethioninamine metabolic process	1	0.01231	0.42468	0.13788	1	1	1	1	0.07981	0.59496	1	1	1	1	0.75179	0.79137	0.68954	0.3203	0.75134	0.70383	0.0174	0.03122	1	1	0.21764	1	0.22915	0.35628	1	1	1	1	1	1	1	1	0.02012	1	1	0.40385	1	1	1	1	1	1	1
GO:0051985	4117	negative regulation of chromosome segregation	1	1	1	0.51588	1	1	1	1	1	0.59496	1	1	1	1	1	1	1	1	1	1	1	1	1	1	1	1	1	0.35628	1	1	1	1	1	1	1	1	1	1	1	0.40385	1	1	1	1	1	1	1
GO:0071173	4330	spindle assembly checkpoint	1	1	1	0.51588	1	1	1	1	1	0.59496	1	1	1	1	1	1	1	1	1	1	1	1	1	1	1	1	1	0.35628	1	1	1	1	1	1	1	1	1	1	1	0.40385	1	1	1	1	1	1	1
GO:0071174	4331	mitotic spindle checkpoint	1	1	1	0.51588	1	1	1	1	1	0.59496	1	1	1	1	1	1	1	1	1	1	1	1	1	1	1	1	1	0.35628	1	1	1	1	1	1	1	1	1	1	1	0.40385	1	1	1	1	1	1	1
GO:0071493	157	cellular response to UV-B	0.04818	1	0.42468	0.51588	0.07011	0.04023	1	1	0.40589	0.19366	0.09036	0.01605	1	1	0.75179	1	0.28033	1	0.09616	1	0.0174	1	1	1	0.21764	1	1	0.35628	1	0.03757	1	0.03222	1	1	1	1	0.21425	1	1	0.07892	1	0.05082	1	0.013	1	1	1
GO:0080170	4511	hydrogen peroxide transmembrane transport	1	1	0.42468	0.51588	1	1	1	1	0.40589	0.0347	1	1	1	1	0.75179	0.12456	0.68954	0.3203	0.75134	0.70383	1	1	1	1	1	0.2534	1	0.35628	1	1	1	1	1	1	1	1	1	0.23361	0.29332	0.07892	1	1	1	1	1	1	1
GO:0098657	4644	import into cell	1	1	1	0.51588	1	1	1	1	1	0.59496	1	1	1	1	1	0.79137	1	0.72537	0.75134	0.70383	1	1	1	1	1	1	1	0.35628	1	1	1	1	1	1	1	1	1	1	1	0.40385	1	1	1	1	1	1	1
GO:0098739	4652	import across plasma membrane	1	1	1	0.51588	1	1	1	1	1	0.59496	1	1	1	1	1	0.79137	1	0.72537	0.75134	0.70383	1	1	1	1	1	1	1	0.35628	1	1	1	1	1	1	1	1	1	1	1	0.40385	1	1	1	1	1	1	1
GO:1900425	4717	negative regulation of defense response to bacterium	1	1	0.08833	0.51588	0.07011	1	1	1	0.07981	0.59496	0.09036	1	1	1	0.09644	0.79137	0.06467	0.72537	0.09616	0.29573	1	1	1	1	1	0.02869	1	0.35628	0.03356	1	1	1	1	1	1	1	1	0.02415	1	0.40385	0.04123	1	1	1	1	1	1
GO:1901000	4736	regulation of response to salt stress	1	1	1	0.51588	1	1	1	1	1	0.59496	1	1	1	1	0.35284	0.79137	1	0.72537	1	0.70383	1	1	1	1	1	1	1	0.35628	1	1	1	1	1	1	1	1	1	1	1	0.40385	1	1	1	1	1	1	1
GO:1902100	4850	negative regulation of metaphase/anaphase transition of cell cycle	1	1	1	0.51588	1	1	1	1	1	0.59496	1	1	1	1	1	1	1	1	1	1	1	1	1	1	1	1	1	0.35628	1	1	1	1	1	1	1	1	1	1	1	0.40385	1	1	1	1	1	1	1
GO:1902222	4865	erythrose 4-phosphate/phosphoenolpyruvate family amino acid catabolic process	1	1	0.42468	0.51588	1	1	1	1	0.40589	0.59496	0.09036	1	1	1	0.09644	0.02054	0.06467	0.0814	0.09616	0.0709	1	1	1	1	1	0.2534	1	0.35628	1	1	1	1	1	1	1	1	1	0.23361	1	0.40385	1	0.05082	1	1	1	1	1
GO:1905819	4982	negative regulation of chromosome separation	1	1	1	0.51588	1	1	1	1	1	0.59496	1	1	1	1	1	1	1	1	1	1	1	1	1	1	1	1	1	0.35628	1	1	1	1	1	1	1	1	1	1	1	0.40385	1	1	1	1	1	1	1
GO:2000816	5077	negative regulation of mitotic sister chromatid separation	1	1	1	0.51588	1	1	1	1	1	0.59496	1	1	1	1	1	1	1	1	1	1	1	1	1	1	1	1	1	0.35628	1	1	1	1	1	1	1	1	1	1	1	0.40385	1	1	1	1	1	1	1
GO:0018958	610	phenol-containing compound metabolic process	0.43107	0.1218	0.80075	0.84882	0.02545	1	1	1	0.95621	0.94134	0.04098	1	0.80381	1	0.24267	0.34419	0.12838	0.69731	0.42202	0.27699	0.21059	0.78999	0.06069	1	0.73754	0.73646	0.98639	0.40329	0.02549	0.28533	1	1	1	1	1	1	0.94495	0.8186	0.99926	0.36127	0.14895	0.11037	1	1	0.57848	1	1
GO:0006413	1589	translational initiation	1	1	0.21212	0.0334	1	1	1	1	0.09556	0.01336	1	1	1	1	0.92954	0.28637	0.88459	0.35889	0.68238	0.25949	1	1	1	1	0.3204	0.31224	0.37911	0.19308	1	1	1	1	1	1	1	1	0.30625	0.12979	0.07663	0.48608	1	1	1	1	1	1	1
GO:0042743	557	hydrogen peroxide metabolic process	0.37328	0.64485	0.28571	0.63432	0.52564	0.2479	0.01119	1	0.3769	0.70703	0.3839	0.38584	1	1	0.21157	0.4956	0.58733	0.64654	0.30096	0.74079	0.76946	0.25588	0.49835	1	0.77115	0.09645	0.61338	0.33434	0.2651	0.86768	1	0.1321	0.13605	1	1	1	0.9894	0.38613	0.89286	0.26378	0.0583	0.52274	1	0.2925	1	1	1
GO:0009607	479	response to biotic stimulus	0.29858	0.38008	0.42459	0.03036	0.11061	0.21265	0.96793	0.5775	0.27343	0.41264	0.19308	0.08735	0.79544	0.5222	0.14569	0.23735	0.38632	0.26271	0.20444	0.01624	0.23323	0.06235	0.29991	0.7411	0.86884	0.24995	0.2356	0.31073	0.40278	0.08746	0.78416	0.13159	0.93866	0.65337	0.3087	1	0.30082	0.39403	0.63824	0.78443	0.42812	0.15559	0.0763	0.2733	0.71873	0.7811	1
GO:0071407	506	cellular response to organic cyclic compound	0.31599	0.10935	0.20612	0.60066	0.07892	0.53886	0.79371	1	0.21284	0.23053	1	0.45127	0.82112	1	0.09228	0.18306	0.06159	0.46722	0.8791	0.25714	0.22717	0.57467	0.18086	0.3257	0.94424	0.01114	0.75744	0.43319	0.10103	0.28905	1	0.36833	0.70367	1	1	1	0.84777	0.03096	0.91933	0.15978	0.20219	1	1	0.3486	0.4939	1	1
GO:0012501	882	programmed cell death	0.77346	0.04155	0.77466	0.51853	0.14922	0.44241	1	0.2299	0.85737	0.52472	0.11728	0.24689	0.68825	1	0.52633	0.65951	0.82189	0.64384	0.15128	0.62884	0.56219	0.85562	0.21893	0.0693	0.97464	0.26266	0.75687	0.33606	0.15521	0.38422	1	0.26849	1	1	0.1059	1	0.88055	0.65483	0.93134	0.14582	0.07933	0.51109	0.2853	0.408	0.56219	0.814	1
GO:0019319	327	hexose biosynthetic process	0.14873	0.39326	0.05558	0.08795	0.35311	0.50949	1	1	0.04968	0.01509	0.09726	0.49223	1	1	0.04633	0.06082	0.00916	0.03811	0.04578	0.03294	1	0.14469	1	0.1587	0.17533	0.02769	0.18062	0.30205	0.76072	0.21198	1	0.39484	1	1	1	1	1	0.07426	0.23379	0.30623	0.82861	0.02141	1	0.4218	1	1	1
GO:0000038	1236	very long-chain fatty acid metabolic process	1	0.16786	0.08212	0.1183	0.02213	0.00035	1	1	0.02839	0.09401	0.01261	0.21337	0.38801	1	0.00146	0.00013	9e-05	0.00245	1.5e-06	0.00238	1	1	0.11525	1	0.00861	0.79898	0.08068	0.43381	0.09034	0.10944	1	0.00012	1	1	1	1	0.00772	0.53843	0.37723	0.1071	1	0.00102	1	0.1763	1	0.2053	1
GO:0016045	2545	detection of bacterium	1	1	0.7902	0.72616	0.32486	1	1	1	0.76201	0.67453	0.40059	1	1	1	0.01737	0.01465	0.18474	0.02804	0.32508	0.04896	1	1	1	1	1	0.45831	1	0.40095	0.16846	1	1	1	1	1	1	1	1	0.41158	1	0.27128	1	0.24564	1	1	1	1	1
GO:0098543	4640	detection of other organism	1	1	0.7902	0.72616	0.32486	1	1	1	0.76201	0.67453	0.40059	1	1	1	0.01737	0.01465	0.18474	0.02804	0.32508	0.04896	1	1	1	1	1	0.45831	1	0.40095	0.16846	1	1	1	1	1	1	1	1	0.41158	1	0.27128	1	0.24564	1	1	1	1	1
GO:0008104	980	protein localization	0.87012	0.15231	0.83735	0.06527	0.99647	0.99483	0.99416	0.5271	0.97841	0.16459	1	0.86868	0.9906	0.4737	0.98832	0.98913	0.99999	0.99839	0.46927	0.99938	0.60031	0.91537	0.22157	0.3476	0.9599	0.62252	0.10679	0.11506	0.88636	0.99721	0.92338	0.98982	0.98098	1	0.2745	1	0.65193	0.59085	0.03302	0.65604	0.80412	0.9093	0.6182	0.9094	0.90201	0.9919	0.1926
GO:0072594	477	establishment of protein localization to organelle	0.28897	0.74738	0.03825	0.01176	1	0.98955	0.84043	1	0.00535	0.16587	0.99997	0.8342	0.97469	1	0.99973	1	1	1	0.97375	1	0.29843	0.45371	0.60022	1	0.75628	0.6109	0.42204	0.30637	1	1	0.60022	1	0.75686	1	1	1	0.18457	0.03457	0.73244	0.04287	0.99069	1	1	0.766	0.85775	1	1
GO:0051555	4067	flavonol biosynthetic process	1	1	0.51062	0.16022	6.7e-05	0.12317	1	1	0.47923	0.26582	0.26153	1	1	1	0.17198	0.01237	0.43611	0.01557	0.3444	0.01127	1	1	1	1	1	0.22937	0.19338	0.39584	0.00016	0.11536	1	0.09954	1	1	1	1	1	0.19986	0.29193	0.47581	1	0.15378	1	1	1	1	1
GO:0051553	4065	flavone biosynthetic process	1	1	0.51062	0.16022	1	0.12317	1	1	0.47923	0.26582	0.26153	1	1	1	0.17198	0.01237	0.43611	0.01557	0.3444	0.01127	1	1	1	1	1	0.22937	0.19338	0.39584	1	0.11536	1	0.09954	1	1	1	1	1	0.19986	0.29193	0.47581	1	0.15378	1	1	1	1	1
GO:0000469	1305	cleavage involved in rRNA processing	1	1	0.51062	0.3695	1	1	1	1	0.06603	0.11028	1	1	1	1	0.78553	0.95432	0.87653	0.9086	1	0.70433	1	1	1	1	0.17695	1	0.56533	0.39584	1	1	1	1	1	1	1	1	0.17219	0.19986	0.08759	0.47581	1	1	1	1	1	1	1
GO:0006022	322	aminoglycan metabolic process	0.14623	0.03888	0.82963	0.16022	1	1	0.05152	1	0.47923	0.26582	1	1	1	1	0.17198	0.11061	1	0.1353	0.67092	0.25188	1	0.09654	1	1	1	0.6076	0.56533	0.14712	1	1	1	1	0.03994	1	1	1	1	0.19986	0.6709	0.20332	1	1	1	1	1	1	1
GO:0043467	3456	regulation of generation of precursor metabolites and energy	1	1	0.07825	0.3695	1	1	1	1	0.06603	0.26582	0.03539	1	1	1	0.15819	0.19988	0.60668	0.4116	0.15777	0.1189	1	1	1	1	0.03844	0.6076	0.56533	0.39584	1	1	1	1	1	1	1	1	0.03678	0.57332	0.29193	0.47581	0.12609	0.15378	1	1	1	1	1
GO:0051017	3980	actin filament bundle assembly	1	1	0.07825	0.3695	1	1	1	1	0.06603	0.26582	1	1	1	1	0.06987	0.11061	0.43611	0.01557	0.17128	0.25188	1	1	1	1	1	0.01084	0.56533	0.39584	1	1	1	1	1	1	1	1	0.53785	0.04685	0.6709	0.20332	1	1	1	1	1	1	1
GO:0061572	4214	actin filament bundle organization	1	1	0.07825	0.3695	1	1	1	1	0.06603	0.26582	1	1	1	1	0.06987	0.11061	0.43611	0.01557	0.17128	0.25188	1	1	1	1	1	0.01084	0.56533	0.39584	1	1	1	1	1	1	1	1	0.53785	0.04685	0.6709	0.20332	1	1	1	1	1	1	1
GO:1900424	4716	regulation of defense response to bacterium	1	1	0.23083	0.3695	0.20761	1	1	1	0.06603	0.50747	0.26153	1	1	1	0.34538	0.66091	0.43611	0.51167	0.17128	0.25188	1	1	1	1	1	0.0587	0.56533	0.39584	0.10352	1	1	1	1	1	1	1	0.53785	0.04685	0.6709	0.47581	0.12609	1	1	1	1	1	1
GO:0033500	3109	carbohydrate homeostasis	1	1	0.82963	0.65676	0.20761	1	1	1	0.47923	0.76882	1	1	1	1	0.34538	0.66091	0.43611	0.29126	0.3444	0.46562	1	1	1	1	1	0.6076	1	0.39584	1	0.11536	1	1	1	1	1	1	0.53785	0.57332	1	0.47581	1	1	1	1	1	1	1
GO:0006474	1623	N-terminal protein amino acid acetylation	1	1	0.82963	0.65676	1	1	1	1	0.81117	0.26582	1	1	1	1	0.78553	0.43894	0.67907	0.7416	0.56924	0.46562	1	1	1	1	1	0.6076	1	0.39584	1	1	1	1	1	1	1	1	1	0.57332	1	0.06479	1	1	1	1	1	1	1
GO:0036294	318	cellular response to decreased oxygen levels	0.14623	1	0.82963	0.65676	1	1	0.05152	1	0.81117	0.26582	1	1	0.10054	1	0.78553	0.24287	0.67907	0.29126	0.92866	0.70433	0.05465	1	1	1	1	0.6076	1	0.39584	1	1	1	1	0.03994	1	1	1	1	0.57332	1	0.06479	1	1	1	1	0.05465	1	1
GO:0044766	3528	multi-organism transport	1	1	0.07825	0.65676	1	1	1	1	0.06603	0.76882	1	1	1	1	0.92899	0.8464	0.87653	0.98403	0.92866	0.88992	1	1	1	1	0.54421	0.0587	1	0.39584	1	1	1	1	1	1	1	1	0.53785	0.04685	1	0.47581	1	1	1	1	1	1	1
GO:0046794	3797	transport of virus	1	1	0.07825	0.65676	1	1	1	1	0.06603	0.76882	1	1	1	1	0.92899	0.8464	0.87653	0.98403	0.92866	0.88992	1	1	1	1	0.54421	0.0587	1	0.39584	1	1	1	1	1	1	1	1	0.53785	0.04685	1	0.47581	1	1	1	1	1	1	1
GO:0071453	319	cellular response to oxygen levels	0.14623	1	0.82963	0.65676	1	1	0.05152	1	0.81117	0.26582	1	1	0.10054	1	0.78553	0.24287	0.67907	0.29126	0.92866	0.70433	0.05465	1	1	1	1	0.6076	1	0.39584	1	1	1	1	0.03994	1	1	1	1	0.57332	1	0.06479	1	1	1	1	0.05465	1	1
GO:0072523	321	purine-containing compound catabolic process	0.14623	1	0.82963	0.65676	1	0.12317	1	1	0.47923	0.76882	1	1	1	1	0.17198	0.24287	0.22802	0.7416	0.3444	0.46562	0.05465	1	1	1	1	0.6076	1	0.39584	1	1	1	0.09954	1	1	1	1	0.53785	0.57332	1	0.47581	1	1	1	1	1	1	1
GO:1902579	4893	multi-organism localization	1	1	0.07825	0.65676	1	1	1	1	0.06603	0.76882	1	1	1	1	0.92899	0.8464	0.87653	0.98403	0.92866	0.88992	1	1	1	1	0.54421	0.0587	1	0.39584	1	1	1	1	1	1	1	1	0.53785	0.04685	1	0.47581	1	1	1	1	1	1	1
GO:0045935	390	positive regulation of nucleobase-containing compound metabolic process	0.20203	1	0.66401	0.92538	0.70722	0.98273	0.80469	1	0.05634	0.0848	0.89745	0.79791	0.83537	1	0.93654	1	0.90035	1	0.93666	1	0.02711	0.81733	1	1	0.01739	0.06142	0.98827	0.39257	0.96576	0.31292	1	0.96074	1	0.31187	1	1	0.76474	0.4068	0.93688	0.25218	0.77879	0.8844	1	0.7254	1	0.4462	1
GO:0016197	231	endosomal transport	0.08953	0.11886	0.62909	0.24502	1	1	1	1	0.75608	0.62309	1	1	1	1	0.90295	0.91293	0.96938	0.75531	0.97882	0.94489	0.1642	0.27676	0.08087	1	0.91854	0.3284	0.73852	0.13475	1	1	1	1	1	1	1	1	0.69957	0.74943	0.86516	0.38601	1	1	1	1	1	1	1
GO:0009142	575	nucleoside triphosphate biosynthetic process	0.3962	1	0.28246	0.90661	0.52414	1	1	1	0.39185	0.31043	1	1	1	1	0.09306	0.39399	0.16087	0.50308	0.09227	0.55712	0.1642	1	1	1	0.03413	0.94949	0.04322	0.25778	1	0.32374	1	1	1	1	1	1	0.73905	1	0.01935	0.12321	1	1	1	1	1	1	1
GO:0000097	1157	sulfur amino acid biosynthetic process	1	1	0.0132	0.04858	1	1	1	1	1	0.04627	1	1	0.18156	1	0.24836	0.40345	0.58153	0.50999	0.48684	0.3902	1	0.35738	1	1	0.04394	0.11008	0.26075	0.34448	1	0.47442	1	0.34144	0.05323	0.22667	1	1	0.19783	0.23196	0.32348	0.29976	1	0.86713	1	1	0.02982	1	1
GO:0071398	1067	cellular response to fatty acid	0.96067	0.19083	0.52075	0.5088	0.32624	0.74676	0.2898	1	0.38321	0.27266	0.08509	1	0.88568	1	0.18929	0.08699	0.08654	0.05009	0.70662	0.04196	0.68347	1	0.41774	0.2369	0.91252	0.15875	0.67946	0.39592	0.17914	0.71141	1	0.6284	0.56576	0.21946	1	1	0.84061	0.11845	0.59767	0.1879	0.13652	0.2468	1	1	1	0.6375	1
GO:0044003	3504	modulation by symbiont of host process	1	1	0.02239	0.07388	1	1	1	1	1	0.16818	1	0.08668	1	1	0.36763	0.49228	0.98807	0.79789	0.84573	0.95903	1	1	1	1	0.04286	0.21054	0.05106	0.42424	1	1	1	1	1	1	1	1	0.04061	0.17503	0.11462	0.52848	1	1	1	0.0707	1	1	1
GO:0098581	4641	detection of external biotic stimulus	1	1	0.8069	0.74917	0.33462	1	1	1	0.77964	0.70312	0.41185	1	1	1	0.02381	0.02074	0.2143	0.03693	0.36632	0.06191	1	1	1	1	1	0.47737	1	0.42424	0.17413	1	1	1	1	1	1	1	1	0.42977	1	0.29408	1	0.25348	1	1	1	1	1
GO:0006555	1167	methionine metabolic process	1	1	0.01946	0.02704	0.83876	1	1	1	1	0.01978	0.90722	1	0.56435	1	0.25488	0.50431	0.62861	0.57476	0.48169	0.44842	1	1	1	1	0.07711	0.0982	0.01084	0.36315	0.57556	1	1	1	1	1	1	1	1	0.32138	0.02011	0.24479	0.65247	1	1	1	0.35644	1	1
GO:0009064	1212	glutamine family amino acid metabolic process	1	1	0.06547	0.45206	0.63072	0.39958	1	1	0.00984	0.49432	0.72768	0.02501	1	1	0.65565	0.63194	0.72425	0.5783	0.14003	0.69695	0.23472	0.38323	1	1	0.1562	0.08589	0.5425	0.46192	1	0.44203	1	0.08813	1	1	1	1	0.28702	0.01139	0.75889	0.32946	0.43615	1	1	0.1806	1	1	1
GO:1901361	721	organic cyclic compound catabolic process	0.56803	0.62246	0.63146	0.46585	0.61816	0.39209	0.72728	1	0.68355	0.22268	0.19451	0.71979	1	0.1497	0.94028	0.53592	0.90322	0.97464	0.97046	0.57611	0.15451	0.85117	0.47749	1	0.98088	0.11393	0.37425	0.50619	0.49415	0.8986	1	0.24776	1	0.25724	1	1	0.95709	0.21147	0.2627	0.3983	0.84056	0.04935	1	0.6424	1	1	1
GO:0006722	1720	triterpenoid metabolic process	1	1	0.11903	0.45909	0.11326	0.28028	1	1	0.0948	0.66838	0.17252	1	1	1	0.08544	0.09371	0.02714	0.18147	0.15209	0.07326	1	1	1	1	0.85998	0.02418	0.87566	0.24522	0.23923	0.26413	0.06398	1	1	1	1	1	0.56781	0.05422	0.93801	0.35669	0.28625	0.3415	1	1	1	1	1
GO:0046351	521	disaccharide biosynthetic process	0.32669	0.09445	0.80423	0.64357	0.44135	1	1	1	0.77082	0.20561	0.53166	1	1	1	0.00118	0.00417	0.06867	0.05349	0.00852	0.17841	0.13118	1	0.06398	1	0.57744	0.90374	0.87566	0.43931	0.23923	1	1	1	1	1	1	1	0.56781	0.8813	0.75925	0.09239	0.28625	1	1	1	1	1	1
GO:0019318	668	hexose metabolic process	0.47989	0.58538	0.96752	0.63908	0.6044	0.80109	1	1	0.95681	0.1562	0.2431	0.69553	1	1	0.03243	0.00976	0.53821	0.18851	0.0313	0.07707	1	0.40383	1	0.2616	0.90338	0.09141	0.68302	0.35058	0.71131	0.52613	1	0.68973	1	1	1	1	1	0.18577	0.60644	0.24329	0.59031	0.17629	1	0.6176	1	1	1
GO:0051338	4040	regulation of transferase activity	1	1	0.40282	0.46026	0.48717	0.60603	1	1	0.88154	0.60826	0.62928	0.30717	1	1	0.57847	0.89754	0.67831	0.92322	0.90759	0.9478	1	1	1	1	0.99618	0.3882	0.68484	0.35514	0.53901	0.58046	1	0.52431	1	1	1	1	1	0.2315	0.88312	0.31697	0.61521	0.69372	1	0.2567	1	1	1
GO:0048583	970	regulation of response to stimulus	0.86403	0.16642	0.80818	0.41942	0.19188	0.57415	0.94857	0.3509	0.95925	0.44068	0.69203	0.78101	0.83404	1	0.96637	0.61987	0.99189	0.71423	0.94114	0.60921	0.59604	0.91919	0.17083	0.5233	0.99931	0.18983	0.71597	0.25936	0.13792	0.49944	1	0.34161	0.89839	1	0.169	1	0.9966	0.46852	0.70359	0.27914	0.19475	0.06852	0.4263	0.9045	0.59604	0.9381	1
GO:0002376	710	immune system process	0.54306	0.04719	0.9545	0.60466	0.02479	0.79718	0.92039	0.3297	0.99239	0.46099	0.18364	0.74375	0.90771	0.2902	0.53366	0.31871	0.96268	0.9108	0.7949	0.39737	0.3139	0.7588	0.1457	0.1407	0.99055	0.57673	0.81595	0.37323	0.09857	0.08877	1	0.61305	0.87953	1	0.1575	1	0.90412	0.98206	0.92262	0.11094	0.03845	0.03956	0.4021	0.8862	0.78346	0.9238	1
GO:0006006	757	glucose metabolic process	0.62491	0.55809	1	0.48176	0.696	0.74983	1	1	1	0.3039	0.26948	0.65582	1	1	0.0461	0.01992	0.00054	0.00763	0.04532	0.00567	1	0.34005	1	0.2381	1	0.05042	0.44231	0.3344	0.89468	0.45464	1	0.63176	1	1	1	1	1	0.17897	0.54337	0.38296	0.76205	0.12391	1	0.5777	1	1	1
GO:0044403	1020	biological process involved in symbiotic interaction	0.90346	0.01116	0.79522	0.27298	0.27931	0.66881	1	0.238	0.79775	0.40778	0.89756	0.26527	0.71331	1	0.61308	0.8196	0.99564	0.94785	0.42006	0.73595	0.30713	0.87026	0.0614	0.0742	0.9713	0.17116	0.7051	0.44337	0.08333	0.79986	1	0.49127	1	1	0.1099	1	0.86172	0.65858	0.73212	0.22827	0.0433	0.12266	0.2949	0.4273	0.5835	0.8261	1
GO:0098542	638	defense response to other organism	0.4566	0.20155	0.59355	0.04971	0.35346	0.38453	0.78278	0.4834	0.31234	0.32063	0.50033	0.12589	0.77223	0.4323	0.67489	0.98006	0.91261	0.41482	0.3641	0.40625	0.4905	0.03527	0.16477	0.6448	0.89702	0.21915	0.49016	0.27209	0.51036	0.19777	1	0.14493	0.85825	0.56072	0.2465	1	0.2512	0.51324	0.68959	0.72678	0.56892	0.00856	0.1912	0.2542	0.68558	0.7834	1
GO:0051346	418	negative regulation of hydrolase activity	0.22662	0.06242	0.52141	0.0179	1	0.19239	1	1	0.74318	0.01946	1	0.08074	0.15822	1	0.45217	0.94686	0.65726	0.87511	0.28474	0.84432	1	0.15214	1	0.0212	1	0.18101	1	0.40916	1	1	1	0.15671	1	1	1	1	1	0.3931	1	0.46097	1	1	1	0.0658	0.08731	1	1
GO:0045037	3550	protein import into chloroplast stroma	1	1	0.02639	0.01974	1	1	1	1	0.23295	0.0486	1	1	1	1	0.00247	0.0598	0.0007	0.02364	0.00245	0.01732	1	1	1	1	0.00095	1	0.0092	0.4262	1	1	1	1	1	1	1	1	0.1894	0.59546	0.02369	0.50857	1	1	1	1	1	1	1
GO:0006525	1644	arginine metabolic process	1	1	0.2601	0.18847	1	0.13035	1	1	0.17923	0.13598	1	1	1	1	0.99126	0.49866	0.98129	0.56404	0.94318	0.90932	1	1	1	1	0.56607	0.25084	0.21224	0.4262	1	1	1	0.10543	1	1	1	1	0.55963	0.18002	0.31735	0.23008	1	1	1	1	1	1	1
GO:0051552	4064	flavone metabolic process	1	1	0.54402	0.18847	1	0.13035	1	1	0.51207	0.30577	0.2754	1	1	1	0.21414	0.0201	0.48679	0.02364	0.39902	0.01732	1	1	1	1	1	0.25084	0.21224	0.4262	1	0.12212	1	0.10543	1	1	1	1	1	0.21921	0.31735	0.50857	1	0.16257	1	1	1	1	1
GO:0051554	4066	flavonol metabolic process	1	1	0.54402	0.18847	1	0.13035	1	1	0.51207	0.30577	0.2754	1	1	1	0.21414	0.0201	0.48679	0.02364	0.39902	0.01732	1	1	1	1	1	0.25084	0.21224	0.4262	1	0.12212	1	0.10543	1	1	1	1	1	0.21921	0.31735	0.50857	1	0.16257	1	1	1	1	1
GO:0009895	332	negative regulation of catabolic process	0.15463	0.04126	0.2601	0.18847	1	1	1	1	0.51207	0.5507	1	1	1	1	0.03441	0.14618	1	0.07021	0.03419	0.05469	0.05797	1	0.02769	1	0.19454	0.6299	0.21224	0.4262	1	1	1	1	1	1	1	1	0.55963	0.59546	0.693	0.50857	1	1	1	1	1	1	1
GO:0006119	1481	oxidative phosphorylation	1	1	1	1	1	1	1	1	1	0.30577	1	1	1	1	0.09468	0.49866	0.12389	0.34144	0.03419	0.29803	1	1	1	1	1	0.6299	1	1	1	1	1	1	1	1	1	1	1	0.59546	0.31735	0.50857	1	1	1	1	1	1	1
GO:0009937	2134	regulation of gibberellic acid mediated signaling pathway	1	1	0.54402	0.68989	1	1	1	1	0.82986	0.30577	1	1	1	1	0.82043	0.99516	0.89737	0.98767	0.81976	0.90932	1	1	1	1	1	0.25084	1	0.4262	1	1	1	1	1	1	1	1	1	0.59546	0.31735	0.50857	1	1	1	1	1	1	1
GO:0033365	507	protein localization to organelle	0.31719	0.75882	0.09122	0.01485	1	0.99104	0.84999	1	1	0.20711	0.99998	0.84393	0.97764	1	0.9998	1	1	0.99999	0.96633	1	0.31584	0.47884	0.61238	1	0.81547	0.7006	0.41628	0.34842	1	1	0.61238	1	0.76817	1	1	1	0.24268	0.05905	0.74081	0.05614	0.99205	1	1	0.7772	0.86679	1	1
GO:0019676	2768	ammonia assimilation cycle	1	1	0.01794	0.03581	1	1	1	1	0.11205	0.06097	1	1	1	1	0.00406	0.00655	0.00195	0.02701	0.15835	0.02235	1	1	1	1	0.03022	0.29579	0.03362	0.41058	1	1	1	1	1	1	1	1	0.25125	0.27333	0.05625	0.46245	1	1	1	1	1	1	1
GO:0033319	3086	UDP-D-xylose metabolic process	1	1	0.12352	0.03581	1	1	1	1	0.11205	1	1	1	1	1	1	1	1	1	1	1	1	1	1	1	1	0.04143	0.03362	0.41058	1	1	1	1	1	1	1	1	0.25125	0.27333	1	0.46245	1	1	1	1	1	1	1
GO:0033320	3087	UDP-D-xylose biosynthetic process	1	1	0.12352	0.03581	1	1	1	1	0.11205	0.00843	1	1	1	1	0.00406	0.00038	0.00195	0.00014	0.00404	0.00231	1	1	1	1	1	0.04143	0.03362	0.41058	1	1	1	1	1	1	1	1	0.25125	0.27333	0.00516	0.46245	1	1	1	1	1	1	1
GO:0000050	1238	urea cycle	1	1	0.48492	0.18891	1	1	1	1	0.11205	0.26001	1	1	1	1	1	0.20062	1	0.41255	1	1	1	1	1	1	1	0.29579	0.26826	0.41058	1	1	1	1	1	1	1	1	1	0.03499	0.34073	0.46245	1	1	1	1	1	1	1
GO:0006878	181	cellular copper ion homeostasis	0.05754	1	0.12352	0.18891	1	1	1	1	0.46466	0.26001	1	1	1	1	0.44987	0.20062	0.36568	0.1358	0.44921	0.11945	1	0.03734	1	1	0.25513	0.29579	0.26826	0.41058	1	1	1	1	1	1	1	1	0.25125	1	0.34073	0.46245	1	1	1	1	1	1	1
GO:0019695	2770	choline metabolic process	1	1	0.48492	0.18891	1	1	1	1	0.46466	0.26001	1	1	1	1	0.44987	1	0.36568	0.1358	0.44921	1	1	1	1	1	0.25513	1	0.26826	0.41058	1	1	1	1	1	1	1	1	0.25125	1	0.34073	0.46245	1	1	1	1	1	1	1
GO:0051938	4110	L-glutamate import	1	1	1	0.18891	1	1	1	1	1	0.26001	1	1	1	1	0.44987	0.84752	0.36568	0.78794	0.15835	0.38388	1	1	1	1	1	1	0.26826	0.41058	1	1	1	1	1	1	1	1	1	1	0.34073	0.46245	1	1	1	1	1	1	1
GO:0006152	1488	purine nucleoside catabolic process	1	1	1	0.58128	1	0.04808	1	1	1	0.66195	1	1	1	1	0.44987	0.51063	0.36568	0.78794	0.81177	0.76782	1	1	1	1	1	1	1	0.41058	1	1	1	0.03854	1	1	1	1	1	1	1	0.46245	1	1	1	1	1	1	1
GO:0006383	1578	transcription by RNA polymerase III	1	1	0.48492	0.58128	1	1	1	1	0.46466	0.26001	1	1	1	1	0.81217	1	1	1	0.81177	1	1	1	1	1	1	0.29579	1	0.41058	1	1	1	1	1	1	1	1	1	0.27333	1	0.11084	1	1	1	1	1	1	1
GO:0006809	1746	nitric oxide biosynthetic process	1	1	0.01794	0.58128	0.00299	1	1	1	0.01535	0.66195	0.10743	1	1	1	0.44987	0.51063	0.75431	0.41255	0.44921	0.38388	1	1	1	1	1	0.0032	1	0.41058	0.00068	1	1	1	1	1	1	1	1	0.00246	1	0.46245	0.04927	1	1	1	1	1	1
GO:0009052	1919	pentose-phosphate shunt, non-oxidative branch	1	1	1	0.58128	1	1	1	1	0.46466	0.66195	1	1	1	1	0.15878	0.04851	0.01971	0.02701	0.03396	0.02235	1	1	1	1	1	1	1	0.41058	1	1	1	1	1	1	1	1	1	0.27333	1	0.46245	1	1	1	1	1	1	1
GO:0009886	2120	post-embryonic animal morphogenesis	1	1	1	0.58128	0.08354	1	1	1	1	0.66195	1	1	1	1	0.81217	0.84752	0.75431	0.78794	0.81177	0.76782	1	1	1	1	1	1	1	0.41058	0.04014	1	1	1	1	1	1	1	1	1	1	0.46245	1	1	1	1	1	1	1
GO:0010115	2216	regulation of abscisic acid biosynthetic process	1	1	0.48492	0.58128	1	1	1	1	0.46466	0.66195	1	1	1	1	0.81217	0.84752	0.75431	0.78794	0.44921	0.76782	1	1	1	1	1	0.29579	1	0.41058	1	1	1	1	1	1	1	1	1	0.27333	1	0.46245	1	1	1	1	1	1	1
GO:0010188	2236	response to microbial phytotoxin	1	1	0.48492	0.58128	1	1	1	1	0.46466	0.66195	1	1	1	1	1	0.51063	1	0.78794	1	0.76782	1	1	1	1	0.25513	1	1	0.41058	1	1	1	1	1	1	1	1	0.25125	1	1	0.46245	1	1	1	1	1	1	1
GO:0010501	2381	RNA secondary structure unwinding	1	1	0.12352	0.58128	0.08354	1	1	1	0.46466	0.66195	0.10743	1	1	1	0.81217	0.84752	0.75431	0.78794	0.81177	0.76782	1	1	1	1	0.25513	0.29579	1	0.41058	1	0.04491	1	1	1	1	1	1	1	0.27333	1	0.46245	1	0.06068	1	1	1	1	1
GO:0016574	2608	histone ubiquitination	1	1	0.48492	0.18891	1	1	1	1	0.46466	0.66195	1	1	1	1	0.81217	1	1	1	1	1	1	1	1	1	1	0.29579	1	0.0848	1	1	1	1	1	1	1	1	1	0.27333	1	0.46245	1	1	1	1	1	1	1
GO:0042759	3362	long-chain fatty acid biosynthetic process	1	1	1	0.58128	1	1	1	1	1	0.66195	1	1	1	1	0.15878	0.51063	0.10964	0.41255	0.15835	0.38388	1	1	1	1	1	1	1	0.41058	1	1	1	1	1	1	1	1	1	1	1	0.46245	1	1	1	1	1	1	1
GO:0043605	175	cellular amide catabolic process	0.05754	1	1	0.58128	1	1	1	1	0.46466	0.66195	1	1	1	1	0.44987	0.51063	0.36568	0.41255	0.44921	0.38388	0.02085	1	1	1	1	1	1	0.41058	1	1	1	1	1	1	1	1	0.25125	1	1	0.46245	1	1	1	1	1	1	1
GO:0045292	3574	mRNA cis splicing, via spliceosome	1	1	0.12352	0.58128	1	1	1	1	0.11205	0.66195	1	1	1	1	0.81217	0.84752	0.75431	0.78794	0.81177	0.76782	1	1	1	1	0.25513	0.29579	1	0.41058	1	1	1	1	1	1	1	1	0.25125	0.27333	1	0.46245	1	1	1	1	1	1	1
GO:0045839	3619	negative regulation of mitotic nuclear division	1	1	1	0.58128	1	0.04808	1	1	1	0.66195	1	0.01923	1	1	0.81217	0.84752	0.75431	0.78794	1	1	1	1	1	1	1	1	1	0.41058	1	1	1	0.03854	1	1	1	1	1	1	1	0.46245	1	1	1	0.0156	1	1	1
GO:0046209	3701	nitric oxide metabolic process	1	1	0.01794	0.58128	1	1	1	1	0.01535	0.66195	0.10743	1	1	1	0.44987	0.51063	0.75431	0.41255	0.44921	0.38388	1	1	1	1	1	1	1	0.41058	1	1	1	1	1	1	1	1	1	1	1	0.46245	0.04927	1	1	1	1	1	1
GO:0046416	3731	D-amino acid metabolic process	1	1	1	0.58128	1	1	1	1	1	0.66195	1	1	1	1	1	1	1	1	0.81177	0.76782	1	1	1	1	1	1	1	0.41058	1	1	1	1	1	1	1	1	1	1	1	0.46245	1	1	1	1	1	1	1
GO:0051054	3989	positive regulation of DNA metabolic process	1	1	0.48492	0.58128	1	1	1	1	0.46466	0.66195	1	1	1	1	0.81217	1	0.75431	1	0.81177	1	1	1	1	1	1	0.29579	1	0.41058	1	1	1	1	1	1	1	1	1	0.27333	1	0.46245	1	1	1	1	1	1	1
GO:0070676	4279	intralumenal vesicle formation	1	1	0.48492	0.58128	1	1	1	1	0.46466	0.66195	1	1	1	1	0.81217	1	0.75431	1	0.81177	1	1	1	1	1	1	0.29579	1	0.41058	1	1	1	1	1	1	1	1	1	0.27333	1	0.46245	1	1	1	1	1	1	1
GO:0071219	4334	cellular response to molecule of bacterial origin	1	1	0.48492	0.58128	1	1	1	1	0.46466	0.66195	1	1	1	1	0.81217	0.84752	0.75431	1	0.81177	1	1	1	1	1	1	0.29579	1	0.41058	1	1	1	1	1	1	1	1	1	0.27333	1	0.46245	1	1	1	1	1	1	1
GO:1901292	4758	nucleoside phosphate catabolic process	1	1	0.48492	0.58128	1	1	1	1	0.46466	0.26001	1	1	1	1	0.44987	0.51063	0.75431	0.78794	0.44921	0.76782	1	1	1	1	0.25513	1	1	0.41058	1	1	1	1	1	1	1	1	0.25125	1	1	0.11084	1	1	1	1	1	1	1
GO:1901988	4829	negative regulation of cell cycle phase transition	1	1	1	0.58128	1	1	1	1	1	0.66195	1	1	1	1	0.81217	0.84752	1	0.78794	0.81177	1	1	1	1	1	1	1	1	0.41058	1	1	1	1	1	1	1	1	1	1	1	0.46245	1	1	1	1	1	1	1
GO:1901991	4832	negative regulation of mitotic cell cycle phase transition	1	1	1	0.58128	1	1	1	1	1	0.66195	1	1	1	1	0.81217	0.84752	1	0.78794	0.81177	1	1	1	1	1	1	1	1	0.41058	1	1	1	1	1	1	1	1	1	1	1	0.46245	1	1	1	1	1	1	1
GO:1990542	4996	mitochondrial transmembrane transport	1	1	1	0.18891	1	1	1	1	1	0.26001	1	1	1	1	0.00406	0.20062	0.01971	0.78794	0.0002	0.11945	1	1	1	1	1	1	1	1	1	1	1	1	1	1	1	1	1	1	0.34073	0.46245	1	1	1	1	1	1	1
GO:2001251	5099	negative regulation of chromosome organization	1	1	1	0.58128	1	1	1	1	1	0.66195	1	1	1	1	1	0.84752	1	0.78794	1	0.76782	1	1	1	1	1	1	1	0.41058	1	1	1	1	1	1	1	1	1	1	1	0.46245	1	1	1	1	1	1	1
GO:0006887	1768	exocytosis	1	0.17405	0.17832	0.72884	1	1	1	1	0.13591	0.51466	1	1	1	1	0.92188	0.79452	0.97313	0.79367	0.98926	0.87646	1	1	1	0.0617	0.72033	0.06992	0.90763	0.47587	1	1	1	1	1	1	1	1	0.49351	0.10345	0.59525	0.48955	1	1	1	1	1	1	1
GO:0046700	686	heterocycle catabolic process	0.51557	0.59972	0.53975	0.52123	0.90661	0.34927	0.70516	1	0.60334	0.26873	0.68485	0.69755	1	0.1414	0.97285	0.66815	0.95684	0.9922	0.98803	0.71528	0.13571	0.82825	0.45673	1	0.96594	0.09599	0.35618	0.58689	0.45385	1	1	0.2156	1	0.24386	1	1	0.92897	0.19273	0.22231	0.51708	0.81461	0.52682	1	0.6196	1	1	1
GO:0051129	4004	negative regulation of cellular component organization	1	1	0.82241	0.18897	0.34424	0.21208	1	1	0.79611	0.19205	1	0.08963	1	1	0.74231	0.23356	0.88278	0.93955	0.8675	0.44064	1	1	1	1	1	0.49601	0.18015	0.4472	0.17976	1	1	0.17314	1	1	1	1	0.75332	0.78657	0.1263	0.55287	1	1	1	0.0731	1	1	1
GO:0042026	3298	protein refolding	1	1	0.18099	0.18897	1	0.21208	1	1	0.79611	0.19205	1	1	1	1	0.58037	0.53737	0.24551	0.33354	0.14409	0.61976	1	1	1	1	0.15998	0.49601	0.4366	0.2252	1	1	1	0.17314	1	1	1	1	0.75332	0.78657	0.58829	0.15014	1	1	1	1	1	1	1
GO:0051254	382	positive regulation of RNA metabolic process	0.19382	1	1	0.9304	0.69589	0.98183	0.80064	1	0.06233	0.08372	0.8909	0.79382	0.83015	1	1	1	1	1	1	1	0.02587	0.81185	1	1	0.01471	0.07653	0.98633	0.42366	0.96428	0.30393	1	0.95911	1	0.30863	1	1	0.74581	1	0.92759	0.33506	0.77154	0.87924	1	0.7209	1	0.4399	1
GO:0009692	2067	ethylene metabolic process	1	1	0.35026	0.65687	0.27761	1	0.34389	1	0.61016	0.7197	0.01004	1	0.57013	1	0.60702	0.02097	0.86419	0.05654	0.86803	0.06577	1	1	1	1	0.98578	0.02818	0.77808	0.50905	1	0.07313	1	1	0.27728	1	1	1	0.98437	0.12293	0.86187	0.48176	1	1	1	1	0.36098	1	1
GO:0009693	2068	ethylene biosynthetic process	1	1	0.35026	0.65687	0.27761	1	0.34389	1	0.61016	0.7197	0.01004	1	0.57013	1	0.60702	0.02097	0.86419	0.05654	0.86803	0.06577	1	1	1	1	0.98578	0.02818	0.77808	0.50905	1	0.07313	1	1	0.27728	1	1	1	0.98437	0.12293	0.86187	0.48176	1	0.00036	1	1	0.36098	1	1
GO:0043449	3450	cellular alkene metabolic process	1	1	0.35026	0.65687	0.27761	1	0.34389	1	0.61016	0.7197	0.01004	1	0.57013	1	0.60702	0.02097	0.86419	0.05654	0.86803	0.06577	1	1	1	1	0.98578	0.02818	0.77808	0.50905	1	0.07313	1	1	0.27728	1	1	1	0.98437	0.12293	0.86187	0.48176	1	1	1	1	0.36098	1	1
GO:0043450	3451	alkene biosynthetic process	1	1	0.35026	0.65687	0.27761	1	0.34389	1	0.61016	0.7197	0.01004	1	0.57013	1	0.60702	0.02097	0.86419	0.05654	0.86803	0.06577	1	1	1	1	0.98578	0.02818	0.77808	0.50905	1	0.07313	1	1	0.27728	1	1	1	0.98437	0.12293	0.86187	0.48176	1	1	1	1	0.36098	1	1
GO:1900673	4724	olefin metabolic process	1	1	0.35026	0.65687	0.27761	1	0.34389	1	0.61016	0.7197	0.01004	1	0.57013	1	0.60702	0.02097	0.86419	0.05654	0.86803	0.06577	1	1	1	1	0.98578	0.02818	0.77808	0.50905	1	0.07313	1	1	0.27728	1	1	1	0.98437	0.12293	0.86187	0.48176	1	1	1	1	0.36098	1	1
GO:1900674	4725	olefin biosynthetic process	1	1	0.35026	0.65687	0.27761	1	0.34389	1	0.61016	0.7197	0.01004	1	0.57013	1	0.60702	0.02097	0.86419	0.05654	0.86803	0.06577	1	1	1	1	0.98578	0.02818	0.77808	0.50905	1	0.07313	1	1	0.27728	1	1	1	0.98437	0.12293	0.86187	0.48176	1	1	1	1	0.36098	1	1
GO:0043085	510	positive regulation of catalytic activity	0.31919	1	0.83055	0.18896	0.56051	0.49394	1	1	0.92928	0.04458	0.89563	1	1	1	2e-10	2.3e-10	3e-10	6.2e-10	7e-09	3.7e-11	0.03372	1	1	1	0.06152	0.9909	0.14681	0.43913	0.40058	0.78935	0.04332	1	1	1	1	1	0.09568	0.99852	0.19791	0.09273	0.8196	0.88018	1	1	1	1	1
GO:0042732	3359	D-xylose metabolic process	1	1	0.63447	0.0425	1	1	1	1	0.58798	0.06476	1	1	1	1	0.00018	2e-05	0.01482	6.5e-05	0.00057	0.00036	1	1	1	1	0.59099	0.68458	0.01646	0.45853	1	1	1	1	1	1	1	1	0.30382	0.88746	0.0181	0.58281	1	1	1	1	1	1	1
GO:0009648	951	photoperiodism	0.84873	1	1	0.67016	1	1	0.4684	1	1	0.77657	1	0.46135	0.718	1	1	0.99604	0.99945	0.99354	1	0.99647	1	0.70268	1	1	0.99911	1	0.98851	0.17839	1	1	0.2707	0.35275	1	0.13465	1	1	0.9999	1	0.98974	0.23862	1	1	1	0.3935	1	0.447	1
GO:0009965	204	leaf morphogenesis	0.07442	0.10891	0.05222	0.1332	1	1	1	1	0.06421	0.02908	0.98712	1	1	1	9.2e-12	3.4e-10	2.6e-14	1.5e-14	2.3e-15	7e-13	0.00118	1	0.05382	1	9.8e-05	0.97704	0.26823	0.21197	1	1	1	1	1	1	1	1	0.12014	0.20465	0.05439	0.17784	0.85554	1	1	1	1	1	1
GO:0044093	514	positive regulation of molecular function	0.32189	1	0.83641	0.14667	0.56386	0.49655	1	1	0.93224	0.03254	0.8972	1	1	1	0.24035	0.26613	0.20585	0.22502	0.24035	0.2131	0.03414	1	1	1	0.06364	0.99126	0.09261	0.44767	0.40297	0.79098	0.04371	1	1	1	1	1	0.09858	0.99858	0.13722	0.09689	0.82113	0.88144	1	1	1	1	1
GO:0019439	713	aromatic compound catabolic process	0.55017	0.6147	0.57742	0.52209	0.59683	0.37721	0.71978	1	0.63391	0.24917	0.17829	0.71224	1	0.1468	0.97816	0.70195	0.96546	0.98594	0.99064	0.59272	0.14788	0.84356	0.47036	1	0.97654	0.09472	0.42721	0.53057	0.48029	0.89232	1	0.23645	1	0.25261	1	1	0.94867	0.1837	0.29223	0.4116	0.83193	0.04464	1	0.6346	1	1	1
GO:0034470	378	ncRNA processing	0.19044	0.25384	0.29679	0.92249	0.8228	0.21929	1	1	0.24631	0.76742	0.93988	0.72441	0.92843	1	0.99953	1	0.99846	0.99998	0.99831	0.99907	1	1	0.13622	1	0.88041	0.55889	0.90158	0.4946	0.27883	1	1	1	1	1	1	1	0.97673	0.00435	0.4773	0.22776	0.41965	1	0.2184	1	1	1	1
GO:0009851	1214	auxin biosynthetic process	1	0.27272	0.36182	0.66944	0.11416	0.65204	0.06662	1	0.28258	0.55274	0.43207	1	0.57299	1	0.62603	0.11357	0.59543	0.97927	0.45963	0.26499	0.36324	1	0.1912	1	0.86758	0.11113	0.78385	0.5198	1	1	1	0.56918	0.27913	0.09264	1	1	0.56305	0.21906	0.86672	0.27446	1	0.1479	1	1	0.36324	1	1
GO:0048193	1087	Golgi vesicle transport	0.98064	1	0.00715	0.00114	0.97915	0.40321	1	1	0.00542	0.00225	0.98002	0.13404	1	1	0.17494	0.00649	0.89705	0.02521	0.35971	0.42543	1	0.9206	1	1	0.90533	2.9e-05	0.00092	0.54329	0.93457	0.95304	1	0.25633	1	1	1	1	0.16905	0.00798	0.00948	0.64119	0.96537	0.91864	1	0.0829	1	1	1
GO:0006094	520	gluconeogenesis	0.32458	0.39882	6.6e-05	1.9e-09	0.34	0.49916	1	1	1.3e-06	1.7e-11	0.09003	0.48552	1	1	0.00217	3.1e-06	0.01423	4.1e-07	2.9e-06	8.8e-06	1	0.13884	1	0.1559	0.00032	0.04213	2.1e-14	0.35945	0.754	0.20409	1	0.38558	1	1	1	1	9.8e-08	0.17351	1.7e-17	0.44516	0.82265	0.01967	1	0.4156	1	1	1
GO:0009610	2048	response to symbiotic fungus	1	1	0.2732	0.68698	0.12276	1	1	1	0.40251	0.84646	0.54912	1	1	1	0.44695	0.21839	0.37632	0.49605	0.96191	0.7141	1	1	1	1	1	0.03006	0.88798	0.47751	0.03307	1	1	1	1	1	1	1	1	0.0645	0.94607	0.60235	0.2982	1	1	1	1	1	1
GO:0120251	4672	hydrocarbon biosynthetic process	1	1	0.44626	0.69973	0.18309	1	0.40041	1	0.67024	0.73622	0.02619	1	0.6411	1	0.56526	0.03507	0.69427	0.10862	0.82264	0.03734	1	1	1	1	0.94119	0.09874	0.79935	0.5406	0.65245	0.11345	1	1	0.32574	1	1	1	0.93584	0.27666	0.89862	0.44622	1	1	1	1	0.41931	1	1
GO:0070726	4281	cell wall assembly	1	1	0.28981	0.08461	1	1	0.05777	1	0.54351	0.16404	1	1	0.11238	1	0.67075	0.18637	0.75722	0.20965	0.95486	0.07334	1	1	1	1	0.58688	0.27236	0.06006	0.45575	1	1	1	1	0.04482	1	1	1	0.58038	0.61644	0.11576	0.53996	1	1	1	1	0.06127	1	1
GO:0071668	4392	plant-type cell wall assembly	1	1	0.28981	0.08461	1	1	0.05777	1	0.54351	0.16404	1	1	0.11238	1	0.67075	0.18637	0.75722	0.20965	0.95486	0.07334	1	1	1	1	0.58688	0.27236	0.06006	0.45575	1	1	1	1	0.04482	1	1	1	0.58038	0.61644	0.11576	0.53996	1	1	1	1	0.06127	1	1
GO:0005986	346	sucrose biosynthetic process	0.16294	1	0.5758	0.44632	1	1	1	1	0.26055	0.16404	1	1	1	1	0.0161	0.03077	0.00568	0.03423	0.01599	0.00724	0.06127	1	1	1	0.58688	0.65093	0.60835	0.45575	1	1	1	1	1	1	1	1	0.20682	0.61644	0.34255	0.25745	1	1	1	1	1	1	1
GO:0006949	51	syncytium formation	0.01323	1	0.5758	0.08461	0.02724	0.00931	1	1	0.54351	0.34626	0.0003	1	1	1	0.0161	0.08302	0.00568	0.03423	0.01599	0.02538	0.00178	1	1	1	1	0.27236	0.06006	0.45575	0.00653	1	1	0.00603	1	1	1	1	1	0.2387	0.71361	0.25745	1.3e-05	1	1	1	1	1	1
GO:0042761	3363	very long-chain fatty acid biosynthetic process	1	1	1	0.44632	1	0.13747	1	1	0.84671	0.59158	1	1	1	1	0.67075	0.55575	0.75722	0.61316	0.4531	0.56628	1	1	1	1	1	1	0.60835	0.45575	1	1	1	0.11127	1	1	1	1	1	0.61644	0.71361	0.53996	1	1	1	1	1	1	1
GO:0080050	4467	regulation of seed development	1	1	0.5758	0.72033	1	1	1	1	0.54351	0.06303	1	1	1	1	0.4542	0.75514	0.53549	0.61316	0.66977	0.78007	1	1	1	1	1	0.27236	1	0.45575	1	1	1	1	1	1	1	1	1	0.2387	0.11576	0.25745	1	1	1	1	1	1	1
GO:2000034	5015	regulation of seed maturation	1	1	0.5758	0.72033	1	1	1	1	0.54351	0.06303	1	1	1	1	0.4542	0.75514	0.53549	0.61316	0.66977	0.78007	1	1	1	1	1	0.27236	1	0.45575	1	1	1	1	1	1	1	1	1	0.2387	0.11576	0.25745	1	1	1	1	1	1	1
GO:0009968	2147	negative regulation of signal transduction	1	1	0.53255	0.54861	0.78067	1	1	1	0.71179	0.45629	0.58402	1	1	1	0.96707	0.98521	0.99568	0.99412	0.99036	0.92697	1	1	1	1	1	0.4739	0.77979	0.38059	0.50957	1	1	1	1	1	1	1	0.99348	0.17106	0.39736	0.57755	0.58468	0.66334	1	1	1	1	1
GO:0044273	1156	sulfur compound catabolic process	1	1	0.38562	0.38152	0.35372	1	1	1	0.58093	0.21718	0.43375	0.08781	0.18026	1	0.29493	0.27131	0.27806	0.54167	0.29368	0.18224	1	1	1	1	0.77099	0.24102	0.45399	0.46979	0.18535	1	1	1	1	1	1	1	0.76495	0.46524	0.32659	0.34027	0.2234	1	0.0184	1	1	0.0888	1
GO:0045736	3598	negative regulation of cyclin-dependent protein serine/threonine kinase activity	1	1	0.38562	0.59142	1	0.21853	1	1	0.81148	0.75472	1	0.09258	1	1	0.45092	0.73476	0.61771	0.54167	0.88662	0.65486	1	1	1	1	0.77099	0.24102	0.79049	0.46979	1	1	1	0.17855	1	1	1	1	1	0.46524	0.87568	0.57649	1	1	1	0.0755	1	1	1
GO:1904030	4958	negative regulation of cyclin-dependent protein kinase activity	1	1	0.38562	0.59142	1	0.21853	1	1	0.81148	0.75472	1	0.09258	1	1	0.45092	0.73476	0.61771	0.54167	0.88662	0.65486	1	1	1	1	0.77099	0.24102	0.79049	0.46979	1	1	1	0.17855	1	1	1	1	1	0.46524	0.87568	0.57649	1	1	1	0.0755	1	1	1
GO:0034754	1223	cellular hormone metabolic process	1	0.34034	0.58603	0.87722	0.22172	0.74822	0.0176	1	0.59175	0.58353	0.38295	1	0.30192	1	0.5743	0.03383	0.3684	0.22657	0.42707	0.04001	0.4455	1	0.24213	1	0.90712	0.24	0.97279	0.54982	1	1	1	0.66717	0.34793	0.00673	1	1	0.80391	0.3654	0.9369	0.20606	0.75686	0.25068	1	1	0.4455	0.4056	1
GO:0001558	1353	regulation of cell growth	1	1	0.57445	0.41227	1	1	1	1	0.61604	0.8313	1	1	1	1	0.93722	0.93076	0.98297	0.94705	0.90244	0.99763	1	1	1	1	0.92367	0.21979	0.7139	0.28164	1	1	1	1	1	1	1	1	0.91804	0.26052	0.80498	0.72468	1	1	1	1	1	1	1
GO:0000041	256	transition metal ion transport	0.10814	1	0.9384	0.9069	0.03284	0.88006	1	1	0.99634	0.73852	0.02935	1	0.16078	1	0.00051	0.00162	0.00168	0.00542	5.6e-05	0.01066	0.22607	0.2202	1	1	0.96492	0.70048	0.99098	0.49556	0.03049	0.0652	1	0.81578	1	1	1	1	0.98302	0.9583	0.99632	0.94005	0.02081	0.13423	1	1	0.29961	0.5506	1
GO:0043094	744	cellular metabolic compound salvage	0.60911	1	0.4024	0.80115	1	0.82098	1	1	0.18112	0.58776	0.75206	1	1	1	0.32483	0.23553	0.02087	0.15368	0.0501	0.13291	0.52074	0.73517	1	1	0.77672	0.04931	0.6146	0.47766	1	1	1	0.74644	1	1	1	1	0.42201	0.19174	0.16015	0.35198	0.82861	0.63873	1	1	1	1	1
GO:0009311	379	oligosaccharide metabolic process	0.19265	0.43828	0.17335	0.54449	0.24164	0.56619	1	1	0.20533	0.05136	0.26695	1	1	1	0.74746	0.98578	0.32545	0.67465	0.71841	0.85275	1	1	0.3191	1	0.86715	0.99929	0.50827	0.58025	0.0207	1	0.3191	0.7824	1	1	1	1	0.65481	0.98222	0.28823	0.06897	0.045	0.91186	1	1	1	1	1
GO:0006417	840	regulation of translation	0.72461	1	0.00819	0.00045	1	0.65776	1	1	0.03049	0.0002	0.91568	1	1	1	0.11474	0.02026	0.05773	0.01312	0.00289	0.00904	0.36773	1	1	1	0.00139	0.45942	3e-05	0.30135	1	1	1	0.57483	1	1	1	1	0.01959	0.36068	9.8e-05	0.51679	0.66692	1	1	1	1	1	1
GO:0034248	839	regulation of cellular amide metabolic process	0.72461	1	1	1	1	0.65776	1	1	0.03049	1	0.91568	1	1	1	0.11474	0.02026	0.05773	0.01312	1	1	0.36773	1	1	1	1	0.45942	1	0.30135	1	1	1	0.57483	1	1	1	1	0.01959	0.36068	1	0.51679	0.66692	1	1	1	1	1	1
GO:0007267	1865	cell-cell signaling	1	1	0.98858	0.67497	1	1	0.29402	1	0.9821	0.84619	0.58925	1	0.50217	1	0.82085	0.85339	0.85645	0.89954	0.98362	0.84011	1	1	1	1	0.96415	0.942	0.78607	0.53032	1	1	1	1	0.2353	1	1	1	0.96133	0.91441	0.92807	0.59005	0.58819	0.66686	1	1	0.30924	1	1
GO:0009240	268	isopentenyl diphosphate biosynthetic process	0.1162	0.48048	0.53421	0.63257	0.03655	0.88593	1	1	0.51241	0.71003	0.22258	1	1	1	0.21518	0.08227	0.1495	0.04638	0.05779	0.03829	0.06391	0.49563	0.35363	1	1	0.81671	0.68312	0.4526	1	0.59707	0.35363	1	1	1	1	1	1	0.05384	0.90155	0.50173	0.06953	0.7591	1	1	1	1	1
GO:0046490	267	isopentenyl diphosphate metabolic process	0.1162	0.48048	0.53421	0.63257	0.03655	0.88593	1	1	0.51241	0.71003	0.22258	1	1	1	0.21518	0.08227	0.1495	0.04638	0.05779	0.03829	0.06391	0.49563	0.35363	1	1	0.81671	0.68312	0.4526	1	0.59707	0.35363	1	1	1	1	1	1	0.05384	0.90155	0.50173	0.06953	0.7591	1	1	1	1	1
GO:0009132	301	nucleoside diphosphate metabolic process	0.13026	0.14521	0.5309	0.2336	0.04395	0.38458	0.59633	1	1	0.08942	0.01387	0.58862	0.83755	1	1	1	1	1	1	1	1	0.02902	0.36441	0.2027	0.28558	1	0.29762	0.45401	0.11448	0.15429	0.36441	0.53285	0.50292	1	1	1	1	0.02591	0.37742	0.14144	0.19466	0.02343	1	0.5122	0.61862	1	1
GO:0009608	2047	response to symbiont	1	1	0.29193	0.70728	0.12758	1	1	1	0.42279	0.86086	0.5576	1	1	1	0.34576	0.24842	0.27436	0.5292	0.92563	0.7397	1	1	1	1	1	0.03332	0.89368	0.49623	0.03453	1	1	1	1	1	1	1	1	0.07002	0.9497	0.62133	0.3041	1	1	1	1	1	1
GO:0016050	2548	vesicle organization	1	1	0.16984	0.71545	1	1	0.20164	1	0.35782	0.81356	1	1	0.36309	1	0.80352	0.94823	0.98282	0.87829	0.9269	0.9721	1	1	1	1	0.96476	0.01427	0.86608	0.51632	1	1	1	1	0.1593	1	1	1	0.83643	0.13969	0.94792	0.50765	1	1	1	1	0.21281	1	1
GO:0047484	3825	regulation of response to osmotic stress	1	1	0.53885	0.24189	1	1	1	1	0.51762	0.32647	1	1	1	1	0.22956	0.28401	0.80558	0.19881	0.85751	0.17655	1	1	1	1	0.29082	1	0.30539	0.4603	1	1	1	1	1	1	1	1	0.28651	1	0.38497	0.5153	1	1	1	1	1	1	1
GO:0070574	4273	cadmium ion transmembrane transport	1	1	0.53885	0.24189	0.09677	1	1	1	0.51762	0.32647	0.12418	1	1	1	0.85787	0.88856	0.80558	0.83625	0.85751	1	1	1	1	1	1	0.33578	0.30539	0.4603	0.04667	1	1	1	1	1	1	1	1	0.311	0.38497	0.5153	0.05724	1	1	1	1	1	1
GO:0097164	4615	ammonium ion metabolic process	1	1	0.16133	0.24189	1	1	1	1	0.51762	0.32647	1	1	1	1	0.53799	1	0.44674	0.19881	0.229	1	1	1	1	1	0.04098	1	0.30539	0.4603	1	1	1	1	1	1	1	1	0.28651	1	0.38497	0.5153	1	1	1	1	1	1	1
GO:0000387	1285	spliceosomal snRNP assembly	1	1	0.53885	0.63784	1	1	1	1	0.51762	0.32647	1	1	1	1	0.85787	1	1	1	0.53729	1	1	1	1	1	0.29082	1	1	0.4603	1	1	1	1	1	1	1	1	0.28651	1	1	0.14538	1	1	1	1	1	1	1
GO:0000466	1303	maturation of 5.8S rRNA from tricistronic rRNA transcript (SSU-rRNA, 5.8S rRNA, LSU-rRNA)	1	1	0.53885	0.63784	1	1	1	1	1	0.09387	1	1	1	1	1	1	1	1	0.53729	1	1	1	1	1	0.29082	1	1	0.4603	1	1	1	1	1	1	1	1	1	1	0.07532	0.5153	1	1	1	1	1	1	1
GO:0005513	1432	detection of calcium ion	1	1	1	0.63784	1	1	1	1	0.51762	0.71787	1	1	1	1	0.85787	0.60128	0.80558	0.19881	0.85751	0.81799	1	1	1	1	1	1	1	0.4603	1	1	1	1	1	1	1	1	0.28651	1	1	0.5153	1	1	1	1	1	1	1
GO:0006370	1573	7-methylguanosine mRNA capping	1	1	0.53885	0.63784	1	1	1	1	0.51762	0.71787	1	1	1	1	0.85787	0.88856	1	1	1	1	1	1	1	1	1	0.33578	1	0.4603	1	1	1	1	1	1	1	1	1	0.311	1	0.5153	1	1	1	1	1	1	1
GO:0006677	1710	glycosylceramide metabolic process	1	1	1	0.63784	1	0.05587	1	1	1	0.71787	1	1	1	1	0.85787	1	0.80558	1	0.85751	1	1	1	1	1	1	1	1	0.4603	1	1	1	0.04482	1	1	1	1	1	1	1	0.5153	1	1	1	1	1	1	1
GO:0006687	1713	glycosphingolipid metabolic process	1	1	1	0.63784	1	0.05587	1	1	1	0.71787	1	1	1	1	0.85787	1	0.80558	1	0.85751	1	1	1	1	1	1	1	1	0.4603	1	1	1	0.04482	1	1	1	1	1	1	1	0.5153	1	1	1	1	1	1	1
GO:0007093	1832	mitotic cell cycle checkpoint	1	1	1	0.63784	1	1	1	1	1	0.71787	1	1	1	1	0.85787	0.88856	1	0.83625	0.85751	1	1	1	1	1	1	1	1	0.4603	1	1	1	1	1	1	1	1	1	1	1	0.5153	1	1	1	1	1	1	1
GO:0009107	1939	lipoate biosynthetic process	1	1	0.53885	0.63784	1	1	1	1	0.0249	0.71787	1	1	1	1	0.53799	0.88856	0.44674	0.83625	0.53729	0.46681	1	1	1	1	0.29082	1	1	0.4603	1	1	1	1	1	1	1	1	0.28651	0.04733	1	0.5153	1	1	1	1	1	1	1
GO:0010044	2168	response to aluminum ion	1	1	0.53885	0.63784	1	1	1	1	1	0.71787	0.12418	1	1	1	0.22956	1	0.44674	1	0.53729	1	1	1	1	1	1	0.33578	1	0.4603	1	1	1	1	1	1	1	1	1	1	1	0.5153	1	0.07043	1	1	1	1	1
GO:0016120	2570	carotene biosynthetic process	1	1	1	0.63784	0.09677	1	1	1	1	0.32647	1	1	1	1	0.0644	0.28401	0.03846	0.49805	0.229	0.04331	1	1	1	1	1	1	1	0.4603	0.04667	1	1	1	1	1	1	1	1	1	1	0.14538	1	1	1	1	1	1	1
GO:0016139	2583	glycoside catabolic process	1	1	1	0.63784	1	0.05587	1	1	1	0.71787	1	1	1	1	0.85787	1	0.80558	1	0.53729	1	1	1	1	1	1	1	1	0.4603	1	1	1	0.04482	1	1	1	1	1	1	1	0.5153	1	1	1	1	1	1	1
GO:0019377	2726	glycolipid catabolic process	1	1	1	0.63784	1	0.05587	1	1	1	0.71787	1	1	1	1	0.85787	1	0.80558	1	0.85751	1	1	1	1	1	1	1	1	0.4603	1	1	1	0.04482	1	1	1	1	1	1	1	0.5153	1	1	1	1	1	1	1
GO:0044030	3505	regulation of DNA methylation	1	1	0.53885	0.63784	1	1	1	1	0.51762	0.32647	1	1	1	1	0.85787	1	1	1	0.53729	1	1	1	1	1	1	0.33578	1	0.4603	1	1	1	1	1	1	1	1	1	0.311	1	0.14538	1	1	1	1	1	1	1
GO:0046477	3755	glycosylceramide catabolic process	1	1	1	0.63784	1	0.05587	1	1	1	0.71787	1	1	1	1	0.85787	1	0.80558	1	0.85751	1	1	1	1	1	1	1	1	0.4603	1	1	1	0.04482	1	1	1	1	1	1	1	0.5153	1	1	1	1	1	1	1
GO:0046479	3756	glycosphingolipid catabolic process	1	1	1	0.63784	1	0.05587	1	1	1	0.71787	1	1	1	1	0.85787	1	0.80558	1	0.85751	1	1	1	1	1	1	1	1	0.4603	1	1	1	0.04482	1	1	1	1	1	1	1	0.5153	1	1	1	1	1	1	1
GO:0046514	3773	ceramide catabolic process	1	1	1	0.63784	1	0.05587	1	1	1	0.71787	1	1	1	1	0.85787	1	0.80558	1	0.85751	1	1	1	1	1	1	1	1	0.4603	1	1	1	0.04482	1	1	1	1	1	1	1	0.5153	1	1	1	1	1	1	1
GO:1902930	4907	regulation of alcohol biosynthetic process	1	1	0.53885	0.63784	1	1	1	1	0.51762	0.71787	1	1	1	1	0.85787	0.88856	0.80558	0.83625	0.53729	0.81799	1	1	1	1	1	0.33578	1	0.4603	1	1	1	1	1	1	1	1	1	0.311	1	0.5153	1	1	1	1	1	1	1
GO:1901700	30	response to oxygen-containing compound	0.00918	0.87	0.17531	0.56508	0.14693	0.03226	0.37403	0.103	0.3502	0.23662	0.22097	0.01695	0.68485	0.0672	0.11298	0.30266	0.51519	0.12714	0.1636	0.0494	0.35159	0.00649	0.76734	0.6365	0.90925	0.06163	0.9295	0.38654	0.23506	0.0557	0.86438	0.03616	0.26954	1	1	0.5294	0.77358	0.08792	0.93725	0.76403	0.88302	0.03439	0.0497	0.0416	0.5957	0.674	1
GO:0035821	3261	modulation of process of other organism	1	1	0.01239	0.11531	1	1	1	1	0.46355	0.24341	1	0.09551	1	1	0.49199	0.62225	0.99353	0.86633	0.90332	0.97636	1	1	1	1	0.015	0.25652	0.06977	0.49195	1	1	1	1	1	1	1	1	0.014	0.21531	0.15107	0.59931	1	1	1	0.0779	1	1	1
GO:0051817	4104	modulation of process of other organism involved in symbiotic interaction	1	1	0.01239	0.11531	1	1	1	1	0.46355	0.24341	1	0.09551	1	1	0.49199	0.62225	0.99353	0.86633	0.90332	0.97636	1	1	1	1	0.015	0.25652	0.06977	0.49195	1	1	1	1	1	1	1	1	0.014	0.21531	0.15107	0.59931	1	1	1	0.0779	1	1	1
GO:0043455	3452	regulation of secondary metabolic process	1	1	0.8501	0.61832	0.36307	1	0.08964	1	0.8258	0.9066	0.4444	1	1	1	0.02309	0.10269	0.043	0.14794	0.62046	0.05385	1	1	1	1	1	0.532	1	0.26295	0.1909	1	1	1	1	1	1	1	1	0.48247	1	0.59931	0.22992	1	1	1	1	1	1
GO:0048573	936	photoperiodism, flowering	0.83613	1	5.5e-05	0.66715	1	1	0.45398	1	9e-05	0.82097	1	0.44704	0.70246	1	1	0.99643	0.99932	0.99506	1	0.99549	1	0.687	1	1	0.99872	1.5e-10	0.98442	0.19548	1	1	0.26088	0.33372	1	0.12933	1	1	0.99985	5.6e-11	0.99484	0.25014	1	1	1	0.3805	1	0.4329	1
GO:0045893	375	positive regulation of transcription, DNA-templated	0.18843	0.00598	0.00316	0.91093	0.68818	0.9812	0.7979	1	0.05483	0.11061	0.88634	0.79104	0.82659	1	0.00038	0.00425	1.9e-05	0.00162	0.00291	0.00053	0.02506	0.80811	0.00093	1	0.01311	0.06988	0.99217	0.46701	0.96326	0.29796	1	0.95799	1	0.30647	1	1	0.73268	0.0054	0.94663	0.00387	0.76661	0.87569	1	0.7179	1	0.4356	1
GO:1902680	376	positive regulation of RNA biosynthetic process	0.18843	1	1	0.91093	0.68818	0.9812	0.7979	1	0.05483	0.11061	0.88634	0.79104	0.82659	1	1	1	1	1	1	1	0.02506	0.80811	1	1	0.01311	0.06988	0.99217	0.46701	0.96326	0.29796	1	0.95799	1	0.30647	1	1	0.73268	1	0.94663	1	0.76661	0.87569	1	0.7179	1	0.4356	1
GO:1903508	374	positive regulation of nucleic acid-templated transcription	0.18843	1	1	0.91093	0.68818	0.9812	0.7979	1	0.05483	0.11061	0.88634	0.79104	0.82659	1	1	1	1	1	1	1	0.02506	0.80811	1	1	0.01311	0.06988	0.99217	0.46701	0.96326	0.29796	1	0.95799	1	0.30647	1	1	0.73268	1	0.94663	1	0.76661	0.87569	1	0.7179	1	0.4356	1
GO:0016145	2584	S-glycoside catabolic process	1	1	0.31974	0.24894	0.24146	1	1	1	0.28853	0.19416	0.30236	0.05965	0.11824	1	0.50687	0.23044	0.36203	0.44247	0.71351	0.39308	1	1	1	1	0.60669	0.29384	0.25038	0.4844	0.12171	1	1	1	1	1	1	1	0.60016	0.25827	0.13096	0.56994	0.14791	1	0.0117	1	1	0.0572	1
GO:0019759	2778	glycosinolate catabolic process	1	1	0.31974	0.24894	0.24146	1	1	1	0.28853	0.19416	0.30236	0.05965	0.11824	1	0.50687	0.23044	0.36203	0.44247	0.71351	0.39308	1	1	1	1	0.60669	0.29384	0.25038	0.4844	0.12171	1	1	1	1	1	1	1	0.60016	0.25827	0.13096	0.56994	0.14791	1	0.0117	1	1	0.0572	1
GO:0019762	2779	glucosinolate catabolic process	1	1	0.31974	0.24894	0.24146	1	1	1	0.28853	0.19416	0.30236	0.05965	0.11824	1	0.50687	0.23044	0.36203	0.44247	0.71351	0.39308	1	1	1	1	0.60669	0.29384	0.25038	0.4844	0.12171	1	1	1	1	1	1	1	0.60016	0.25827	0.13096	0.56994	0.14791	1	0.0117	1	1	0.0572	1
GO:0010942	2438	positive regulation of cell death	1	1	1	0.24894	1	1	1	1	0.86188	0.62998	1	1	1	1	0.87586	0.40552	0.58175	0.2512	0.71351	0.21177	1	1	1	1	1	1	0.62824	0.21225	1	1	1	1	1	1	1	1	1	0.63634	0.73284	0.56994	1	1	1	1	1	1	1
GO:0009396	2019	folic acid-containing compound biosynthetic process	1	1	0.31974	0.74822	1	1	1	1	0.28853	0.62998	1	1	1	1	0.50687	0.794	0.36203	0.65867	0.50574	0.39308	1	1	1	1	0.23026	0.67077	1	0.4844	1	1	1	1	1	1	1	1	0.2244	0.63634	1	0.2852	1	1	1	1	1	1	1
GO:0010557	436	positive regulation of macromolecule biosynthetic process	0.2435	1	0.37684	0.85495	0.7579	0.98651	0.82314	1	0.05894	0.1068	0.92459	0.81663	0.85862	1	0.12383	0.75185	0.16273	0.90252	0.06642	0.61546	0.03363	0.8419	1	1	0.00911	0.08275	0.98066	0.42314	0.97211	0.3568	1	0.96775	1	0.32732	1	1	0.71256	0.59696	0.89969	0.7433	0.81121	0.90671	1	0.7461	1	0.4764	1
GO:0043207	463	response to external biotic stimulus	0.27834	0.37008	0.35628	0.03685	0.09733	0.386	0.96601	0.5729	0.21887	0.4351	0.16726	0.16317	0.78359	0.5177	0.13426	0.18679	0.35185	1	0.20639	0.01544	0.22347	0.05711	0.29218	0.7366	0.84289	0.21054	0.19986	0.40193	0.27615	0.08007	0.94599	0.19405	0.93575	0.64849	0.3055	1	0.26152	0.34792	0.58511	0.84829	0.40708	0.12972	0.0741	0.4428	0.70851	0.7728	1
GO:0051707	464	response to other organism	0.27834	0.37008	0.35628	0.03685	0.09733	0.386	0.96601	0.5729	0.21887	0.4351	0.16726	0.16317	0.78359	0.5177	0.13426	0.18679	0.35185	0.00929	0.20639	0.01544	0.22347	0.05711	0.29218	0.7366	0.84289	0.21054	0.19986	0.40193	0.27615	0.08007	0.94599	0.19405	0.93575	0.64849	0.3055	1	0.26152	0.34792	0.58511	0.84829	0.40708	0.12972	0.0741	0.4428	0.70851	0.7728	1
GO:0000096	886	sulfur amino acid metabolic process	0.77903	0.30524	0.06953	0.0224	0.89634	1	1	1	0.85662	0.04373	0.94936	1	0.2464	1	0.14046	0.20144	0.38345	0.26277	0.36057	0.11775	1	0.21683	0.2035	1	0.14078	0.19674	0.11766	0.35262	1	0.33483	1	0.42311	0.07284	0.25435	1	1	0.32885	0.31195	0.21179	0.37435	0.71827	0.91058	1	1	0.0448	1	1
GO:0120254	938	olefinic compound metabolic process	0.83776	1	0.45402	0.59451	0.49393	1	0.1158	1	0.64422	0.39387	0.05729	1	0.3407	1	0.49455	0.47611	0.85073	0.0432	0.69202	0.13281	0.47615	1	1	1	0.87701	0.15776	0.586	0.58489	1	0.16401	1	1	0.07362	1	1	1	0.93625	0.24065	0.79161	0.18749	1	1	1	1	0.1347	1	1
GO:0009416	750	response to light stimulus	0.61251	0.10646	0.25386	0.8047	0.33305	0.58797	0.39619	1	0.84204	0.50463	0.24698	0.10475	0.92362	0.4167	0.99724	0.74867	0.89112	0.75349	0.8042	0.76116	0.30731	0.94943	0.07	0.6598	0.23755	0.07822	0.98255	0.22538	0.2721	0.53471	1	0.01374	0.39435	0.62779	1	1	0.70448	0.08213	0.96906	0.13367	0.6091	0.22483	0.5105	0.2245	0.94093	0.755	1
GO:0000394	1288	RNA splicing, via endonucleolytic cleavage and ligation	1	1	0.04767	0.31155	0.87977	1	1	1	0.0791	0.21141	0.9367	1	0.24812	1	0.70045	0.74291	0.94798	0.95864	0.93663	0.77835	1	1	1	1	0.08841	0.20116	0.4554	0.33825	0.6302	1	1	1	1	1	1	1	0.01933	0.63016	0.26667	0.35092	0.70679	1	1	1	0.40047	0.3632	1
GO:0010628	2407	positive regulation of gene expression	1	1	0.49411	0.23666	1	1	1	1	0.64479	0.44566	1	1	1	1	0.25759	0.53529	0.43815	0.81644	0.09288	0.34635	1	1	1	1	0.35308	0.72161	0.38736	0.31194	1	1	1	1	1	1	1	1	0.62007	0.67284	0.34129	0.63972	1	1	1	1	1	1	1
GO:0009625	544	response to insect	0.35284	1	0.99234	0.86294	0.47299	1	0.00041	1	1	0.60731	1	1	0.25298	1	0.77689	0.78397	0.72564	0.28928	0.65259	0.4865	1	0.24382	1	1	1	0.92386	1	0.51466	0.25978	1	1	1	0.10612	0.00048	1	1	1	1	0.95308	0.26095	1	1	1	1	0.14333	1	1
GO:0007154	811	cell communication	0.70132	0.19992	0.87947	0.91746	0.89109	0.65255	0.20186	1	0.91597	0.57046	0.97521	0.85075	0.90773	0.2547	0.96618	0.87405	0.99317	0.9781	0.99995	0.97614	0.60696	0.71991	0.47179	0.5559	0.99998	0.94891	0.98526	0.74839	0.77693	0.67756	0.56633	0.69385	0.35572	0.50194	1	1	0.999	0.99238	0.95752	0.66678	0.90097	0.62408	0.4455	0.6028	0.92984	0.7651	1
GO:1903959	609	regulation of anion transmembrane transport	0.43107	1	0.86077	0.79974	0.56403	1	1	1	0.93035	0.74714	0.66095	1	1	1	0.44812	0.01873	0.36409	0.02325	0.15723	0.09157	0.18168	1	1	1	1	0.40693	1	0.34832	1	0.35422	1	1	1	1	1	1	0.93631	0.8023	0.90299	0.4938	1	0.44883	1	1	1	1	1
GO:0015031	998	protein transport	0.88583	0.12316	0.82158	0.01022	0.99665	0.99101	0.99193	0.5043	0.875	0.00103	1	0.83882	0.98506	0.452	0.99654	0.99906	1	0.99936	0.59662	0.99931	0.5435	0.94621	0.19071	0.3197	0.95068	0.63449	0.01064	0.14602	0.92005	0.99511	0.90999	0.98394	0.97562	1	0.2597	1	0.59829	0.62439	0.06573	0.69627	0.8341	0.86361	0.5944	0.8893	0.87668	0.9891	0.1817
GO:0098771	266	inorganic ion homeostasis	0.11484	1	0.88487	0.74941	1	0.88497	1	1	0.99878	0.78094	1	0.57343	0.60796	1	0.45858	0.15092	0.60125	0.36355	0.53198	0.59964	0.23255	0.22851	1	1	0.93656	0.62569	0.85827	0.53348	0.26209	1	1	0.82182	1	1	1	1	0.9949	0.96395	0.96716	0.99253	0.37475	1	1	0.4977	0.37341	1	1
GO:0034250	3159	positive regulation of cellular amide metabolic process	1	1	0.23922	0.13134	1	1	1	1	0.39133	0.27055	1	1	1	1	0.13235	0.22138	0.11203	0.44913	0.03017	0.13403	1	1	1	1	0.19625	0.54932	0.21979	0.28226	1	1	1	1	1	1	1	1	0.44853	0.49936	0.16409	0.62131	1	1	1	1	1	1	1
GO:0045727	3596	positive regulation of translation	1	1	0.23922	0.13134	1	1	1	1	0.39133	0.27055	1	1	1	1	0.13235	0.22138	0.11203	0.44913	0.03017	0.13403	1	1	1	1	0.19625	0.54932	0.21979	0.28226	1	1	1	1	1	1	1	1	0.44853	0.49936	0.16409	0.62131	1	1	1	1	1	1	1
GO:0006760	1730	folic acid-containing compound metabolic process	1	1	0.4347	0.43801	1	1	1	1	0.20483	0.43929	1	1	1	1	0.13235	0.35135	0.20857	1	0.13154	0.0666	1	1	1	1	0.19625	0.84619	0.48782	0.51365	1	1	1	1	1	1	1	1	0.06165	0.81812	0.64241	0.38666	1	1	1	1	1	1	1
GO:0046939	328	nucleotide phosphorylation	0.14962	0.15639	0.14182	0.50297	0.05496	0.41326	0.61363	1	0.59071	0.41128	0.00769	0.60588	0.85119	1	0.97017	0.98327	0.99013	0.95854	0.99585	0.99178	1	0.03447	0.37817	0.2114	0.06464	0.68157	0.63572	0.50208	0.12953	0.1733	0.37817	0.55821	0.51941	1	1	1	0.23183	0.04047	0.74195	0.30404	0.21722	0.00981	1	0.5288	0.63596	1	1
GO:0006655	1701	phosphatidylglycerol biosynthetic process	1	1	0.0052	0.08286	0.268	0.43795	1	1	0.00304	0.37033	0.14402	1	1	1	2.9e-06	8.6e-05	3.4e-09	1.8e-05	2.4e-07	5.8e-06	1	1	1	1	0.00046	0.56736	0.06366	0.37712	0.38059	0.41566	0.10936	1	1	1	1	1	0.00536	0.15397	0.18794	0.69701	0.44608	0.16427	1	1	1	1	1
GO:0009086	1926	methionine biosynthetic process	1	1	0.02604	0.08768	0.82902	1	1	1	0.00028	0.05927	0.89986	1	0.55256	1	0.25334	0.41692	0.64483	0.49706	0.48378	0.37388	1	1	1	1	0.06492	0.14935	0.04334	0.4434	0.5637	1	1	1	1	1	1	1	5.1e-05	0.29055	0.06191	0.30016	0.64047	1	1	1	0.34726	1	1
GO:0010256	252	endomembrane system organization	0.10552	0.13005	0.6736	0.44672	0.07557	0.34443	0.20422	1	0.84504	0.63907	1	0.56349	0.50171	1	0.84315	0.24696	0.93288	0.3195	0.71578	0.73996	1	0.02243	0.06513	1	0.333	0.27296	0.81294	0.28988	0.09503	0.30616	0.34489	0.49616	0.13597	1	1	1	1	0.50811	0.64801	0.6298	0.16476	1	0.1466	1	0.22348	1	1
GO:0009891	485	positive regulation of biosynthetic process	0.3003	1	0.25701	0.8183	0.464	0.97189	0.8829	0.2738	0.16543	0.11286	0.68	0.62713	0.80865	1	0.01379	0.29331	0.02584	0.37925	0.0286	0.20005	0.0763	0.77794	1	1	0.83116	0.03666	0.97689	0.38584	0.65085	0.37642	1	0.92976	1	0.39518	0.1281	1	0.77818	0.78807	0.95143	0.88674	0.46445	0.8102	0.3373	0.8243	0.90315	0.6033	1
GO:0009741	565	response to brassinosteroid	0.38017	1	0.1615	0.35079	0.8587	0.09714	1	1	0.17095	0.28587	0.71987	1	1	1	0.02491	0.14345	0.00496	0.20317	0.05646	0.05843	0.37663	0.5742	1	1	0.77515	0.04101	0.52315	0.34035	1	0.64327	0.19925	0.21793	1	1	1	1	0.6081	0.08792	0.87891	0.67581	1	0.40619	1	1	1	1	1
GO:0010029	1194	regulation of seed germination	1	0.1863	0.15532	0.80605	0.70178	0.49513	1	1	0.19466	0.5132	1	1	1	1	0.56135	0.88665	0.68084	0.81282	0.4569	0.96253	1	1	0.12837	1	0.91257	0.01878	0.92827	0.55705	1	0.4713	0.12837	1	1	1	1	1	0.75581	0.06527	0.66181	0.43031	1	1	1	1	1	1	1
GO:0071472	365	cellular response to salt stress	0.17933	1	0.15002	0.12237	1	0.15154	1	1	0.60204	0.226	1	0.06269	1	1	0.89741	0.93546	0.94182	0.96083	0.97169	1	0.06785	1	1	1	1	0.0241	0.07793	0.51209	1	1	1	0.12285	1	1	1	1	0.61901	0.65521	0.39195	0.31318	1	1	1	0.051	1	1	1
GO:0003008	1427	system process	1	1	0.63439	0.51911	1	1	1	1	0.87556	0.66579	1	1	1	1	0.08895	0.14298	0.01311	0.06401	1	0.12042	1	1	1	1	0.62555	0.68948	0.64712	0.51209	1	1	1	1	1	1	1	1	1	0.65521	0.75078	0.59846	1	1	1	1	1	1	1
GO:0003013	1428	circulatory system process	1	1	0.63439	0.51911	1	1	1	1	0.87556	0.66579	1	1	1	1	0.08895	0.14298	0.01311	0.06401	1	0.12042	1	1	1	1	0.62555	0.68948	0.64712	0.51209	1	1	1	1	1	1	1	1	1	0.65521	0.75078	0.59846	1	1	1	1	1	1	1
GO:0003018	1429	vascular process in circulatory system	1	1	0.63439	0.51911	1	1	1	1	0.87556	0.66579	1	1	1	1	0.08895	0.14298	0.01311	0.06401	1	0.12042	1	1	1	1	0.62555	0.68948	0.64712	0.51209	1	1	1	1	1	1	1	1	1	0.65521	0.75078	0.59846	1	1	1	1	1	1	1
GO:0010232	2263	vascular transport	1	1	0.63439	0.51911	1	1	1	1	0.87556	0.66579	1	1	1	1	0.08895	0.14298	0.01311	0.06401	1	0.12042	1	1	1	1	0.62555	0.68948	0.64712	0.51209	1	1	1	1	1	1	1	1	1	0.65521	0.75078	0.59846	1	1	1	1	1	1	1
GO:0010233	2264	phloem transport	1	1	0.63439	0.51911	1	1	1	1	0.87556	0.66579	1	1	1	1	0.08895	0.14298	0.01311	0.06401	0.00307	0.12042	1	1	1	1	0.62555	0.68948	0.64712	0.51209	1	1	1	1	1	1	1	1	1	0.65521	0.75078	0.59846	1	1	1	1	1	1	1
GO:0002832	1424	negative regulation of response to biotic stimulus	1	1	0.63439	0.51911	0.25242	1	1	1	0.60204	0.66579	0.31547	1	1	1	0.08895	0.65908	0.10386	0.70041	0.35429	0.25092	1	1	1	1	1	0.31524	1	0.23519	0.1277	1	1	1	1	1	1	1	1	0.27786	1	0.31318	0.15506	1	1	1	1	1	1
GO:0005992	1439	trehalose biosynthetic process	1	0.04836	0.89058	0.77367	0.25242	1	1	1	1	0.42703	0.31547	1	1	1	0.08895	0.14298	0.22456	0.70041	0.35429	0.44046	1	1	0.03249	1	0.62555	1	1	0.51209	0.1277	1	1	1	1	1	1	1	1	1	1	0.12666	0.15506	1	1	1	1	1	1
GO:0016575	2609	histone deacetylation	1	1	0.63439	0.77367	1	1	0.06398	1	0.60204	0.66579	1	1	0.12407	1	0.89741	0.93546	0.81923	0.86685	0.89692	0.65547	1	1	1	1	0.62555	0.68948	1	0.51209	1	1	1	1	1	0.01502	1	1	0.61901	0.65521	0.75078	0.59846	1	1	1	1	1	0.0601	1
GO:0032102	2971	negative regulation of response to external stimulus	1	1	0.63439	0.51911	0.25242	1	1	1	0.60204	0.66579	0.31547	1	1	1	0.08895	0.65908	0.10386	0.70041	0.35429	0.25092	1	1	1	1	1	0.31524	1	0.23519	0.1277	1	1	1	1	1	1	1	1	0.27786	1	0.31318	0.15506	1	1	1	1	1	1
GO:0120252	4673	hydrocarbon metabolic process	1	1	0.40979	0.7608	0.20064	1	0.41231	1	0.62579	0.79945	0.03135	1	0.65523	1	0.5242	0.03254	0.63662	0.09223	0.73055	0.0301	1	1	1	1	0.95171	0.071	0.82757	0.59752	0.66655	0.12336	1	1	0.33607	1	1	1	0.94706	0.20799	0.91824	0.50969	1	1	1	1	0.43154	1	1
GO:0007623	428	circadian rhythm	0.23617	0.00696	0.00459	0.12642	0.45698	0.0138	1	1	0.03412	0.34116	0.2254	0.4305	1	1	0.03385	0.08656	0.00723	0.09928	0.12497	0.3405	0.12296	0.66225	0.00198	1	0.31657	0.00032	0.26288	0.20731	1	0.14585	0.24968	0.02663	1	1	1	1	0.82971	0.0016	0.49519	0.33955	0.42698	0.26744	1	0.3656	1	1	1
GO:0042023	3297	DNA endoreduplication	1	1	0.90291	0.78208	1	0.63431	1	1	0.86355	0.97517	1	0.32721	1	1	0.67198	0.74937	0.91146	0.6026	0.96139	0.97865	1	1	1	1	0.98242	0.5437	0.95071	0.45444	1	1	1	0.55176	1	1	1	1	0.931	0.61062	0.99017	0.77125	1	1	1	0.2741	1	1	1
GO:0030968	968	endoplasmic reticulum unfolded protein response	0.86176	0.01291	0.93553	0.60387	0.32363	0.80704	1	1	0.89597	0.59863	0.08144	1	1	1	0.55386	0.49762	0.80933	0.23609	0.95201	0.45783	1	0.71939	0.04217	0.1524	0.98751	0.58032	0.68509	0.51473	0.74534	0.19434	1	0.73082	1	1	1	1	0.91169	0.70926	0.86646	0.31187	0.49919	0.05646	1	1	1	1	1
GO:0046471	3752	phosphatidylglycerol metabolic process	1	1	1	0.091	0.27336	0.44256	1	1	1	0.39095	0.14842	1	1	1	1	1	1	1	1	1	1	1	1	1	1	0.57871	0.06769	0.3913	0.38483	0.42014	0.11084	1	1	1	1	1	1	0.16135	0.19735	0.71014	0.45075	0.16794	1	1	1	1	1
GO:0035966	846	response to topologically incorrect protein	0.73371	0.01457	0.93677	0.61105	0.65606	0.79934	1	1	0.8936	0.53906	0.29792	0.1275	1	1	0.58602	0.14949	0.58598	0.26195	0.95758	0.3803	1	0.441	0.13174	0.0387	0.98763	0.58448	0.31174	0.51386	0.9303	0.33831	1	0.71746	1	1	1	1	0.90634	0.10103	0.22014	0.24489	0.83737	0.10625	1	0.0786	1	1	1
GO:1900140	1184	regulation of seedling development	1	0.18833	0.16506	0.81715	0.70611	0.49929	1	1	0.20542	0.53259	1	1	1	1	0.5855	0.8982	0.70017	0.8277	0.48171	0.9666	1	1	0.12981	1	0.91597	0.02028	0.93125	0.57005	1	0.47536	0.12981	1	1	1	1	1	0.76297	0.06904	0.67219	0.44476	1	1	1	1	1	1	1
GO:0071229	386	cellular response to acid chemical	0.19987	1	0.78929	0.81715	0.34254	0.1505	1	1	0.972	0.9506	0.20905	1	1	1	0.51171	0.16743	0.3808	0.18807	0.03839	0.18452	0.25603	0.41391	1	1	0.57653	0.86286	1	0.27583	0.43733	0.47536	0.12981	0.42406	1	1	1	1	0.91093	0.93648	0.9796	0.7308	0.50798	0.21676	0.0508	0.0202	1	1	1
GO:0009084	1924	glutamine family amino acid biosynthetic process	1	1	0.1247	0.66866	1	0.23759	1	1	0.03941	0.65678	1	0.10136	1	1	0.15705	0.25633	0.77951	0.11014	0.26617	0.27185	1	1	1	1	0.47362	0.11486	0.82084	0.53484	1	1	1	0.19457	1	1	1	1	0.20168	0.08919	0.8991	0.40972	1	1	1	0.0828	1	1	1
GO:0006570	1670	tyrosine metabolic process	1	1	0.20084	0.08149	1	1	1	1	0.18356	0.13231	0.14062	1	1	1	0.6158	0.67859	0.84614	0.87356	0.6151	0.85732	1	1	1	1	0.32481	0.3735	0.05868	0.50583	1	1	1	1	1	1	1	1	0.32011	0.34672	0.09608	0.56295	1	0.08008	1	1	1	1	1
GO:0000266	1263	mitochondrial fission	1	1	1	0.08149	1	1	1	1	1	0.39118	1	1	1	1	0.30456	0.67859	0.52159	0.57508	0.30388	0.54267	1	1	1	1	1	1	0.34063	0.1416	1	1	1	1	1	1	1	1	1	1	0.42624	0.56295	1	1	1	1	1	1	1
GO:0009650	2057	UV protection	1	1	0.58713	0.08149	1	1	1	1	0.56535	0.39118	1	1	1	1	1	0.67859	1	0.57508	1	0.85732	1	1	1	1	1	0.3735	0.34063	0.1416	1	1	1	1	1	1	1	1	1	0.34672	0.42624	0.56295	1	1	1	1	1	1	1
GO:0009920	2132	cell plate formation involved in plant-type cell wall biogenesis	1	1	0.20084	0.29535	1	1	1	1	0.18356	0.13231	1	1	1	1	0.89245	0.91856	0.84614	0.87356	0.6151	0.85732	1	1	1	1	0.32481	0.3735	0.34063	0.50583	1	1	1	1	1	1	1	1	0.32011	0.34672	0.09608	0.56295	1	1	1	1	1	1	1
GO:0015807	2495	L-amino acid transport	1	1	1	0.29535	1	1	1	1	1	0.39118	1	1	1	1	0.6158	0.91856	0.52159	0.87356	0.30388	0.54267	1	1	1	1	1	1	0.34063	0.50583	1	1	1	1	1	1	1	1	1	1	0.42624	0.56295	1	1	1	1	1	1	1
GO:0019627	2763	urea metabolic process	1	1	0.58713	0.29535	1	1	1	1	0.18356	0.39118	1	1	1	1	1	0.36937	1	0.57508	1	1	1	1	1	1	1	0.3735	0.34063	0.50583	1	1	1	1	1	1	1	1	1	0.06098	0.42624	0.56295	1	1	1	1	1	1	1
GO:0071366	4359	cellular response to indolebutyric acid stimulus	1	1	0.58713	0.29535	0.10981	1	1	1	0.56535	0.39118	0.14062	1	1	1	0.30456	0.14176	0.22219	0.26695	0.30388	0.54267	1	1	1	1	1	0.3735	0.34063	0.50583	0.05316	1	1	1	1	1	1	1	1	0.34672	0.42624	0.56295	0.06515	1	1	1	1	1	1
GO:0006521	1643	regulation of cellular amino acid metabolic process	1	1	0.20084	0.68677	0.10981	1	1	1	0.18356	0.76454	1	1	1	1	0.6158	0.67859	0.84614	0.57508	0.6151	0.54267	1	1	1	1	1	0.07174	1	0.50583	1	0.05943	1	1	1	1	1	1	1	0.06098	1	0.56295	1	1	1	1	1	1	1
GO:0033238	3078	regulation of cellular amine metabolic process	1	1	0.20084	0.68677	0.10981	1	1	1	0.18356	0.76454	1	1	1	1	0.6158	0.67859	0.84614	0.57508	0.6151	0.54267	1	1	1	1	1	0.07174	1	0.50583	1	0.05943	1	1	1	1	1	1	1	0.06098	1	0.56295	1	1	1	1	1	1	1
GO:0000105	1250	histidine biosynthetic process	1	1	0.20084	0.68677	1	1	1	1	0.18356	0.39118	1	1	1	1	0.89245	1	0.84614	1	0.89214	0.85732	1	1	1	1	0.32481	0.3735	1	0.50583	1	1	1	1	1	1	1	1	0.32011	0.34672	0.42624	0.56295	1	1	1	1	1	1	1
GO:0000460	1299	maturation of 5.8S rRNA	1	1	0.58713	0.68677	1	1	1	1	0.56535	0.13231	1	1	1	1	1	1	1	1	0.30388	1	1	1	1	1	0.32481	1	1	0.50583	1	1	1	1	1	1	1	1	1	0.34672	0.09608	0.56295	1	1	1	1	1	1	1
GO:0006014	1448	D-ribose metabolic process	1	1	0.20084	0.68677	1	0.06359	1	1	0.18356	0.76454	1	0.02555	1	1	0.10455	0.14176	0.22219	0.26695	0.02414	0.07207	1	1	1	1	1	0.07174	1	0.50583	1	1	1	0.05106	1	1	1	1	1	0.06098	1	0.56295	1	1	1	0.0207	1	1	1
GO:0006145	207	purine nucleobase catabolic process	0.07598	1	0.58713	0.68677	1	1	1	1	0.18356	0.76454	1	1	1	1	0.30456	0.36937	0.22219	0.57508	0.30388	0.54267	0.0277	1	1	1	1	0.3735	1	0.50583	1	1	1	1	1	1	1	1	0.32011	0.34672	1	0.56295	1	1	1	1	1	1	1
GO:0006282	1535	regulation of DNA repair	1	1	0.58713	0.68677	1	1	1	1	0.56535	0.76454	1	1	1	1	1	1	1	1	1	1	1	1	1	1	1	0.3735	1	0.50583	1	1	1	1	1	1	1	1	1	0.34672	1	0.56295	1	1	1	1	1	1	1
GO:0006528	206	asparagine metabolic process	0.07598	1	0.20084	0.68677	1	0.06359	1	1	0.18356	0.76454	0.14062	0.02555	1	1	0.30456	0.67859	0.22219	0.87356	0.6151	0.85732	0.0277	1	1	1	0.32481	0.3735	1	0.50583	1	1	1	1	1	1	1	1	1	0.06098	1	0.56295	0.06515	1	1	1	1	1	1
GO:0007088	1830	regulation of mitotic nuclear division	1	1	1	0.68677	1	0.06359	1	1	1	0.76454	1	0.02555	1	1	0.89245	0.91856	0.84614	0.87356	1	1	1	1	1	1	1	1	1	0.50583	1	1	1	0.05106	1	1	1	1	1	1	1	0.56295	1	1	1	0.0207	1	1	1
GO:0007091	1831	metaphase/anaphase transition of mitotic cell cycle	1	1	1	0.68677	1	1	1	1	1	0.76454	1	1	1	1	1	1	1	0.87356	1	1	1	1	1	1	1	1	1	0.50583	1	1	1	1	1	1	1	1	1	1	1	0.56295	1	1	1	1	1	1	1
GO:0009164	1961	nucleoside catabolic process	1	1	0.58713	0.68677	1	0.06359	1	1	1	0.76454	1	1	1	1	0.6158	0.36937	0.52159	0.57508	0.89214	0.85732	1	1	1	1	1	0.3735	1	0.50583	1	1	1	0.05106	1	1	1	1	1	1	1	0.56295	1	1	1	1	1	1	1
GO:0009263	2002	deoxyribonucleotide biosynthetic process	1	1	0.20084	0.68677	1	1	1	1	0.18356	0.13231	1	1	1	1	0.6158	0.67859	0.52159	0.57508	0.6151	0.85732	1	1	1	1	0.05293	1	1	0.50583	1	1	1	1	1	1	1	1	0.0513	1	0.42624	0.18172	1	1	1	1	1	1	1
GO:0009772	210	photosynthetic electron transport in photosystem II	0.07598	1	0.20084	0.68677	1	1	1	1	0.18356	0.13231	1	1	1	1	0.10455	0.14176	0.06442	0.08525	0.10419	0.07207	0.0277	1	1	1	0.05293	1	1	0.50583	1	1	1	1	1	1	1	1	0.0513	1	1	0.03635	1	1	1	1	1	1	1
GO:0009903	2125	chloroplast avoidance movement	1	1	0.58713	0.68677	1	1	1	1	0.56535	0.76454	1	1	1	1	0.89245	0.67859	0.84614	0.57508	0.30388	0.54267	1	1	1	1	1	0.3735	1	0.50583	1	1	1	1	1	1	1	1	1	0.34672	1	0.56295	1	1	1	1	1	1	1
GO:0010965	2442	regulation of mitotic sister chromatid separation	1	1	1	0.68677	1	1	1	1	1	0.76454	1	1	1	1	1	1	1	0.87356	1	1	1	1	1	1	1	1	1	0.50583	1	1	1	1	1	1	1	1	1	1	1	0.56295	1	1	1	1	1	1	1
GO:0015791	2486	polyol transport	1	1	0.58713	0.68677	0.10981	1	1	1	0.56535	0.13231	0.14062	1	1	1	0.89245	0.36937	0.84614	0.26695	0.89214	0.54267	1	1	1	1	1	0.3735	1	0.50583	0.05316	1	1	1	1	1	1	1	1	0.34672	0.42624	0.18172	0.06515	1	1	1	1	1	1
GO:0016137	2582	glycoside metabolic process	1	1	1	0.68677	1	0.06359	1	1	1	0.76454	1	1	1	1	0.6158	0.91856	0.52159	0.87356	0.30388	0.85732	1	1	1	1	1	1	1	0.50583	1	1	1	0.05106	1	1	1	1	1	1	1	0.56295	1	1	1	1	1	1	1
GO:0030071	2814	regulation of mitotic metaphase/anaphase transition	1	1	1	0.68677	1	1	1	1	1	0.76454	1	1	1	1	1	1	1	0.87356	1	1	1	1	1	1	1	1	1	0.50583	1	1	1	1	1	1	1	1	1	1	1	0.56295	1	1	1	1	1	1	1
GO:0030149	2819	sphingolipid catabolic process	1	1	1	0.68677	1	0.06359	1	1	1	0.76454	1	1	1	1	0.6158	0.91856	0.52159	1	0.6151	0.85732	1	1	1	1	1	1	1	0.50583	1	1	1	0.05106	1	1	1	1	1	1	1	0.56295	1	1	1	1	1	1	1
GO:0031113	2889	regulation of microtubule polymerization	1	1	0.58713	0.68677	1	1	1	1	0.56535	0.76454	1	1	1	1	0.6158	0.14176	0.52159	0.57508	0.6151	0.85732	1	1	1	1	1	0.3735	1	0.50583	1	1	1	1	1	1	1	1	1	0.34672	1	0.56295	1	1	1	1	1	1	1
GO:0033045	3065	regulation of sister chromatid segregation	1	1	1	0.68677	1	1	1	1	1	0.76454	1	1	1	1	1	1	1	0.87356	1	1	1	1	1	1	1	1	1	0.50583	1	1	1	1	1	1	1	1	1	1	1	0.56295	1	1	1	1	1	1	1
GO:0034656	3194	nucleobase-containing small molecule catabolic process	1	1	0.58713	0.68677	1	0.06359	1	1	1	0.76454	1	1	1	1	0.6158	0.36937	0.52159	0.57508	0.89214	0.85732	1	1	1	1	1	0.3735	1	0.50583	1	1	1	0.05106	1	1	1	1	1	1	1	0.56295	1	1	1	1	1	1	1
GO:0042939	3384	tripeptide transport	1	1	1	0.68677	1	1	1	1	1	0.39118	1	1	1	1	0.30456	0.67859	0.52159	0.57508	0.6151	0.54267	1	1	1	1	1	1	1	0.50583	1	1	1	1	1	1	1	1	1	1	1	0.18172	1	1	1	1	1	1	1
GO:0043484	209	regulation of RNA splicing	0.07598	1	0.20084	0.68677	1	1	1	1	1	0.76454	1	1	1	1	0.6158	0.67859	1	0.87356	0.6151	1	1	0.04948	1	1	0.32481	0.3735	1	0.50583	1	1	1	1	1	1	1	1	1	1	1	0.56295	1	1	1	1	1	1	1
GO:0044784	3534	metaphase/anaphase transition of cell cycle	1	1	1	0.68677	1	1	1	1	1	0.76454	1	1	1	1	1	1	1	0.87356	1	1	1	1	1	1	1	1	1	0.50583	1	1	1	1	1	1	1	1	1	1	1	0.56295	1	1	1	1	1	1	1
GO:0046654	3783	tetrahydrofolate biosynthetic process	1	1	0.58713	0.68677	1	1	1	1	0.56535	0.39118	1	1	1	1	0.10455	0.14176	0.06442	0.08525	0.10419	0.07207	1	1	1	1	0.32481	1	1	0.50583	1	1	1	1	1	1	1	1	0.32011	1	1	0.18172	1	1	1	1	1	1	1
GO:0051306	4035	mitotic sister chromatid separation	1	1	1	0.68677	1	1	1	1	1	0.76454	1	1	1	1	1	1	1	0.87356	1	1	1	1	1	1	1	1	1	0.50583	1	1	1	1	1	1	1	1	1	1	1	0.56295	1	1	1	1	1	1	1
GO:0051784	4099	negative regulation of nuclear division	1	1	1	0.68677	1	0.06359	1	1	1	0.76454	1	0.02555	1	1	0.89245	0.91856	0.84614	0.87356	1	1	1	1	1	1	1	1	1	0.50583	1	1	1	0.05106	1	1	1	1	1	1	1	0.56295	1	1	1	0.0207	1	1	1
GO:0051983	4116	regulation of chromosome segregation	1	1	1	0.68677	1	1	1	1	1	0.76454	1	1	1	1	1	1	1	0.87356	1	1	1	1	1	1	1	1	1	0.50583	1	1	1	1	1	1	1	1	1	1	1	0.56295	1	1	1	1	1	1	1
GO:1902099	4849	regulation of metaphase/anaphase transition of cell cycle	1	1	1	0.68677	1	1	1	1	1	0.76454	1	1	1	1	1	1	1	0.87356	1	1	1	1	1	1	1	1	1	0.50583	1	1	1	1	1	1	1	1	1	1	1	0.56295	1	1	1	1	1	1	1
GO:1905818	4981	regulation of chromosome separation	1	1	1	0.68677	1	1	1	1	1	0.76454	1	1	1	1	1	1	1	0.87356	1	1	1	1	1	1	1	1	1	0.50583	1	1	1	1	1	1	1	1	1	1	1	0.56295	1	1	1	1	1	1	1
GO:0046942	108	carboxylic acid transport	0.03747	1	0.58865	0.09115	0.55392	1	0.34608	1	0.38703	0.20978	0.21978	0.05932	0.57299	1	0.18197	0.11357	0.26579	0.54731	0.23769	0.10512	0.07405	0.19399	1	1	0.92933	0.85869	0.86089	0.69691	0.58423	0.62634	1	1	1	1	1	1	0.14944	0.79936	0.82036	0.67168	1	1	1	0.0439	1	0.3285	1
GO:0006099	1470	tricarboxylic acid cycle	1	1	4.1e-05	0.0392	0.48814	0.05436	1	0.0219	0.00037	0.12683	1	0.13847	1	1	6.7e-07	2.1e-05	1.2e-07	7.6e-07	2.8e-06	1.2e-06	1	1	1	1	0.00138	0.01429	0.02774	0.34621	1	0.29726	1	0.03624	1	1	1	0.01259	0.00025	0.21408	0.03232	0.67472	1	1	1	0.1135	1	1	1
GO:0009850	1213	auxin metabolic process	1	0.30993	0.39119	0.73024	0.16889	0.70764	0.08658	1	0.30345	0.6751	0.53218	0.38399	0.6289	1	0.76088	0.08602	0.82252	0.69535	0.54677	0.144	0.40892	1	0.21902	1	0.84705	0.1403	0.77321	0.60945	1	1	1	0.62503	0.31701	0.10707	1	1	0.55675	0.24437	0.87934	0.393	1	0.20159	0.0885	1	0.40892	1	1
GO:0009612	2049	response to mechanical stimulus	1	0.13622	0.95433	0.70073	0.57657	1	1	0.028	0.84796	0.87691	1.3e-05	1	1	1	0.47131	2.5e-05	0.71157	3.6e-08	0.96763	0.00181	1	1	0.09297	1	0.78137	0.96841	0.9539	0.37926	1	0.36407	1	1	1	1	0.0121	1	0.773	0.81759	0.9835	0.52843	1	1.6e-07	1	1	1	1	1
GO:0009867	1062	jasmonic acid mediated signaling pathway	0.95779	0.18457	0.61396	0.57859	0.48395	0.73578	0.28121	1	0.47868	0.31398	0.07615	1	0.88013	1	0.27748	3.1e-05	0.18531	2.3e-05	0.80476	9.8e-05	0.67542	1	0.41082	0.2323	0.89847	0.26215	0.64667	0.50781	0.16979	0.91406	1	0.61646	0.55777	0.21522	1	1	0.8193	0.21119	0.55645	0.25677	0.12785	0.23333	1	1	1	0.6294	1
GO:0034620	972	cellular response to unfolded protein	0.8645	0.01326	0.94108	0.62515	0.33017	0.81023	1	1	0.90381	0.5476	0.08481	1	1	1	0.58537	0.532	0.828	0.26115	0.95914	0.48764	1	0.72298	0.04294	0.1538	0.98838	0.59379	0.69639	0.53191	0.74884	0.19823	1	0.73437	1	1	1	1	0.91628	0.72024	0.87409	0.25033	0.5045	0.05844	1	1	1	1	1
GO:0035967	971	cellular response to topologically incorrect protein	0.8645	0.01326	0.94108	0.62515	0.33017	0.81023	1	1	0.90381	0.5476	0.08481	1	1	1	0.58537	0.532	0.828	0.26115	0.95914	0.48764	1	0.72298	0.04294	0.1538	0.98838	0.59379	0.69639	0.53191	0.74884	0.19823	1	0.73437	1	1	1	1	0.91628	0.72024	0.87409	0.25033	0.5045	0.05844	1	1	1	1	1
GO:0016042	844	lipid catabolic process	0.72883	0.2437	0.80636	0.498	0.18823	0.07628	0.72167	1	0.96903	0.78357	0.57863	0.36533	1	1	0.84514	0.80173	0.94197	0.85351	0.87009	0.99946	1	0.43598	1	0.0381	0.56338	0.81639	0.81879	0.99097	0.92882	0.02695	1	0.03706	1	0.25377	1	1	0.13546	0.98137	0.58125	0.80862	1	0.10307	1	0.3003	1	1	1
GO:0044786	3535	cell cycle DNA replication	1	1	0.91244	0.80178	1	0.64032	1	1	0.8755	0.97913	1	0.33159	1	1	0.70742	0.78201	0.92467	0.63949	0.9687	0.98272	1	1	1	1	0.98385	0.56116	0.95436	0.47642	1	1	1	0.55764	1	1	1	1	0.93563	0.62647	0.9912	0.78824	1	1	1	0.2779	1	1	1
GO:0043622	3477	cortical microtubule organization	1	1	0.90205	0.31279	1	1	1	1	0.88788	0.25923	1	1	1	1	0.78868	0.17916	0.84481	0.53925	0.9151	0.69513	1	1	1	1	1	0.70713	0.2887	0.53878	1	1	1	1	1	1	1	1	1	0.6731	0.16324	0.62554	1	1	1	1	1	1	1
GO:0005991	1438	trehalose metabolic process	1	0.05072	0.90205	0.79685	0.26322	1	1	1	1	0.46651	0.32833	1	1	1	0.11428	0.17916	0.26278	0.73833	0.40334	0.48691	1	1	0.03409	1	0.64351	1	1	0.53878	0.13364	1	1	1	1	1	1	1	1	1	1	0.14498	0.16216	1	1	1	1	1	1
GO:0006144	370	purine nucleobase metabolic process	0.18741	1	0.01774	0.79685	1	1	1	1	0.00305	0.699	0.32833	1	1	1	0.2326	0.32671	0.12901	0.53925	0.11368	0.69513	0.07112	1	1	1	0.64351	0.00553	1	0.53878	1	1	1	1	1	1	1	1	0.25983	0.00375	1	0.34121	0.16216	1	1	1	1	1	1
GO:0006476	1625	protein deacetylation	1	1	0.66122	0.79685	1	1	0.06708	1	0.62911	0.699	1	1	0.12985	1	0.91553	0.94858	0.84481	0.88827	0.9151	0.69513	1	1	1	1	0.64351	0.70713	1	0.53878	1	1	1	1	1	0.01577	1	1	0.63697	0.6731	0.76752	0.62554	1	1	1	1	1	0.063	1
GO:0031056	2876	regulation of histone modification	1	1	0.90205	0.79685	1	1	1	1	0.88788	0.46651	1	1	1	1	0.78868	0.85673	0.84481	0.73833	0.78785	0.69513	1	1	1	1	1	0.70713	1	0.53878	1	1	1	1	1	1	1	1	1	0.6731	0.41603	0.62554	1	1	1	1	1	1	1
GO:0051336	712	regulation of hydrolase activity	0.54715	0.1802	0.74523	0.03657	1	0.48247	1	1	0.81543	0.03404	1	0.22857	0.41196	1	0.4865	0.30364	0.87822	0.1886	0.68735	0.26727	1	0.39876	1	0.064	0.90159	0.47889	0.38259	0.57432	1	1	1	0.40869	1	1	1	1	0.89604	0.60068	0.28914	0.71133	1	1	1	0.1892	0.24545	1	1
GO:0006986	975	response to unfolded protein	0.86585	0.01344	0.9437	0.6356	0.33344	0.8118	1	1	0.90754	0.56002	0.08653	1	1	1	0.60085	0.54902	0.83683	0.27409	0.96236	0.5025	1	0.72475	0.04332	0.1545	0.98879	0.60045	0.70195	0.54044	0.75057	0.20018	1	0.73613	1	1	1	1	0.91849	0.72562	0.87776	0.25805	0.50714	0.05944	1	1	1	1	1
GO:0071395	1066	cellular response to jasmonic acid stimulus	0.95864	0.18635	0.62857	0.59593	0.48947	0.73896	0.28366	1	0.49368	0.33234	0.07864	1	0.88175	1	0.25609	0.46234	0.16553	0.40016	0.78434	0.38218	0.67774	1	0.4128	0.2336	0.90266	0.27154	0.65621	0.52152	0.17245	0.9154	1	0.6199	0.56007	0.21644	1	1	0.82559	0.21921	0.56837	0.26925	0.1303	0.23716	1	1	1	0.6317	1
GO:0007165	879	signal transduction	0.76935	0.1931	0.70419	0.8445	0.73887	0.83958	0.33183	1	0.60493	0.48982	0.96347	0.78924	0.92256	0.5864	0.92637	0.94694	0.98604	0.99147	0.99984	0.96098	0.71565	0.72998	0.33173	0.8013	0.99979	0.88211	0.93277	0.79048	0.60797	0.7673	0.65661	0.85922	0.39548	0.45626	1	1	0.98752	0.97863	0.84166	0.58222	0.79834	0.86194	0.7341	0.7829	0.93198	0.7559	1
GO:0009628	429	response to abiotic stimulus	0.23687	0.48546	0.30367	0.86686	0.38431	0.38537	0.42185	0.4206	0.94634	0.65748	0.7559	0.1174	0.94841	1	0.99816	0.8742	0.99486	0.96447	0.98944	0.81457	0.39925	0.54041	0.15054	0.7224	0.18954	0.08179	0.7641	0.33328	0.11559	0.08793	0.96973	0.15483	0.10151	0.78274	0.103	1	0.68567	0.30612	0.83107	0.36718	0.2285	0.73231	0.4925	0.0495	0.57687	0.9607	1
GO:0031328	443	positive regulation of cellular biosynthetic process	0.25591	1	0.45245	0.84426	0.64356	0.98792	0.82331	1	0.06605	0.13657	0.87086	0.82445	0.86805	1	0.0147	0.3009	0.02778	0.38956	0.03019	0.20665	0.03685	0.84688	1	1	0.00807	0.10774	0.97504	0.43003	0.87908	0.3766	1	0.97048	1	0.33415	1	1	0.68088	0.74978	0.89236	0.8917	0.65076	0.91539	1	0.7549	1	0.4896	1
GO:0006520	1171	cellular amino acid metabolic process	1	0.33184	0.00341	0.03244	0.57753	0.65167	0.80145	1	0.15192	0.06075	0.83621	0.62515	0.54473	1	0.10909	0.48655	0.48747	0.6537	0.02118	0.40016	1	0.77373	0.52893	0.4702	0.01605	0.28757	0.02856	0.53925	0.96249	0.55725	0.52629	0.12763	0.29737	0.09052	1	1	0.07946	0.13453	0.08642	0.62319	0.9118	0.66661	1	0.8165	0.26781	0.9026	1
GO:0009067	1920	aspartate family amino acid biosynthetic process	1	1	0.03172	0.17484	0.8687	1	1	1	0.84392	0.0709	0.73849	1	0.60324	1	0.29212	0.48622	0.69407	0.58604	0.59317	0.453	1	1	1	1	0.07011	0.1663	0.09546	0.51015	0.61458	1	1	1	1	1	1	1	1	0.29415	0.08293	0.28978	0.32534	1	1	1	0.38758	1	1
GO:0009410	689	response to xenobiotic stimulus	0.51936	0.01437	0.98713	0.88773	0.28943	1	1	1	0.94309	0.8021	0.75464	1	1	1	0.82844	0.99552	0.7977	0.98415	0.9361	0.90145	1	0.37532	0.00655	1	1	0.79898	0.97896	0.60091	1	0.10944	1	1	1	1	1	1	0.97205	0.74505	0.96321	0.4438	0.46452	1	1	1	1	1	1
GO:0019740	2773	nitrogen utilization	1	1	0.05935	0.11036	1	1	1	1	0.22131	0.1751	1	1	1	1	0.56615	1	0.50381	0.12661	0.15269	0.10816	1	1	1	1	0.06594	0.40908	0.07296	0.54752	1	1	1	1	1	1	1	1	0.35213	0.38058	0.11821	0.60592	1	1	1	1	1	1	1
GO:0006613	1683	cotranslational protein targeting to membrane	1	1	0.63037	0.34821	1	1	1	1	0.60835	0.45292	1	1	1	1	0.6831	0.94048	0.87825	0.90237	0.68241	0.88815	1	1	1	1	0.35716	1	0.37409	0.54752	1	1	1	1	1	1	1	1	0.35213	1	0.46474	0.60592	1	1	1	1	1	1	1
GO:0006614	1684	SRP-dependent cotranslational protein targeting to membrane	1	1	0.63037	0.34821	1	1	1	1	0.60835	0.45292	1	1	1	1	0.6831	0.94048	0.87825	0.90237	0.68241	0.88815	1	1	1	1	0.35716	1	0.37409	0.54752	1	1	1	1	1	1	1	1	0.35213	1	0.46474	0.60592	1	1	1	1	1	1	1
GO:0033356	224	UDP-L-arabinose metabolic process	0.08507	1	0.63037	0.34821	1	1	1	1	0.60835	0.45292	1	1	1	1	0.38025	0.20298	0.5893	0.33712	0.15269	0.30476	0.03111	1	1	1	1	0.40908	0.37409	0.54752	1	1	1	1	1	1	1	1	1	0.38058	0.46474	0.60592	1	1	1	1	1	1	1
GO:0000245	1262	spliceosomal complex assembly	1	1	0.24126	0.72909	1	1	1	1	0.22131	0.80349	1	1	1	1	0.6831	0.94048	0.87825	0.90237	0.91836	0.88815	1	1	1	1	0.35716	0.40908	1	0.54752	1	1	1	1	1	1	1	1	0.35213	0.38058	1	0.60592	1	1	1	1	1	1	1
GO:0000380	1283	alternative mRNA splicing, via spliceosome	1	1	0.63037	0.72909	0.12266	1	1	1	0.60835	0.80349	0.15675	1	1	1	0.6831	0.45256	0.5893	0.64307	0.68241	0.61065	1	1	1	1	1	0.40908	1	0.54752	1	0.06661	1	1	1	1	1	1	1	0.38058	1	0.60592	1	0.08963	1	1	1	1	1
GO:0006353	1563	DNA-templated transcription, termination	1	1	0.00109	0.34821	1	1	1	1	0.00798	0.45292	1	1	1	1	0.38025	0.45256	0.87825	0.64307	0.04357	0.30476	1	1	1	1	0.03007	0.40908	0.37409	0.54752	1	1	1	1	1	1	1	1	0.25065	0.38058	0.46474	0.60592	1	1	1	1	1	1	1
GO:0006547	1656	histidine metabolic process	1	1	0.24126	0.72909	1	1	1	1	0.22131	0.45292	1	1	1	1	0.91862	1	0.87825	1	0.91836	0.88815	1	1	1	1	0.35716	0.40908	1	0.54752	1	1	1	1	1	1	1	1	0.35213	0.38058	0.46474	0.60592	1	1	1	1	1	1	1
GO:0009262	2001	deoxyribonucleotide metabolic process	1	1	0.24126	0.72909	1	1	1	1	0.22131	0.1751	1	1	1	1	0.6831	0.74317	0.5893	0.64307	0.68241	0.88815	1	1	1	1	0.06594	1	1	0.54752	1	1	1	1	1	1	1	1	0.06394	1	0.46474	0.21918	1	1	1	1	1	1	1
GO:0009452	2033	7-methylguanosine RNA capping	1	1	0.63037	0.72909	1	1	1	1	0.60835	0.80349	1	1	1	1	0.91862	0.94048	1	1	1	1	1	1	1	1	1	0.40908	1	0.54752	1	1	1	1	1	1	1	1	1	0.38058	1	0.60592	1	1	1	1	1	1	1
GO:0010031	2163	circumnutation	1	1	1	0.72909	0.12266	1	1	1	1	0.45292	0.15675	1	1	1	0.6831	0.45256	0.5893	0.33712	0.68241	0.61065	1	1	1	1	1	1	1	0.54752	0.0596	1	1	1	1	1	1	1	1	1	0.46474	0.60592	0.07299	1	1	1	1	1	1
GO:0017157	2631	regulation of exocytosis	1	1	0.24126	0.72909	1	1	1	1	0.22131	0.45292	1	1	1	1	0.38025	0.20298	0.5893	0.33712	0.37948	0.30476	1	1	1	1	0.35716	0.40908	1	0.54752	1	1	1	1	1	1	1	1	0.35213	0.38058	0.46474	0.60592	1	1	1	1	1	1	1
GO:0036260	3275	RNA capping	1	1	0.63037	0.72909	1	1	1	1	0.60835	0.80349	1	1	1	1	0.91862	0.94048	1	1	1	1	1	1	1	1	1	0.40908	1	0.54752	1	1	1	1	1	1	1	1	1	0.38058	1	0.60592	1	1	1	1	1	1	1
GO:0043628	3479	ncRNA 3'-end processing	1	1	0.63037	0.72909	1	1	1	1	0.60835	0.45292	1	1	1	1	1	0.94048	1	0.90237	0.91836	1	1	1	1	1	1	0.40908	1	0.54752	1	1	1	1	1	1	1	1	1	0.38058	1	0.21918	1	1	1	1	1	1	1
GO:0045930	3639	negative regulation of mitotic cell cycle	1	1	1	0.72909	1	0.07126	1	1	1	0.80349	1	0.0287	1	1	0.6831	0.74317	0.87825	0.64307	0.91836	1	1	1	1	1	1	1	1	0.54752	1	1	1	0.05726	1	1	1	1	1	1	1	0.60592	1	1	1	0.0233	1	1	1
GO:0046417	3732	chorismate metabolic process	1	1	0.63037	0.72909	1	1	1	1	0.60835	0.80349	1	1	1	1	0.6831	0.45256	0.5893	0.33712	0.68241	0.30476	1	1	1	1	1	0.40908	1	0.54752	1	1	1	1	1	1	1	1	1	0.38058	1	0.60592	1	1	1	1	1	1	1
GO:0050879	3968	multicellular organismal movement	1	1	1	0.72909	0.12266	1	1	1	1	0.45292	0.15675	1	1	1	0.6831	0.45256	0.5893	0.33712	0.68241	0.61065	1	1	1	1	1	1	1	0.54752	0.0596	1	1	1	1	1	1	1	1	1	0.46474	0.60592	0.07299	1	1	1	1	1	1
GO:0055088	4163	lipid homeostasis	1	1	1	0.72909	1	1	1	1	1	0.80349	1	1	1	1	0.91862	0.74317	0.5893	0.64307	0.37948	0.88815	1	1	1	1	1	1	1	0.54752	1	1	1	1	1	1	1	1	1	1	1	0.60592	1	1	1	1	1	1	1
GO:0080027	4461	response to herbivore	1	1	0.63037	0.72909	1	0.07126	1	1	0.60835	0.80349	1	0.0287	1	1	0.6831	0.20298	0.5893	0.64307	0.68241	0.30476	1	1	1	1	1	0.40908	1	0.54752	1	1	1	0.05726	1	1	1	1	1	0.38058	1	0.60592	1	1	1	0.0233	1	1	1
GO:0080171	4512	lytic vacuole organization	1	1	1	0.72909	1	1	1	1	1	0.80349	1	1	1	1	0.91862	0.74317	0.87825	0.90237	0.68241	0.88815	1	1	1	1	1	1	1	0.54752	1	1	1	1	1	1	1	1	1	1	1	0.60592	1	1	1	1	1	1	1
GO:2000070	5028	regulation of response to water deprivation	1	1	1	0.34821	0.12266	0.07126	1	1	1	0.80349	0.15675	1	1	1	0.6831	0.74317	0.87825	0.64307	0.68241	0.88815	1	1	1	1	1	1	1	0.1723	1	0.06661	1	0.05726	1	1	1	1	1	1	1	0.60592	1	0.08963	1	1	1	1	1
GO:0010183	2232	pollen tube guidance	1	1	0.40898	0.58637	1	1	1	1	0.37302	0.72964	1	1	1	1	0.4533	0.37705	0.70307	0.38506	0.64867	0.17952	1	1	1	1	0.28442	0.72378	0.68205	0.56444	1	1	1	1	1	1	1	1	0.27758	0.69006	0.78314	0.65118	1	1	1	1	1	1	1
GO:0010675	2411	regulation of cellular carbohydrate metabolic process	1	1	0.40898	0.58637	0.27387	1	0.07016	1	0.65472	0.50496	1	1	1	1	0.4533	0.37705	0.1569	0.38506	0.45209	0.51637	1	1	1	1	1	1	0.68205	0.56444	0.13954	1	1	1	1	1	1	1	1	0.31688	0.78314	0.36916	1	1	1	1	1	1	1
GO:0045185	3569	maintenance of protein location	1	1	0.91231	0.58637	1	1	1	1	0.89898	0.72964	1	1	1	1	0.64978	0.21885	0.30248	0.10605	0.45209	0.33397	1	1	1	1	1	0.72378	0.68205	0.56444	1	1	1	1	1	1	1	1	1	0.69006	0.78314	0.65118	1	1	1	1	1	1	1
GO:0050918	3972	positive chemotaxis	1	1	0.40898	0.58637	1	1	1	1	0.37302	0.72964	1	1	1	1	0.4533	0.37705	0.70307	0.38506	0.64867	0.17952	1	1	1	1	0.28442	0.72378	0.68205	0.56444	1	1	1	1	1	1	1	1	0.27758	0.69006	0.78314	0.65118	1	1	1	1	1	1	1
GO:0072524	4431	pyridine-containing compound metabolic process	1	1	0.68645	0.58637	1	1	1	1	0.37302	0.72964	1	1	1	1	0.81955	0.56513	0.70307	0.7725	0.45209	0.88379	1	1	1	1	0.66061	0.72378	0.68205	0.56444	1	1	1	1	1	1	1	1	0.27758	0.69006	0.78314	0.65118	1	1	1	1	1	1	1
GO:0072525	4432	pyridine-containing compound biosynthetic process	1	1	0.68645	0.58637	1	1	1	1	0.37302	0.72964	1	1	1	1	0.81955	0.56513	0.70307	0.7725	0.45209	0.88379	1	1	1	1	0.66061	0.72378	0.68205	0.56444	1	1	1	1	1	1	1	1	0.27758	0.69006	0.78314	0.65118	1	1	1	1	1	1	1
GO:0008380	983	RNA splicing	0.87356	0.59564	0.0107	0.06682	0.89659	1	1	1	0.0437	0.03547	0.96754	1	0.42702	1	0.99978	0.99999	1	0.99999	0.99986	0.99999	0.7229	0.90157	0.45304	1	0.04149	0.08698	0.04566	0.33852	0.70843	0.93914	1	1	1	1	1	1	0.1299	0.12616	0.15339	0.5605	0.80974	0.97792	1	1	0.7229	0.3075	1
GO:0043248	704	proteasome assembly	0.53933	0.36628	0.12927	0.48628	0.93123	0.32269	1	1	0.0066	0.56505	0.8611	0.02116	1	1	0.53656	0.06194	0.26728	0.00536	0.18431	0.35516	1	0.32229	1	0.1409	0.20126	0.29579	0.13855	0.58896	1	0.75588	1	0.2646	1	1	1	1	0.00689	0.01429	0.02113	0.71578	1	0.56888	1	0.012	1	1	1
GO:0045184	1000	establishment of protein localization	0.8889	0.12505	0.80878	0.00986	0.99684	0.99134	0.99211	0.5059	0.97775	0.65101	1	0.84102	0.98552	0.4535	0.99682	0.99891	1	0.99919	0.58186	0.99934	0.54749	0.94756	0.19277	0.3216	0.93759	0.65099	0.00859	0.15946	0.92198	0.99529	0.91097	0.98443	0.97602	1	0.2607	1	0.55795	0.64031	0.05727	0.72543	0.83779	0.86721	0.5961	0.8908	0.87857	0.9893	0.1824
GO:0044070	697	regulation of anion transport	0.5241	1	0.81039	0.89561	0.66479	1	1	1	0.87555	0.89195	0.41226	1	1	1	0.72618	0.01727	0.57842	0.04191	0.72515	0.34879	0.23202	1	1	1	0.97505	0.4228	1	0.4479	1	0.43772	1	1	1	1	1	1	0.87418	0.75322	0.9653	0.61435	1	0.18277	1	1	1	1	1
GO:0046365	302	monosaccharide catabolic process	0.13171	1	1	0.5125	0.8457	1	1	1	1	0.59148	0.43207	1	1	1	0.35049	0.40381	0.01124	0.31711	0.34976	0.29322	1	0.04744	1	1	1	0.19095	1	0.5198	0.58423	1	1	1	1	1	1	1	1	0.21906	1	0.3779	0.66122	0.38423	1	1	1	1	1
GO:0031537	2937	regulation of anthocyanin metabolic process	1	1	0.52883	0.20521	0.40782	1	1	1	0.70504	0.7328	0.49471	1	1	1	0.95871	0.88787	0.95944	0.93691	0.90134	0.91438	1	1	1	1	0.82952	0.33535	0.84679	0.07827	1	0.24118	1	1	1	1	1	1	0.82412	0.56326	0.91811	0.47754	1	0.31337	1	1	1	1	1
GO:0019742	2774	pentacyclic triterpenoid metabolic process	1	1	0.16911	0.73523	0.0949	0.25618	1	1	0.13968	0.7328	0.14607	1	1	1	0.14335	0.07898	0.05602	0.17808	0.24189	0.13568	1	1	1	1	0.82952	0.05105	0.84679	0.5951	0.21812	0.24118	0.05776	1	1	1	1	1	0.51055	0.11403	0.91811	0.47754	0.26174	0.31337	1	1	1	1	1
GO:0019745	2775	pentacyclic triterpenoid biosynthetic process	1	1	0.16911	0.73523	0.0949	0.25618	1	1	0.13968	0.7328	0.14607	1	1	1	0.14335	0.07898	0.05602	0.17808	0.24189	0.13568	1	1	1	1	0.82952	0.05105	0.84679	0.5951	0.21812	0.24118	0.05776	1	1	1	1	1	0.51055	0.11403	0.91811	0.47754	0.26174	0.31337	1	1	1	1	1
GO:0001944	1384	vasculature development	1	1	0.71011	0.02777	0.04299	1	1	1	0.90899	0.16764	0.06853	1	1	1	0.50109	0.02548	0.5404	0.05812	0.84589	0.21286	1	1	1	1	0.67689	0.73948	0.02691	0.30595	0.1454	0.16159	1	1	1	1	1	1	1	0.70614	0.19757	0.39687	0.17617	0.21344	1	1	1	1	1
GO:0072359	4419	circulatory system development	1	1	0.71011	0.02777	0.04299	1	1	1	0.90899	0.16764	0.06853	1	1	1	0.50109	0.02548	0.5404	0.05812	0.84589	0.21286	1	1	1	1	0.67689	0.73948	0.02691	0.30595	0.1454	0.16159	1	1	1	1	1	1	1	0.70614	0.19757	0.39687	0.17617	0.21344	1	1	1	1	1
GO:0034976	532	response to endoplasmic reticulum stress	0.33977	0.07163	0.17429	0.28529	0.33524	0.83352	1	1	0.03483	0.06926	0.03345	0.72257	1	1	0.00828	0.01035	0.05298	0.00255	0.03337	0.00255	1	0.10171	0.1351	0.2789	0.24676	0.29677	0.19292	0.52482	0.49931	0.34873	1	0.72852	1	1	1	1	0.0017	0.73187	0.18851	0.14792	0.41587	0.02084	1	0.6452	1	1	1
GO:0034762	633	regulation of transmembrane transport	0.45496	0.32191	0.46829	0.20637	0.07566	0.13575	1	1	0.85669	0.90515	0.16991	0.39793	1	1	0.83792	0.10295	0.71021	0.1315	0.52159	0.27899	0.10365	1	0.22808	1	0.62406	0.39272	0.99732	0.46764	0.02181	0.69909	1	1	1	1	1	1	0.9398	0.56335	0.98186	0.6309	0.04225	0.80524	0.0925	1	1	1	1
GO:0034765	634	regulation of ion transmembrane transport	0.45496	0.32191	0.46829	0.20637	0.07566	0.13575	1	1	0.85669	0.90515	0.16991	0.39793	1	1	0.83792	0.10295	0.71021	0.1315	0.52159	0.27899	0.10365	1	0.22808	1	0.62406	0.39272	0.99732	0.46764	0.02181	0.69909	1	1	1	1	1	1	0.9398	0.56335	0.98186	0.6309	0.04225	0.80524	0.0925	1	1	1	1
GO:0009725	414	response to hormone	0.22254	0.63759	0.47066	0.49411	0.01952	0.33233	0.08409	0.621	0.61721	0.25354	0.03067	0.0345	0.5972	0.0319	0.0632	0.03663	0.1322	0.05136	0.24036	0.02623	0.49566	0.20537	0.40214	0.7817	0.5726	0.33935	0.36348	0.4944	0.04915	0.17382	0.19119	0.56356	0.34382	1	1	0.42555	0.68168	0.20132	0.49633	0.1885	0.15693	0.01692	0.3283	0.0496	0.49566	0.7089	0.2421
GO:1905392	592	plant organ morphogenesis	0.41	0.07257	0.45753	0.91598	0.56273	0.98233	1	1	0.85308	0.16595	0.98406	0.95282	0.92863	1	0.99995	0.99971	0.99951	0.99692	0.99315	0.99725	0.37947	0.98191	0.01511	1	0.61345	0.95729	0.82156	0.52187	0.16889	0.92418	1	0.94279	1	1	1	1	0.23199	0.60555	0.07534	0.50916	0.47752	0.84382	1	0.9153	1	0.7837	1
GO:0070925	4298	organelle assembly	1	0.22588	0.92413	0.64713	1	0.57205	1	1	0.99767	0.82559	0.8588	1	1	1	0.04596	0.33981	0.39377	0.39525	0.35816	0.65564	1	1	1	0.0817	0.5524	0.98276	0.60388	0.648	1	1	0.15685	1	1	1	1	1	0.72066	0.97274	0.69699	0.80541	1	0.65978	1	1	1	1	1
GO:0010604	523	positive regulation of macromolecule metabolic process	0.3283	1	0.86534	0.86703	0.8359	0.99156	0.85356	1	0.15362	0.09895	0.9593	0.84757	0.89474	1	0.6927	0.99042	0.8959	0.99915	0.69382	0.9772	0.04853	0.8805	1	1	1	0.1294	0.95461	0.55126	0.98112	0.44036	1	0.97782	1	0.35576	1	1	0.86032	0.71095	0.83609	0.70262	0.86181	0.93867	1	0.7814	1	0.5309	1
GO:1903825	357	organic acid transmembrane transport	0.17505	1	0.28352	0.23468	0.30545	0.13091	1	1	0.49688	0.51466	0.42527	0.221	1	1	0.40999	0.1104	0.10808	0.29035	0.15589	0.21002	0.02981	1	1	1	0.97479	0.14628	0.52988	0.76769	0.40964	0.44631	1	0.09011	1	1	1	1	0.70918	0.36902	0.74829	0.64245	0.47794	0.55304	1	0.1828	1	1	1
GO:1905039	356	carboxylic acid transmembrane transport	0.17505	1	0.28352	0.23468	0.30545	0.13091	1	1	0.49688	0.51466	0.42527	0.221	1	1	0.40999	0.1104	0.10808	0.29035	0.15589	0.21002	0.02981	1	1	1	0.97479	0.14628	0.52988	0.76769	0.40964	0.44631	1	0.09011	1	1	1	1	0.70918	0.36902	0.74829	0.64245	0.47794	0.55304	1	0.1828	1	1	1
GO:0009896	2122	positive regulation of catabolic process	1	1	0.82963	0.21333	1	1	1	1	0.81117	0.03639	1	1	1	1	0.34538	0.95432	0.43611	0.9086	0.92866	0.70433	1	1	1	1	1	0.6076	0.19338	0.58492	1	1	1	1	1	1	1	1	1	0.57332	0.29193	0.06479	1	1	1	1	1	1	1
GO:0016485	2598	protein processing	1	1	0.1852	0.11713	1	1	1	1	0.50459	0.88202	1	1	1	1	0.41143	0.17136	0.5191	0.47414	0.09215	0.40536	1	1	1	1	0.53484	0.15606	0.56639	0.08709	1	1	1	1	1	1	1	1	0.52532	0.5783	0.92362	0.71861	1	1	1	1	1	1	1
GO:0030835	2860	negative regulation of actin filament depolymerization	1	1	0.66908	0.14246	0.13533	1	1	1	0.6471	0.22103	1	1	1	1	0.20839	0.10227	0.64958	0.01236	0.20777	0.15061	1	1	1	1	1	0.44264	0.08822	0.58569	0.06601	1	1	1	1	1	1	1	0.38265	1	0.14144	0.64467	1	1	1	1	1	1	1
GO:0030837	2861	negative regulation of actin filament polymerization	1	1	0.66908	0.14246	0.13533	1	1	1	0.6471	0.22103	1	1	1	1	0.20839	0.10227	0.64958	0.01236	0.20777	0.15061	1	1	1	1	1	0.44264	0.08822	0.58569	0.06601	1	1	1	1	1	1	1	0.38265	1	0.14144	0.64467	1	1	1	1	1	1	1
GO:0051693	4085	actin filament capping	1	1	0.66908	0.14246	0.13533	1	1	1	0.6471	0.22103	1	1	1	1	0.20839	0.10227	0.64958	0.01236	0.20777	0.15061	1	1	1	1	1	0.44264	0.08822	0.58569	0.06601	1	1	1	1	1	1	1	0.38265	1	0.14144	0.64467	1	1	1	1	1	1	1
GO:2000038	5019	regulation of stomatal complex development	1	1	0.28198	0.14246	0.13533	1	1	1	1	0.22103	0.17258	1	1	1	0.01717	0.02819	0.80529	0.01236	0.20777	0.00944	1	1	1	1	0.38797	0.44264	0.08822	0.58569	1	0.07373	1	1	1	1	1	1	1	1	0.14144	0.64467	0.08077	1	1	1	1	1	1
GO:0051262	236	protein tetramerization	0.09406	1	0.28198	0.39965	0.13533	1	1	1	1	0.5109	1	1	1	1	0.45391	0.27012	0.34816	0.17454	0.45308	0.37083	1	0.06147	1	1	1	0.10702	0.40585	0.58569	0.06601	1	1	1	1	1	1	1	1	1	0.50066	0.64467	1	1	1	1	1	1	1
GO:0000082	1247	G1/S transition of mitotic cell cycle	1	1	1	0.76569	1	1	1	1	1	0.836	1	1	1	1	0.45391	0.53075	0.90366	0.70214	0.73975	0.91232	1	1	1	1	1	1	1	0.58569	1	1	1	1	1	1	1	1	1	1	1	0.64467	1	1	1	1	1	1	1
GO:0015936	2531	coenzyme A metabolic process	1	1	0.28198	0.39965	1	1	1	1	0.25958	0.836	1	1	1	1	0.07036	0.53075	0.34816	0.70214	0.45308	0.37083	1	1	1	1	1	0.10702	1	0.20393	1	1	1	1	1	1	1	1	1	0.09155	1	0.64467	1	1	1	1	1	1	1
GO:0019058	1165	viral life cycle	1	0.02447	0.28198	0.39965	1	1	1	1	0.06822	0.836	1	1	1	1	0.93843	0.9565	0.90366	0.92462	0.9382	1	0.03451	0.06147	0.01638	1	0.38797	0.44264	0.40585	0.58569	1	1	1	1	1	1	1	1	0.07749	0.4127	1	0.64467	1	1	1	1	1	1	1
GO:0035265	3224	organ growth	1	1	0.66908	0.76569	1	1	1	1	0.6471	0.836	1	1	1	1	1	0.9565	0.90366	1	0.9382	0.91232	1	1	1	1	0.38797	1	1	0.58569	1	1	1	1	1	1	1	1	0.38265	1	1	0.64467	1	1	1	1	1	1	1
GO:0042372	3338	phylloquinone biosynthetic process	1	1	0.66908	0.76569	1	1	1	1	0.6471	0.5109	1	1	1	1	0.07036	0.27012	0.34816	0.17454	0.45308	0.37083	1	1	1	1	1	0.44264	1	0.58569	1	1	1	1	1	1	1	1	1	0.4127	1	0.25718	1	1	1	1	1	1	1
GO:0042374	3339	phylloquinone metabolic process	1	1	0.66908	0.76569	1	1	1	1	0.6471	0.5109	1	1	1	1	0.07036	0.27012	0.34816	0.17454	0.45308	0.37083	1	1	1	1	1	0.44264	1	0.58569	1	1	1	1	1	1	1	1	1	0.4127	1	0.25718	1	1	1	1	1	1	1
GO:0044843	3542	cell cycle G1/S phase transition	1	1	1	0.76569	1	1	1	1	1	0.836	1	1	1	1	0.45391	0.53075	0.90366	0.70214	0.73975	0.91232	1	1	1	1	1	1	1	0.58569	1	1	1	1	1	1	1	1	1	1	1	0.64467	1	1	1	1	1	1	1
GO:0051046	3984	regulation of secretion	1	1	0.28198	0.76569	1	1	1	1	0.25958	0.5109	1	1	1	1	0.45391	0.27012	0.64958	0.4068	0.45308	0.37083	1	1	1	1	0.38797	0.44264	1	0.58569	1	1	1	1	1	1	1	1	0.38265	0.4127	0.50066	0.64467	1	1	1	1	1	1	1
GO:0051865	4106	protein autoubiquitination	1	1	0.66908	0.76569	1	1	1	1	0.6471	0.836	1	1	1	1	0.45391	0.53075	0.64958	0.4068	0.73975	0.91232	1	1	1	1	1	0.44264	1	0.58569	1	1	1	1	1	1	1	1	1	0.4127	1	0.64467	1	1	1	1	1	1	1
GO:0071216	4333	cellular response to biotic stimulus	1	1	0.66908	0.76569	1	1	1	1	0.6471	0.836	1	1	1	1	0.45391	0.79627	0.64958	0.92462	0.73975	0.91232	1	1	1	1	1	0.44264	1	0.58569	1	1	1	1	1	1	1	1	1	0.4127	1	0.64467	1	1	1	1	1	1	1
GO:0090333	4563	regulation of stomatal closure	1	1	0.66908	0.76569	0.13533	0.07885	1	1	0.6471	0.836	0.17258	1	1	1	0.45391	0.02819	0.64958	0.05472	0.45308	0.04449	1	1	1	1	1	0.44264	1	0.58569	0.06601	1	0.01638	1	1	1	1	1	1	0.4127	1	0.64467	0.08077	1	1	1	1	1	1
GO:1903530	4938	regulation of secretion by cell	1	1	0.28198	0.76569	1	1	1	1	0.25958	0.5109	1	1	1	1	0.45391	0.27012	0.64958	0.4068	0.45308	0.37083	1	1	1	1	0.38797	0.44264	1	0.58569	1	1	1	1	1	1	1	1	0.38265	0.4127	0.50066	0.64467	1	1	1	1	1	1	1
GO:2001020	5083	regulation of response to DNA damage stimulus	1	1	0.28198	0.39965	1	1	1	1	0.6471	0.836	1	1	1	1	1	1	1	1	1	1	1	1	1	1	1	0.10702	1	0.20393	1	1	1	1	1	1	1	1	1	0.4127	1	0.64467	1	1	1	1	1	1	1
GO:0120255	911	olefinic compound biosynthetic process	0.81524	1	0.41692	0.70377	0.44567	1	0.42115	1	0.62102	0.54128	0.0414	1	0.67755	1	0.48277	0.00959	0.63889	0.02603	0.62152	0.03605	0.45137	1	1	1	0.91482	0.10367	0.63651	0.68458	1	0.14055	1	1	0.34203	1	1	1	0.96183	0.17211	0.81262	0.31156	1	1	1	1	0.45137	1	1
GO:0044419	484	biological process involved in interspecies interaction between organisms	0.29998	0.22293	0.39854	0.03014	0.13105	0.4303	0.97045	0.5839	0.21354	0.46228	0.23234	0.09463	0.81124	0.5284	0.17063	0.26384	0.60044	0.92613	0.28643	0.03271	0.13947	0.03888	0.14399	0.7462	0.84973	0.24675	0.23056	0.52875	0.31674	0.09854	0.95063	0.22403	0.94253	0.6601	0.3132	1	0.26528	0.37066	0.47052	0.91952	0.45757	0.19528	0.0794	0.2863	0.73264	0.7923	1
GO:0048316	838	seed development	0.7245	0.62272	0.35423	0.04771	0.67199	0.68954	1	0.3402	0.82513	0.00456	0.86943	0.51419	0.97733	0.2998	0.48236	0.90722	0.51389	0.64066	0.26066	0.68275	0.80116	0.61822	0.75982	0.5098	0.74665	0.12159	0.01797	0.65614	0.68225	0.62321	0.75982	0.64657	1	1	1	0.21145	0.02521	0.86215	0.01312	0.398	0.9268	0.648	1	0.3764	1	0.7411	1
GO:0044281	914	small molecule metabolic process	0.81599	0.91949	0.65202	0.1171	0.93649	0.86148	0.97823	0.6919	0.54913	0.22671	0.27052	0.47575	0.95531	1	0.6978	0.9669	0.84114	0.85988	0.72333	0.99604	0.64237	0.79968	0.67212	0.0878	0.43552	0.45613	0.26243	0.87868	0.40687	0.57905	0.92889	0.47171	0.90248	0.59515	0.5087	1	0.23919	0.2222	0.93401	0.89539	0.56536	0.97831	1	0.6987	0.65678	0.9901	1
GO:0010440	2355	stomatal lineage progression	1	1	0.62909	0.70314	1	1	1	1	0.89197	0.62309	1	1	0.28691	1	0.24193	0.64228	0.50534	0.75531	0.47435	0.55712	1	1	1	1	0.70878	0.55927	0.73852	0.63362	1	1	1	1	1	1	1	1	0.91485	0.74943	0.67411	0.57106	1	1	1	1	1	1	1
GO:0006497	1634	protein lipidation	1	1	0.04442	0.15605	1	1	1	1	0.93859	0.11406	0.97001	1	0.70643	1	0.04816	0.24964	0.03496	0.12257	0.15768	0.14975	1	1	1	1	0.10432	0.16244	1	0.69551	1	1	1	1	1	1	1	1	0.72365	0.35684	1	0.73364	1	0.85507	1	1	1	0.4364	1
GO:0042158	3311	lipoprotein biosynthetic process	1	1	0.04442	0.15605	1	1	1	1	0.93859	0.11406	0.97001	1	0.70643	1	0.04816	0.24964	0.03496	0.12257	0.15768	0.14975	1	1	1	1	0.10432	0.16244	1	0.69551	1	1	1	1	1	1	1	1	0.72365	0.35684	1	0.73364	1	0.85507	1	1	1	0.4364	1
GO:0030865	2867	cortical cytoskeleton organization	1	1	0.92973	0.41023	1	1	1	1	0.918	0.36377	1	1	1	1	0.72892	0.17196	0.76849	0.47535	0.86949	0.6159	1	1	1	1	1	0.75429	0.34561	0.61263	1	1	1	1	1	1	1	1	1	0.72139	0.21534	0.69823	1	1	1	1	1	1	1
GO:0035601	3254	protein deacylation	1	1	0.46651	0.64728	1	1	0.07629	1	0.70166	0.78349	1	1	0.14699	1	0.87013	0.91997	0.76849	0.83017	0.72789	0.41954	1	1	1	1	0.69239	0.39883	1	0.32982	1	1	1	1	1	0.018	1	1	0.68593	0.72139	0.81129	0.69823	1	1	1	1	1	0.0717	1
GO:0046112	3684	nucleobase biosynthetic process	1	1	0.23864	0.85421	1	1	1	1	0.20841	0.78349	0.36548	1	1	1	0.72892	0.81445	0.38429	0.98371	0.36124	0.91709	1	1	1	1	0.69239	0.15274	1	0.61263	1	1	1	1	1	1	1	1	0.68593	0.12532	1	0.42425	0.18308	1	1	1	1	1	1
GO:0098732	4650	macromolecule deacylation	1	1	0.46651	0.64728	1	1	0.07629	1	0.70166	0.78349	1	1	0.14699	1	0.87013	0.91997	0.76849	0.83017	0.72789	0.41954	1	1	1	1	0.69239	0.39883	1	0.32982	1	1	1	1	1	0.018	1	1	0.68593	0.72139	0.81129	0.69823	1	1	1	1	1	0.0717	1
GO:0009787	663	regulation of abscisic acid-activated signaling pathway	0.47446	1	0.68744	0.3807	1	0.41428	0.19365	1	0.63187	0.65002	0.7088	1	0.35026	1	0.98724	0.95797	0.99897	0.98928	0.99491	0.91965	1	0.33844	1	1	0.8249	0.50818	0.64722	0.30694	1	1	1	0.34732	0.15282	1	1	1	0.59618	0.66173	0.44355	0.77841	1	0.49313	1	1	0.20444	1	1
GO:1901419	664	regulation of response to alcohol	0.47446	1	0.68744	0.3807	1	0.41428	0.19365	1	0.63187	0.65002	0.7088	1	0.35026	1	0.98724	0.95797	0.99897	0.98928	0.99491	0.91965	1	0.33844	1	1	0.8249	0.50818	0.64722	0.30694	1	1	1	0.34732	0.15282	1	1	1	0.59618	0.66173	0.44355	0.77841	1	0.49313	1	1	0.20444	1	1
GO:1905957	662	regulation of cellular response to alcohol	0.47446	1	0.68744	0.3807	1	0.41428	0.19365	1	0.63187	0.65002	0.7088	1	0.35026	1	0.98724	0.95797	0.99897	0.98928	0.99491	0.91965	1	0.33844	1	1	0.8249	0.50818	0.64722	0.30694	1	1	1	0.34732	0.15282	1	1	1	0.59618	0.66173	0.44355	0.77841	1	0.49313	1	1	0.20444	1	1
GO:0009913	2130	epidermal cell differentiation	1	1	0.91874	0.77367	1	0.26833	1	1	0.73957	0.89446	1	1	1	1	0.9711	0.99646	0.83364	0.98436	0.92735	0.97686	1	1	1	1	0.8455	0.89177	0.86198	0.63234	1	1	1	0.22058	1	1	1	1	0.5398	0.86793	0.92875	0.73555	1	1	1	1	1	1	1
GO:0030855	2865	epithelial cell differentiation	1	1	0.91874	0.77367	1	0.26833	1	1	0.73957	0.89446	1	1	1	1	0.9711	0.99646	0.83364	0.98436	0.92735	0.97686	1	1	1	1	0.8455	0.89177	0.86198	0.63234	1	1	1	0.22058	1	1	1	1	0.5398	0.86793	0.92875	0.73555	1	1	1	1	1	1	1
GO:0080134	1007	regulation of response to stress	0.89319	0.22205	0.89298	0.69635	0.15792	0.63101	1	0.2771	0.97783	0.60008	0.59924	0.63472	0.81606	1	0.91652	0.14359	0.9033	0.26796	0.72829	0.42054	0.40851	0.98612	0.29686	0.4267	0.99531	0.29131	0.81317	0.49653	0.16159	0.38879	1	0.43148	1	1	0.1298	1	0.98888	0.73944	0.92051	0.21898	0.10192	0.04161	0.3411	0.8285	0.67881	0.8761	1
GO:0033993	729	response to lipid	0.57643	0.58396	0.14413	0.46805	0.19165	0.43622	0.11371	0.4665	0.17531	0.36215	0.60398	0.21284	0.44238	0.0875	0.02445	0.12936	0.1105	0.03031	0.16536	0.24299	0.82529	0.39214	0.41964	0.6595	0.45586	0.09343	0.53866	0.41924	0.3433	0.24296	0.62267	0.44131	0.62644	1	1	0.30162	0.50938	0.38008	0.626	0.94786	0.47851	0.11127	0.1773	0.4137	0.64788	0.3429	0.1643
GO:0006546	67	glycine catabolic process	0.01935	0.13407	0.07689	0.40264	0.204	0.37947	1	1	0.0565	0.13877	0.66733	1	1	1	0.00016	2.7e-06	0.00012	1.5e-05	0.00016	3.4e-07	0.01757	0.30828	0.09147	1	0.00163	0.9665	0.33921	0.44737	0.32747	0.35917	0.09147	1	1	1	1	1	0.05432	0.3539	0.55131	0.00967	0.38693	1	1	1	1	1	1
GO:0000079	1246	regulation of cyclin-dependent protein serine/threonine kinase activity	1	1	0.6465	0.84882	1	0.34802	1	1	0.89947	0.88067	1	0.15508	1	1	0.10823	0.77936	0.27831	0.66255	0.63373	0.82063	1	1	1	1	0.92245	0.3415	0.93355	0.64899	1	1	1	0.28907	1	1	1	1	1	0.50981	0.97313	0.58881	1	1	1	0.1273	1	1	1
GO:1904029	4957	regulation of cyclin-dependent protein kinase activity	1	1	0.6465	0.84882	1	0.34802	1	1	0.89947	0.88067	1	0.15508	1	1	0.10823	0.77936	0.27831	0.66255	0.63373	0.82063	1	1	1	1	0.92245	0.3415	0.93355	0.64899	1	1	1	0.28907	1	1	1	1	1	0.50981	0.97313	0.58881	1	1	1	0.1273	1	1	1
GO:0023052	906	signaling	0.80782	0.21315	0.80016	0.88332	0.78889	0.86725	0.36163	1	0.71066	0.57721	0.97901	0.81022	0.93675	0.5976	0.96092	0.968	0.99512	0.99621	0.99997	0.97794	0.74187	0.76408	0.35256	0.811	0.99982	0.94719	0.92867	0.85211	0.65034	0.8015	0.67649	0.88167	0.4229	0.47185	1	1	0.98914	0.99275	0.85722	0.66152	0.83098	0.89743	0.7448	0.8021	0.94129	0.7784	1
GO:0032879	349	regulation of localization	0.16371	0.52081	0.29357	0.1218	0.06353	0.22033	1	1	0.4564	0.48128	0.05103	0.24545	0.85997	1	0.00476	0.0108	0.01618	0.03527	0.00736	0.43623	0.08375	0.55772	0.38752	1	0.6566	0.16492	0.63485	0.63312	0.01513	0.65983	1	0.85706	1	1	1	1	0.82251	0.18974	0.41467	0.78159	0.03738	0.36427	0.1679	0.54	0.64751	1	1
GO:0003333	307	amino acid transmembrane transport	0.13727	1	0.54432	0.54185	0.24657	0.10154	1	1	0.64685	0.78458	0.35211	1	1	1	0.66481	0.14903	0.20048	0.22999	0.23524	0.24563	0.02239	1	1	1	0.9611	0.17072	0.43218	0.66364	0.36336	0.3974	1	0.06912	1	1	1	1	0.82389	0.44856	0.6543	0.7897	0.42702	0.49842	1	1	1	1	1
GO:0015718	412	monocarboxylic acid transport	0.21893	1	0.26248	0.04285	1	1	0.07934	1	0.45541	0.10548	1	1	0.15262	1	0.24685	0.10782	0.25406	0.19094	0.2458	0.07131	0.0841	1	1	1	1	0.76826	0.62686	0.86793	1	1	1	1	1	1	1	1	0.33052	0.73585	0.36618	0.71972	1	1	1	1	1	0.0746	1
GO:0019048	2686	modulation by virus of host process	1	1	0.01198	0.11102	1	1	1	1	0.00887	0.22224	1	0.07775	1	1	0.24685	0.52647	0.99713	0.8541	0.76231	0.98208	1	1	1	1	0.02961	0.1667	0.03552	0.63515	1	1	1	1	1	1	1	1	0.02801	0.13723	0.0827	0.71972	1	1	1	0.0633	1	1	1
GO:0009828	14	plant-type cell wall loosening	0.00182	1	0.11348	0.11102	0.3049	0.0176	1	1	0.23015	0.39916	8.7e-05	1	0.15262	1	0.0243	0.10782	0.00223	0.09422	0.06003	0.46195	0.00343	0.14674	1	1	0.11543	0.41902	0.03552	0.63515	0.15701	1	1	0.01147	1	1	1	1	0.33052	0.37436	0.50704	0.45118	5.2e-05	0.22971	1	1	0.0841	1	1
GO:0034404	1178	nucleobase-containing small molecule biosynthetic process	1	0.06009	0.11348	0.44224	1	1	1	1	0.09426	0.39916	1	1	1	1	0.4074	0.70082	0.97817	0.7045	0.76231	0.82063	0.0841	0.14674	1	1	0.02961	0.76826	0.36427	0.63515	1	1	1	1	1	1	1	1	0.02801	0.73585	0.82397	0.22676	1	1	1	1	1	1	1
GO:0006012	1446	galactose metabolic process	1	1	0.9371	0.86977	0.3049	1	1	1	0.92612	0.8069	0.3774	1	1	1	0.4074	0.35227	0.42542	0.33681	0.1301	0.28523	1	1	1	1	1	0.76826	1	0.63515	0.15701	1	1	1	1	1	1	1	1	0.73585	1	0.45118	0.18994	1	1	1	1	1	1
GO:0042157	3310	lipoprotein metabolic process	1	1	0.03295	0.1303	1	1	1	1	0.95497	0.13518	0.97169	1	0.71227	1	0.04506	0.2414	0.03123	0.11371	0.1135	0.1033	1	1	1	1	0.11431	0.11154	1	0.61914	1	1	1	1	1	1	1	1	0.76049	0.37677	1	0.75646	1	0.85959	1	1	1	0.4417	1
GO:0045226	3571	extracellular polysaccharide biosynthetic process	1	1	0.02158	0.01018	0.14782	1	1	1	0.08713	0.02367	1	1	1	1	0.52359	0.34023	0.41103	0.22742	0.26735	0.19816	1	1	1	1	0.09463	0.12606	0.00163	0.62065	0.07236	1	1	1	1	1	1	1	0.09185	0.44315	0.00453	0.67962	1	1	1	1	1	1	1
GO:0043242	3422	negative regulation of protein-containing complex disassembly	1	1	0.70373	0.04988	0.14782	1	1	1	0.68203	0.09324	1	1	1	1	0.26809	0.04811	0.70259	1	0.26735	0.0674	1	1	1	1	1	0.4743	0.01579	0.62065	0.07236	1	1	1	1	1	1	1	0.41173	1	0.03306	0.67962	1	1	1	1	1	1	1
GO:1901880	4809	negative regulation of protein depolymerization	1	1	0.70373	0.04988	0.14782	1	1	1	0.68203	0.09324	1	1	1	1	0.26809	0.04811	0.70259	0.00432	0.26735	0.0674	1	1	1	1	1	0.4743	0.01579	0.62065	0.07236	1	1	1	1	1	1	1	0.41173	1	0.03306	0.67962	1	1	1	1	1	1	1
GO:0015908	2525	fatty acid transport	1	1	0.70373	0.17718	1	1	1	1	0.68203	0.26895	1	1	1	1	0.26809	0.6022	0.18052	0.47406	0.1035	0.19816	1	1	1	1	0.41731	1	0.10432	0.62065	1	1	1	1	1	1	1	1	0.41173	1	0.16553	0.67962	1	1	1	1	1	1	1
GO:0042344	3332	indole glucosinolate catabolic process	1	1	0.09967	0.17718	0.14782	1	1	1	0.2979	0.09324	0.18811	1	1	1	0.78858	0.34023	0.70259	0.75283	0.78798	0.72283	1	1	1	1	0.41731	0.12606	0.10432	0.62065	0.07236	1	1	1	1	1	1	1	0.41173	0.44315	0.03306	0.67962	0.08848	1	1	1	1	1	1
GO:0006900	1777	vesicle budding from membrane	1	1	0.70373	0.44908	1	1	1	1	0.2979	0.56466	1	1	1	1	0.78858	0.96821	0.70259	0.9418	0.78798	0.93127	1	1	1	1	1	0.4743	0.436	0.62065	1	1	1	1	1	1	1	1	0.41173	0.44315	0.53418	0.67962	1	1	1	1	1	1	1
GO:0010375	247	stomatal complex patterning	0.10297	1	0.09967	0.17718	1	1	1	1	0.08713	0.56466	1	1	1	1	0.52359	0.6022	0.70259	0.47406	0.78798	0.43558	1	0.06741	1	1	1	0.02134	0.436	0.23612	1	1	1	1	1	1	1	1	1	0.01672	0.53418	0.67962	1	1	1	1	1	1	1
GO:0030497	2849	fatty acid elongation	1	1	0.70373	0.44908	1	1	1	1	1	0.26895	0.18811	1	1	1	0.52359	0.14741	0.18052	0.75283	0.1035	0.72283	1	1	1	1	0.41731	1	0.436	0.62065	1	1	1	1	1	1	1	1	1	1	0.16553	0.67962	1	0.10844	1	1	1	1	1
GO:0032784	3038	regulation of DNA-templated transcription, elongation	1	1	1	0.44908	1	1	1	1	1	0.56466	1	1	1	1	1	1	1	1	1	1	1	1	1	1	1	1	0.436	0.62065	1	1	1	1	1	1	1	1	1	1	0.53418	0.67962	1	1	1	1	1	1	1
GO:1902475	4884	L-alpha-amino acid transmembrane transport	1	1	1	0.44908	0.14782	1	1	1	1	0.56466	0.18811	1	1	1	0.52359	0.8394	0.41103	0.75283	0.26735	0.43558	1	1	1	1	1	1	0.436	0.62065	0.07236	1	1	1	1	1	1	1	1	1	0.53418	0.67962	0.08848	1	1	1	1	1	1
GO:0061013	4205	regulation of mRNA catabolic process	1	1	1	0.63735	1	1	1	1	1	0.09324	1	1	1	1	0.95341	0.96821	0.92377	0.9418	1	0.72283	1	1	1	1	1	1	0.01579	0.62065	1	1	1	1	1	1	1	1	1	1	0.03306	0.67962	1	1	1	1	1	1	1
GO:0006561	1666	proline biosynthetic process	1	1	0.3225	0.79735	1	1	1	1	0.08713	0.86314	1	1	1	1	0.26809	0.8394	0.92377	0.75283	0.26735	0.72283	1	1	1	1	0.41731	0.4743	1	0.62065	1	1	1	1	1	1	1	1	0.09185	0.44315	1	0.67962	1	1	1	1	1	1	1
GO:0009720	2073	detection of hormone stimulus	1	1	0.70373	0.79735	0.14782	1	1	1	0.68203	0.86314	1	1	1	1	0.26809	0.34023	0.05908	0.47406	0.26735	0.43558	1	1	1	1	1	0.4743	1	0.62065	1	0.0808	1	1	1	1	1	1	1	0.44315	1	0.67962	1	1	1	1	1	1	1
GO:0009726	2075	detection of endogenous stimulus	1	1	0.70373	0.79735	0.14782	1	1	1	0.68203	0.86314	1	1	1	1	0.26809	0.34023	0.05908	0.47406	0.26735	0.43558	1	1	1	1	1	0.4743	1	0.62065	1	0.0808	1	1	1	1	1	1	1	0.44315	1	0.67962	1	1	1	1	1	1	1
GO:0010497	2379	plasmodesmata-mediated intercellular transport	1	1	0.3225	0.79735	1	1	1	1	0.2979	0.86314	1	1	1	1	0.52359	0.6022	0.41103	0.47406	0.52272	0.43558	1	1	1	1	0.09463	1	1	0.62065	1	1	1	1	1	1	1	1	0.09185	1	1	0.67962	1	1	1	1	1	1	1
GO:0046113	249	nucleobase catabolic process	0.10297	1	0.70373	0.79735	1	1	1	1	0.2979	0.86314	1	1	1	1	0.0301	0.14741	0.05908	0.47406	0.1035	0.72283	0.0379	1	1	1	1	0.4743	1	0.62065	1	1	1	1	1	1	1	1	0.41173	0.44315	1	0.67962	1	1	1	1	1	1	1
GO:0046379	3723	extracellular polysaccharide metabolic process	1	1	0.02158	0.01018	0.14782	1	1	1	0.08713	0.02367	1	1	1	1	0.52359	0.34023	0.41103	0.22742	0.26735	0.19816	1	1	1	1	0.09463	0.12606	1	0.62065	0.07236	1	1	1	1	1	1	1	0.09185	0.44315	1	0.67962	1	1	1	1	1	1	1
GO:1901607	986	alpha-amino acid biosynthetic process	0.8766	1	0.00365	0.26277	0.94944	0.82303	1	1	0.15161	0.25146	0.9805	0.76591	0.33353	1	0.27292	0.49296	0.88267	0.42308	0.57211	0.3857	1	0.30592	1	1	0.15783	0.00632	0.3145	0.64769	1	0.43694	1	0.29458	0.10138	0.28781	1	1	0.23294	0.05942	0.57765	0.35885	0.80884	0.94647	1	0.6908	0.06865	1	1
GO:0009719	421	response to endogenous stimulus	0.23165	0.64401	0.5258	0.55721	0.01339	0.34237	0.08695	0.6235	0.66696	0.31471	0.02073	0.03593	0.60646	0.0325	0.09345	0.0527	0.17846	0.06794	0.27853	0.03448	0.50271	0.21239	0.40788	0.7839	0.5984	0.39385	0.38958	0.55092	0.05185	0.11924	0.19473	0.57296	0.34952	1	1	0.42772	0.70461	0.23646	0.5283	0.23407	0.1638	0.00953	0.3312	0.0513	0.50271	0.7144	0.2435
GO:0016051	314	carbohydrate biosynthetic process	0.14555	0.02464	0.59782	0.09304	0.21765	0.80113	0.32925	0.3783	0.66974	0.00727	0.25526	0.82344	0.60862	1	0.11538	0.21316	0.09463	0.75986	0.17028	0.54512	0.38864	0.94598	0.01492	0.5573	0.60659	0.97584	0.58802	0.76389	0.11428	0.5987	0.47347	0.8779	0.42485	1	0.1843	1	0.48172	0.95523	0.38185	0.46552	0.4083	0.28801	1	0.7222	0.72166	1	1
GO:0071365	410	cellular response to auxin stimulus	0.21343	1	0.24956	0.09947	0.41509	1	0.41622	1	0.1768	0.0355	0.36164	1	0.65981	1	0.03381	0.05842	0.17885	0.06824	0.41064	0.00605	0.43556	0.2732	1	1	0.51623	0.20987	0.01776	0.61579	0.09837	1	1	1	0.33948	1	1	1	0.35374	0.21931	0.01226	0.42543	0.39485	0.50313	1	1	0.43556	1	1
GO:0009066	896	aspartate family amino acid metabolic process	0.7956	1	0.00531	0.09947	0.90634	1	1	1	0.10126	0.0355	0.81107	0.40107	0.65981	1	0.22302	0.57142	0.59201	0.66902	0.34151	0.45397	0.43556	1	1	1	0.01105	0.13128	0.01776	0.61579	0.67112	1	1	0.65596	1	1	1	1	0.12011	0.21931	0.01226	0.42543	0.39485	1	1	1	0.43556	1	1
GO:0042274	3325	ribosomal small subunit biogenesis	1	1	0.11903	0.29106	1	1	1	1	0.19894	0.33798	1	1	1	1	0.97997	0.99994	0.94085	0.99959	0.08478	0.9993	1	1	1	1	0.04094	0.67137	0.14309	0.66713	1	1	1	1	1	1	1	1	0.11748	0.6211	0.12737	0.76699	1	1	1	1	1	1	1
GO:0008544	1909	epidermis development	1	1	0.93209	0.80758	1	0.28028	1	1	0.77082	0.81398	1	1	1	1	0.97997	0.99781	0.86867	0.98926	0.94712	0.98364	1	1	1	1	0.85998	0.90374	0.87566	0.66713	1	1	1	0.23075	1	1	1	1	0.56781	0.8813	0.75925	0.76699	1	1	1	1	1	1	1
GO:0031109	2885	microtubule polymerization or depolymerization	1	1	0.40918	0.88078	1	1	1	1	0.60477	0.62042	0.83553	1	1	1	0.64318	0.0562	0.91469	0.17069	0.91277	0.49245	1	1	1	1	0.085	0.9954	0.53133	0.69949	1	1	1	1	1	1	1	1	0.28972	0.99254	0.30496	0.83678	0.55176	1	1	1	1	1	1
GO:0008652	1031	cellular amino acid biosynthetic process	0.91818	0.44879	0.00809	0.32483	0.97232	0.87405	1	1	0.13625	0.32572	0.84721	0.79724	0.39825	1	0.211	0.35042	0.66033	0.24902	0.52322	0.12624	1	0.36786	0.31073	1	0.17879	0.01321	0.41354	0.59437	1	0.50876	1	0.35711	0.12463	0.31133	1	1	0.24511	0.04977	0.63791	0.37762	0.58734	0.88356	1	0.7247	0.08948	1	1
GO:0006935	1785	chemotaxis	1	1	0.52141	0.47371	1	1	1	1	0.48189	0.64408	1	1	1	1	0.45217	0.39913	0.65726	0.37832	0.45085	0.18165	1	1	1	1	0.35588	0.78144	0.38273	0.65662	1	1	1	1	1	1	1	1	0.34795	0.74956	0.52831	0.73989	1	1	1	1	1	1	1
GO:0042330	3330	taxis	1	1	0.52141	0.47371	1	1	1	1	0.48189	0.64408	1	1	1	1	0.45217	0.39913	0.65726	0.37832	0.45085	0.18165	1	1	1	1	0.35588	0.78144	0.38273	0.65662	1	1	1	1	1	1	1	1	0.34795	0.74956	0.52831	0.73989	1	1	1	1	1	1	1
GO:0009642	213	response to light intensity	0.07693	0.03358	0.93347	0.45899	0.39927	0.00871	0.61622	1	0.63554	0.81447	0.04837	0.01359	0.85319	0.1127	0.88312	0.18983	0.60023	0.24029	0.45351	0.80997	0.2419	0.28246	1	1	0.92982	0.13989	0.79347	0.30491	0.58451	0.37506	1	0.11393	0.5219	1	1	1	0.72919	0.23365	0.73762	0.76052	0.22076	0.04598	0.1436	0.1721	1	0.5925	1
GO:0006007	285	glucose catabolic process	0.1208	1	0.00411	2.5e-05	0.83396	1	1	1	2e-05	3.6e-06	0.40705	1	1	1	0.00081	2.8e-06	0.0167	6.6e-06	0.0004	0.00021	1	0.043	1	1	0.00602	0.16073	1e-08	0.59554	0.56967	1	1	1	1	1	1	1	4.6e-06	0.18769	7.7e-09	0.4344	0.64652	0.36568	1	1	1	1	1
GO:0051510	4060	regulation of unidimensional cell growth	1	1	0.79976	0.76463	1	1	1	1	0.6176	0.93654	1	1	1	1	0.87804	0.89267	0.92209	0.90795	0.74602	0.99674	1	1	1	1	0.94813	0.46482	0.87139	0.56733	1	1	1	1	1	1	1	1	0.83616	0.37929	0.89297	0.84451	1	1	1	1	1	1	1
GO:0051173	498	positive regulation of nitrogen compound metabolic process	0.30929	1	0.62161	0.85161	0.82084	0.99065	0.84739	1	0.09094	0.07908	0.95328	0.84129	0.88767	1	0.41516	0.63137	0.53111	0.85714	0.51859	0.60079	0.04499	0.8729	1	1	0.01833	0.10378	0.9136	0.61267	0.97944	0.42223	1	0.97593	1	0.34965	1	1	0.77521	0.60556	0.74691	0.819	0.8519	0.9327	1	0.7741	1	0.5193	1
GO:0009861	2111	jasmonic acid and ethylene-dependent systemic resistance	1	1	0.3624	0.49612	1	1	1	1	0.02465	0.31783	1	1	1	1	0.96475	0.87407	0.93968	0.79588	0.82814	0.76787	1	1	1	1	0.44524	0.50417	0.46463	0.65266	1	1	1	1	1	1	1	1	0.01661	0.47202	0.19024	0.71112	1	1	1	1	1	1	1
GO:0019432	2740	triglyceride biosynthetic process	1	1	0.3624	0.49612	1	1	1	1	0.33588	0.31783	1	1	1	1	0.58805	0.66603	0.47184	0.53756	0.9646	0.49763	1	1	1	1	1	0.14582	0.46463	0.65266	1	1	1	1	1	1	1	1	1	0.12553	0.56544	0.33303	1	1	1	1	1	1	1
GO:0007032	1811	endosome organization	1	1	0.3624	0.82474	1	1	1	1	0.71349	0.88578	1	1	1	1	0.96475	0.66603	0.93968	0.79588	0.9646	0.94613	1	1	1	1	1	0.14582	1	0.65266	1	1	1	1	1	1	1	1	1	0.47202	1	0.71112	1	1	1	1	1	1	1
GO:0009835	2105	fruit ripening	1	1	0.3624	0.82474	0.16012	1	1	1	0.10796	0.61403	1	1	1	1	0.33022	0.19927	0.0844	0.1151	0.58717	0.24943	1	1	1	1	0.44524	0.50417	1	0.65266	1	0.08782	1	1	1	1	1	1	0.10689	0.47202	0.56544	0.71112	1	1	1	1	1	1	1
GO:0016119	2569	carotene metabolic process	1	1	1	0.82474	0.16012	1	1	1	1	0.61403	1	1	1	1	0.04804	0.19927	0.02364	0.28358	0.14329	0.02788	1	1	1	1	1	1	1	0.65266	0.07868	1	1	1	1	1	1	1	1	1	1	0.33303	1	1	1	1	1	1	1
GO:0045824	3612	negative regulation of innate immune response	1	1	1	0.49612	0.16012	1	1	1	1	0.61403	0.20336	1	1	1	0.14383	0.66603	0.22859	0.53756	0.58717	0.49763	1	1	1	1	1	1	1	0.26854	0.07868	1	1	1	1	1	1	1	1	1	1	0.33303	0.09613	1	1	1	1	1	1
GO:0046466	3749	membrane lipid catabolic process	1	1	1	0.82474	1	0.09387	1	1	1	0.88578	1	1	1	1	0.82868	0.97677	0.74874	1	0.82814	0.94613	1	1	1	1	1	1	1	0.65266	1	1	1	0.07561	1	1	1	1	1	1	1	0.71112	1	1	1	1	1	1	1
GO:0050777	3957	negative regulation of immune response	1	1	1	0.49612	0.16012	1	1	1	1	0.61403	0.20336	1	1	1	0.14383	0.66603	0.22859	0.53756	0.58717	0.49763	1	1	1	1	1	1	1	0.26854	0.07868	1	1	1	1	1	1	1	1	1	1	0.33303	0.09613	1	1	1	1	1	1
GO:0060627	4191	regulation of vesicle-mediated transport	1	1	0.3624	0.82474	1	1	1	1	0.33588	0.61403	1	1	1	1	0.58805	0.19927	0.74874	0.53756	0.58717	0.49763	1	1	1	1	0.44524	0.50417	1	0.65266	1	1	1	1	1	1	1	1	0.43944	0.47202	0.56544	0.71112	1	1	1	1	1	1	1
GO:0062014	4228	negative regulation of small molecule metabolic process	1	1	1	0.82474	0.16012	1	1	1	1	0.61403	1	1	1	1	0.14383	0.87407	0.47184	0.79588	0.32938	0.76787	1	1	1	1	1	1	1	0.65266	0.07868	1	1	1	1	1	1	1	1	1	0.56544	0.71112	1	1	1	1	1	1	1
GO:0080188	4526	gene silencing by RNA-directed DNA methylation	1	1	1	0.82474	1	1	1	1	1	0.61403	1	1	1	1	0.82868	1	0.93968	1	0.82814	1	1	1	1	1	1	1	1	0.65266	1	1	1	1	1	1	1	1	1	1	1	0.33303	1	1	1	1	1	1	1
GO:0140458	4688	pre-transcriptional gene silencing by RNA	1	1	1	0.82474	1	1	1	1	1	0.61403	1	1	1	1	0.82868	1	0.93968	1	0.82814	1	1	1	1	1	1	1	1	0.65266	1	1	1	1	1	1	1	1	1	1	1	0.33303	1	1	1	1	1	1	1
GO:0007264	1862	small GTPase mediated signal transduction	1	1	0.72702	0.89255	1	1	1	1	0.86308	0.82843	1	1	1	0.0445	0.82815	0.99937	0.98088	0.99743	0.51215	0.99411	1	1	1	1	0.97088	0.28652	0.9779	0.58779	1	1	1	1	1	1	1	1	0.89615	0.68033	0.94273	0.52263	1	1	1	1	1	1	1
GO:0018108	2645	peptidyl-tyrosine phosphorylation	1	1	0.93796	0.66574	1	0.28618	1	1	0.78525	0.83085	1	1	1	1	0.81462	0.5636	0.98207	0.32259	0.98322	0.53938	1	1	1	1	1	0.68458	0.62272	0.68359	1	1	1	0.23579	1	1	1	1	0.86188	0.6346	0.77126	0.78153	1	1	1	1	1	1	1
GO:0018212	2664	peptidyl-tyrosine modification	1	1	0.93796	0.66574	1	0.28618	1	1	0.78525	0.83085	1	1	1	1	0.81462	0.5636	0.98207	0.32259	0.98322	0.53938	1	1	1	1	1	0.68458	0.62272	0.68359	1	1	1	0.23579	1	1	1	1	0.86188	0.6346	0.77126	0.78153	1	1	1	1	1	1	1
GO:0046474	3754	glycerophospholipid biosynthetic process	1	1	0.27867	0.10436	0.53658	0.80051	1	1	0.13551	0.46105	0.49933	1	0.7273	1	0.84023	0.78975	0.98489	0.89678	0.98224	0.76533	1	1	1	1	0.82949	0.47971	0.94269	0.43018	0.38373	0.77758	0.27678	1	1	1	1	1	0.82162	0.01269	0.76576	0.85482	0.48845	0.60356	1	1	1	0.4556	1
GO:0006040	426	amino sugar metabolic process	0.23423	0.06475	0.54767	0.50448	1	1	0.08542	1	0.50774	0.67453	1	1	1	1	0.18986	0.1649	0.6324	0.14079	0.74338	0.10897	1	0.15751	1	1	0.73458	0.45831	0.75501	0.40095	1	1	1	1	0.06649	1	1	1	0.7283	0.41158	0.84683	0.50336	1	1	1	1	1	1	1
GO:0071483	4380	cellular response to blue light	1	0.06475	0.7902	0.72616	1	1	1	1	0.76201	0.2817	1	1	1	1	0.67243	0.28779	0.50598	0.60171	0.32508	0.21225	1	1	0.04363	1	0.73458	0.79387	0.75501	0.67708	1	1	1	1	1	1	1	1	0.7283	0.76256	0.84683	0.11957	1	1	1	1	1	1	1
GO:0071322	854	cellular response to carbohydrate stimulus	0.74571	1	0.59059	0.85047	0.86675	0.67971	1	1	0.08648	0.61018	1	0.36145	1	1	0.99842	0.98968	0.99366	0.96933	0.99674	0.99648	0.38541	1	1	1	0.96416	0.1608	0.92444	0.62239	1	0.65413	1	0.59673	1	1	1	1	0.89473	0.40953	0.58386	0.60631	1	1	1	0.3041	1	1	1
GO:0009071	77	serine family amino acid catabolic process	0.02305	0.14264	0.10918	0.48851	0.2252	0.39961	1	1	0.08181	0.20423	0.6917	1	1	1	1	1	1	1	0.66961	0.61948	0.01992	0.32568	0.09747	1	1	0.97351	0.38591	0.51367	0.34566	0.37857	0.09747	1	1	1	1	1	0.07071	0.40156	0.60484	1	0.40731	1	1	1	1	1	1
GO:0009880	2119	embryonic pattern specification	1	1	0.71081	0.78555	1	1	1	1	0.8176	0.59298	1	1	1	1	0.97748	0.22805	0.98528	0.06869	0.95013	0.56488	1	1	1	1	0.93632	0.3939	0.78412	0.70609	1	1	1	1	1	1	1	1	1	0.33002	0.52316	0.65555	1	1	1	1	1	1	1
GO:0005984	325	disaccharide metabolic process	0.14692	0.40333	0.09416	0.60832	0.34983	0.81948	1	1	0.12091	0.11986	0.34798	1	1	1	1	0.76113	0.16515	0.26921	0.68574	0.49518	1	1	0.29116	1	0.57867	0.99952	0.35896	0.76699	0.05275	1	0.29116	1	1	1	1	1	0.3853	0.98444	0.41659	0.11475	0.09634	0.88636	1	1	1	1	1
GO:0010154	871	fruit development	0.76174	0.64478	0.50278	0.09992	0.61143	0.72588	1	0.3515	0.80975	0.9326	0.90003	0.54153	0.98149	0.3101	0.58818	0.9177	0.55096	0.69126	0.38791	0.77438	0.81912	0.65351	0.77373	0.5242	0.79137	0.16022	0.03597	0.73659	0.71581	0.5019	0.77373	0.68123	1	1	1	0.21924	0.02362	0.89247	0.02208	0.46129	0.9398	0.69156	1	0.4009	1	0.7612	1
GO:0051701	4087	biological process involved in interaction with host	1	1	0.0668	0.33673	1	1	1	1	0.82886	0.55508	1	0.12721	1	1	0.58996	0.83517	0.98484	0.93984	0.91397	0.96511	1	1	1	1	0.04901	0.42915	0.16237	0.69945	1	1	1	1	1	1	1	1	0.04606	0.37216	0.31021	0.79531	1	1	1	0.1041	1	1	1
GO:2001057	5089	reactive nitrogen species metabolic process	1	1	0.0668	0.83722	1	0.29203	1	1	0.11594	0.71536	1	0.12721	1	1	0.01497	1	0.04092	0.03922	0.11923	0.05315	1	1	1	1	1	0.05047	0.88798	0.69945	1	0.27534	1	0.24079	1	1	1	1	0.8684	0.28398	0.78275	0.60235	1	1	1	0.1041	1	1	1
GO:0009694	217	jasmonic acid metabolic process	0.08249	0.06397	0.6836	0.32079	0.22172	0.15675	1	1	0.21407	0.50016	0.09478	1	1	1	0.23806	0.99585	0.10243	0.98649	0.14125	0.81668	0.4455	0.0892	0.24213	0.1294	0.55109	0.73822	0.34076	0.43848	0.68228	0.13531	1	0.09597	1	1	1	1	0.26204	0.3654	0.6902	0.37598	0.40956	0.09602	1	1	1	1	1
GO:0031325	534	positive regulation of cellular metabolic process	0.34102	1	0.87484	0.92716	0.74176	0.99245	0.85315	1	0.1657	0.20814	0.92489	0.8541	0.90194	1	0.34196	0.74798	0.44598	0.90846	0.60839	0.62037	0.05255	0.88402	1	1	1	0.16124	0.94505	0.59244	0.91114	0.45985	1	0.9797	1	0.36232	1	1	0.83816	0.80017	0.82763	0.98194	0.72567	0.94459	1	0.789	1	0.5432	1
GO:0009893	587	positive regulation of metabolic process	0.40676	1	0.64834	0.86721	0.47091	0.98339	0.90829	0.2997	0.34097	0.14728	0.70795	0.68458	0.86152	1	0.34604	0.90893	0.65175	0.9815	0.59548	0.85879	0.1074	0.83537	1	1	0.98296	0.06154	0.96546	0.53589	0.73039	0.31274	1	0.9531	1	0.42877	0.1416	1	0.91512	0.80889	0.93868	0.85132	0.56777	0.76603	0.3675	0.8558	0.92572	0.6613	1
GO:0040011	3288	locomotion	1	1	0.57307	0.53442	1	1	1	1	0.53289	0.50299	1	1	1	1	0.53908	0.49228	0.72358	0.46138	0.53772	0.24464	1	1	1	1	0.39069	0.80559	0.41892	0.69653	1	1	1	1	1	1	1	1	0.38233	0.77489	0.289	0.77653	1	1	1	1	1	1	1
GO:0032103	2972	positive regulation of response to external stimulus	1	1	0.8069	0.74917	0.33462	1	1	1	0.2981	0.50299	1	1	1	1	0.93569	0.49228	0.9506	0.29585	0.84573	0.24464	1	1	1	1	1	0.47737	0.76746	0.69653	0.17413	1	1	1	1	1	1	1	0.38233	0.42977	0.85712	0.29408	1	1	1	1	1	1	1
GO:0030258	2831	lipid modification	1	0.46318	0.98385	0.57488	0.87769	1	1	1	0.93056	0.93546	0.99141	0.04625	1	1	0.95264	0.40989	0.9851	0.62711	0.88423	0.98879	1	1	1	0.1871	0.75975	0.91702	0.9365	0.35454	0.81994	0.85385	1	1	1	1	1	1	1	0.88865	0.97201	0.80094	1	0.92718	1	0.0269	1	1	1
GO:0000919	1340	cell plate assembly	1	1	0.40138	0.08687	1	1	1	1	0.37323	0.04956	1	1	1	1	0.97333	0.72202	0.95227	0.5964	0.8613	0.55601	1	1	1	1	0.47183	0.53233	0.02537	0.68197	1	1	1	1	1	1	1	1	0.46585	0.4994	0.00882	0.73953	1	1	1	1	1	1	1
GO:0006450	1616	regulation of translational fidelity	1	1	0.03949	0.08687	1	1	1	1	0.13049	0.36681	1	1	1	1	0.64658	0.72202	0.78858	0.83215	0.392	0.95777	1	1	1	1	0.02183	0.53233	0.13854	0.30093	1	1	1	1	1	1	1	1	0.12254	0.4994	0.2154	0.73953	1	1	1	1	1	1	1
GO:0010411	2341	xyloglucan metabolic process	1	1	1	0.25199	0.17225	1	1	1	1	0.1546	0.21831	1	0.0032	1	0.02088	0.60073	0.11446	0.05373	0.64572	0.0425	1	1	1	1	1	1	0.13854	0.68197	0.08495	1	1	1	1	1	1	1	1	1	0.2154	0.37019	0.10371	1	1	1	0.00092	1	1
GO:0030834	2859	regulation of actin filament depolymerization	1	1	0.76255	0.25199	0.17225	1	1	1	0.74185	0.36681	1	1	1	1	0.39292	0.25615	0.78858	0.05373	0.392	0.30303	1	1	1	1	1	0.53233	0.13854	0.68197	0.08495	1	1	1	1	1	1	1	0.46585	1	0.2154	0.73953	1	1	1	1	1	1	1
GO:0015770	278	sucrose transport	0.12053	1	0.40138	0.25199	1	1	1	1	0.74185	0.36681	1	1	0.08248	1	0.18914	0.10828	0.0363	0.15345	0.392	0.30303	1	0.07917	1	1	0.12612	1	0.13854	0.68197	1	1	1	1	1	1	1	1	0.46585	1	0.59461	0.37019	1	1	1	1	0.04463	1	1
GO:0045047	3554	protein targeting to ER	1	1	0.76255	0.08687	1	1	1	1	0.74185	0.65898	1	1	1	1	0.86179	0.90172	0.95227	0.83215	0.8613	0.95777	1	1	1	1	0.47183	1	0.4918	0.0904	1	1	1	1	1	1	1	1	0.46585	1	0.59461	0.73953	1	1	1	1	1	1	1
GO:0072599	4439	establishment of protein localization to endoplasmic reticulum	1	1	0.76255	0.08687	1	1	1	1	0.74185	0.65898	1	1	1	1	0.86179	0.90172	0.95227	0.83215	0.8613	0.95777	1	1	1	1	0.47183	1	0.4918	0.0904	1	1	1	1	1	1	1	1	0.46585	1	0.59461	0.73953	1	1	1	1	1	1	1
GO:0006465	1619	signal peptide processing	1	1	0.40138	0.08687	1	1	1	1	1	0.90468	1	1	1	1	0.97333	1	1	1	0.8613	1	1	1	1	1	1	0.16615	1	0.01938	1	1	1	1	1	1	1	1	1	1	1	0.73953	1	1	1	1	1	1	1
GO:0010496	2378	intercellular transport	1	1	0.40138	0.84842	1	1	1	1	0.37323	0.90468	1	1	1	1	0.64658	0.72202	0.5296	0.5964	0.64572	0.55601	1	1	1	1	0.12612	1	1	0.68197	1	1	1	1	1	1	1	1	0.12254	1	1	0.73953	1	1	1	1	1	1	1
GO:0031627	2950	telomeric loop formation	1	1	1	0.84842	1	1	1	1	0.74185	0.65898	1	1	1	1	0.64658	0.90172	0.78858	0.9653	0.64572	0.80639	1	1	1	1	1	1	1	0.68197	1	1	1	1	1	1	1	1	0.46585	1	1	0.37019	1	1	1	1	1	1	1
GO:0045324	3576	late endosome to vacuole transport	1	1	0.40138	0.84842	1	1	1	1	0.37323	0.90468	1	1	1	1	0.86179	0.98303	1	0.83215	1	0.95777	1	1	1	1	1	0.16615	1	0.68197	1	1	1	1	1	1	1	1	1	0.14347	1	0.73953	1	1	1	1	1	1	1
GO:0048445	3867	carpel morphogenesis	1	1	1	0.84842	1	1	1	1	0.74185	0.65898	1	1	1	1	0.86179	0.98303	0.78858	0.83215	0.9732	0.95777	1	1	1	1	1	1	1	0.68197	1	1	1	1	1	1	1	1	0.46585	1	0.59461	0.73953	1	1	1	1	1	1	1
GO:0048497	3884	maintenance of floral organ identity	1	1	0.76255	0.84842	1	1	1	1	0.74185	0.90468	1	1	1	1	0.97333	0.90172	0.95227	1	0.64572	1	1	1	1	1	0.47183	1	1	0.68197	1	1	1	1	1	1	1	1	0.46585	1	1	0.73953	1	1	1	1	1	1	1
GO:0072595	4438	maintenance of protein localization in organelle	1	1	1	0.84842	1	1	1	1	1	0.90468	1	1	1	1	0.64658	0.25615	0.27931	0.34142	0.392	0.80639	1	1	1	1	1	1	1	0.68197	1	1	1	1	1	1	1	1	1	1	1	0.73953	1	1	1	1	1	1	1
GO:0090700	4608	maintenance of plant organ identity	1	1	0.76255	0.84842	1	1	1	1	0.74185	0.90468	1	1	1	1	0.97333	0.90172	0.95227	1	0.64572	1	1	1	1	1	0.47183	1	1	0.68197	1	1	1	1	1	1	1	1	0.46585	1	1	0.73953	1	1	1	1	1	1	1
GO:0030244	793	cellulose biosynthetic process	0.67381	1	0.52409	0.00192	1	1	0.05349	1	0.56849	0.00458	1	1	1	1	0.3231	0.00344	0.40601	0.00535	0.32062	0.04895	0.32851	1	1	1	0.79621	0.31178	3.7e-06	0.7467	1	1	1	1	0.03336	1	1	1	0.61966	0.53503	5.6e-05	0.68324	1	1	1	1	1	1	1
GO:0016126	2576	sterol biosynthetic process	1	1	0.00012	9.3e-05	0.09632	0.40037	0.42781	1	0.00206	0.00049	0.09684	1	0.30435	1	0.0294	1.1e-05	0.01656	0.00017	0.24957	0.01255	1	1	1	1	0.00117	0.02944	9.3e-08	0.55908	0.68447	0.03966	0.03097	1	0.34961	1	1	1	0.00096	0.25472	6.5e-08	0.85325	0.75892	0.03079	1	1	0.11719	1	1
GO:0010374	1177	stomatal complex development	1	0.40632	0.20183	0.38863	0.35639	1	1	1	0.9591	0.42202	0.75495	1	0.75176	1	0.04736	0.26594	0.39431	0.28224	0.5021	0.64475	1	1	0.29353	1	0.81847	0.95619	0.47117	0.59861	0.17029	0.8005	1	1	1	1	1	1	0.65537	0.98553	0.91668	0.31453	0.25583	1	1	1	1	1	1
GO:0016567	1069	protein ubiquitination	0.96293	0.7236	0.26809	0.96393	1	1	0.08672	1	0.21972	0.8845	0.99995	1	0.24669	1	0.99967	0.9993	0.99999	0.99664	0.99991	0.99994	0.53801	1	0.57553	1	0.99943	0.00185	0.99864	0.78947	1	1	1	1	0.374	0.05469	1	1	0.99157	0.0088	0.97767	0.71662	1	0.99555	1	1	1	0.02	1
GO:0019320	300	hexose catabolic process	0.1295	1	1	1	0.84342	1	1	1	1	1	0.4271	1	1	1	0.67006	0.71196	0.01659	0.64154	0.66946	0.61988	1	0.04654	1	1	1	0.18471	1	0.63652	0.58136	1	1	1	1	1	1	1	1	0.21263	1	0.48176	0.65833	0.38054	1	1	1	1	1
GO:0031347	979	regulation of defense response	0.86794	0.20006	0.93025	0.7576	0.19314	0.75756	1	0.2646	0.97796	0.57585	0.69005	0.60544	0.78673	1	0.82633	0.05366	0.68678	0.20156	0.54739	0.23547	0.37588	0.98261	0.27576	0.4096	0.9944	0.4192	0.78002	0.62047	0.1333	0.52139	1	0.58725	1	1	0.1234	1	0.98683	0.75933	0.88962	0.23987	0.07949	0.06079	0.3265	0.8118	0.64999	0.8617	1
GO:0031407	2922	oxylipin metabolic process	1	0.10117	0.47329	0.35993	0.46525	0.04817	1	1	0.12736	0.27357	0.5576	1	1	1	0.24266	0.26844	0.20799	0.22702	0.24232	0.21523	1	1	0.06861	1	0.3398	0.70969	0.37339	0.49623	1	0.28088	0.06861	0.24576	1	1	1	1	0.32995	0.18175	0.55777	0.24391	1	0.36185	1	1	1	1	1
GO:0060429	540	epithelium development	0.3464	1	0.94829	0.53266	1	0.29784	1	1	0.81186	0.73706	1	1	1	1	0.96808	0.92423	0.8221	0.79519	0.92563	0.85059	0.14031	1	1	1	0.87921	0.91926	0.37339	0.71469	1	1	1	0.24576	1	1	1	1	0.60748	0.89886	0.55777	0.80836	1	1	1	1	1	1	1
GO:0042181	3317	ketone biosynthetic process	1	1	0.47329	0.85055	1	1	1	1	0.42279	0.73706	0.5576	1	1	1	0.14007	0.49874	0.27436	0.26058	0.34418	0.31653	1	1	1	1	0.61711	0.44438	0.89368	0.71469	1	1	1	1	1	1	1	1	0.60748	0.38644	1	0.24391	1	0.36185	1	1	1	1	1
GO:1901661	4794	quinone metabolic process	1	1	0.47329	0.85055	1	1	1	1	0.42279	0.73706	0.5576	1	1	1	0.14007	0.49874	0.27436	0.26058	0.34418	0.31653	1	1	1	1	0.61711	0.44438	0.89368	0.71469	1	1	1	1	1	1	1	1	0.60748	0.38644	1	0.24391	1	0.36185	1	1	1	1	1
GO:1901663	4795	quinone biosynthetic process	1	1	0.47329	0.85055	1	1	1	1	0.42279	0.73706	0.5576	1	1	1	0.14007	0.49874	0.27436	0.26058	0.34418	0.31653	1	1	1	1	0.61711	0.44438	0.89368	0.71469	1	1	1	1	1	1	1	1	0.60748	0.38644	1	0.24391	1	0.36185	1	1	1	1	1
GO:0032446	1077	protein modification by small protein conjugation	0.96956	0.73946	0.13371	0.96692	1	1	0.09809	1	0.15753	0.86908	0.99997	1	0.27554	1	0.99977	0.99942	0.99999	0.9987	0.9999	0.99994	0.56219	1	0.59191	1	0.99929	0.28903	0.99933	0.79325	1	1	1	1	0.39506	0.05917	1	1	0.99061	0.1084	0.98064	0.66931	1	0.99653	1	1	1	0.0237	1
GO:0006955	694	immune response	0.52368	0.02665	0.89847	0.71045	0.12757	0.67373	1	0.289	0.97714	0.61633	0.70303	0.66154	0.84124	1	0.75423	0.80862	0.99	0.82832	0.78187	0.68996	0.2233	0.81967	0.10343	0.1087	0.9657	0.54336	0.60282	0.70085	0.19146	0.27634	1	0.47391	1	1	0.136	1	0.8697	0.95462	0.77534	0.41634	0.12686	0.05636	0.3551	0.8434	0.70497	0.8887	1
GO:0009314	816	response to radiation	0.7044	0.1402	0.63118	0.93717	0.44729	0.67798	0.45127	1	0.98938	0.69897	0.36439	0.13417	0.88342	0.4379	0.99987	0.93396	0.98001	0.95697	0.96979	0.97504	0.3614	0.96575	0.09456	0.6841	0.44974	0.17998	0.99057	0.44395	0.3438	0.61548	1	0.02318	0.44284	0.65228	1	1	0.86511	0.23812	0.95799	0.34302	0.68931	0.30679	0.5341	0.2653	0.95436	0.6	1
GO:0031348	1064	negative regulation of defense response	0.95822	0.18546	0.92932	0.85815	0.31101	1	1	1	0.98527	0.77889	0.14495	1	1	1	0.05569	0.00612	0.0259	0.00274	0.84739	0.00175	0.67658	1	0.41181	0.233	0.94366	0.72688	0.93403	0.5958	0.06581	0.91473	1	1	1	1	1	1	0.93584	0.94418	0.94535	0.39699	0.12907	0.42066	1	1	1	1	1
GO:0048585	1092	negative regulation of response to stimulus	0.98775	0.29634	0.91225	0.89527	0.44855	0.87825	1	1	0.98529	0.8218	0.20353	1	1	1	0.33378	0.98204	0.35931	0.9969	0.98612	0.9278	0.79091	1	0.52086	0.3077	0.99522	0.72992	0.96322	0.59599	0.17926	0.85246	1	0.78554	1	1	1	1	0.99407	0.75631	0.91474	0.53338	0.30775	0.30492	1	1	1	1	1
GO:0016192	1085	vesicle-mediated transport	0.97754	0.54763	0.91849	0.47667	0.99978	0.85621	0.91667	1	0.53773	0.61272	0.99992	0.42437	0.99311	0.2667	0.6017	0.72735	0.9996	0.2312	0.9248	0.88535	0.92868	0.94987	0.71103	0.4623	0.99075	0.51019	0.11218	0.76287	0.99411	0.99685	1	0.71144	0.85262	1	1	1	0.23359	0.56436	0.12	0.88908	0.99822	0.99644	1	0.2994	0.92868	1	0.0982
GO:0016226	496	iron-sulfur cluster assembly	0.30875	0.24684	0.00148	0.78351	1	1	1	1	0.01605	0.17643	1	1	1	1	6.4e-11	3.2e-07	1.1e-12	6.1e-09	2.9e-13	8.3e-10	0.0605	1	0.17214	1	1.8e-06	0.89403	0.69229	0.75541	1	1	1	1	1	1	1	1	0.01846	0.23865	0.88763	0.02917	1	1	1	1	1	1	1
GO:0031163	494	metallo-sulfur cluster assembly	0.30875	0.24684	1	0.78351	1	1	1	1	0.01605	0.17643	1	1	1	1	1	1	1	1	1	1	0.0605	1	0.17214	1	1	0.89403	0.69229	0.75541	1	1	1	1	1	1	1	1	0.01846	0.23865	0.88763	0.02917	1	1	1	1	1	1	1
GO:0006835	1754	dicarboxylic acid transport	1	1	0.59756	0.18897	0.34424	1	1	1	0.79611	0.19205	1	0.08963	1	1	0.25818	0.69884	0.40166	0.8233	0.40796	0.61976	1	1	1	1	1	0.81665	0.39969	0.715	0.17976	1	1	1	1	1	1	1	0.75332	0.78657	0.54788	0.55287	1	1	1	0.0731	1	1	1
GO:0030490	2848	maturation of SSU-rRNA	1	1	0.07596	0.18897	1	1	1	1	0.15301	0.19205	1	1	1	1	0.99969	0.99989	0.99888	0.99945	0.74121	0.99914	1	1	1	1	0.0479	0.49601	0.05695	0.715	1	1	1	1	1	1	1	1	0.15422	0.44767	0.04161	0.7931	1	1	1	1	1	1	1
GO:0071806	4399	protein transmembrane transport	1	1	0.00015	0.6195	1	1	1	1	0.00247	0.70025	1	0.42488	1	1	0.92919	0.81825	0.99761	0.87477	0.98854	0.94157	1	1	1	1	0.44476	0.47296	0.79096	0.78015	1	1	1	1	1	1	1	1	0.55155	0.10216	0.47047	0.79407	1	1	1	0.3605	1	1	1
GO:0009910	2128	negative regulation of flower development	1	1	0.99234	0.55625	1	1	1	1	0.98983	0.44566	1	1	0.25298	1	0.77689	0.18099	0.58571	0.56157	0.77564	0.34635	1	1	1	1	1	0.92386	0.66113	0.51466	1	1	1	1	1	1	1	1	1	0.90411	0.34129	0.63972	1	1	1	1	1	0.1276	1
GO:0042886	996	amide transport	0.88393	0.1615	0.89641	0.04887	0.99369	0.98713	0.99469	0.5336	0.8847	0.84507	1	0.87655	0.99182	0.4799	0.99497	0.99018	0.99999	0.99218	0.65449	0.99837	0.61637	0.92332	0.23097	0.3558	0.98039	0.64268	1	0.29507	0.81437	0.99764	0.92696	0.97344	0.98233	1	0.2788	1	0.66104	0.60642	0.06564	0.85747	0.72602	0.86622	0.625	0.9147	0.90857	0.9926	0.1958
GO:0010089	2203	xylem development	1	1	0.90398	0.9155	0.13103	0.51154	0.00294	1	0.872	0.96262	0.22376	0.24594	0.43873	1	0.00156	0.00024	0.00101	0.00434	0.00313	2.4e-05	1	1	1	1	0.9862	0.55398	0.98935	0.60792	0.02145	1	1	0.43533	0.02055	0.06385	1	1	1	0.29581	0.99766	0.63171	0.03664	1	1	0.204	1	0.2368	1
GO:0001101	65	response to acid chemical	0.01836	0.32762	0.01884	0.03097	0.08167	0.34481	1	1	0.35011	0.07476	0.06261	0.71255	0.20225	0.0145	0.15784	0.5695	0.53781	0.36043	0.10394	0.03228	0.81515	1	0.54783	0.3275	0.67268	0.82039	0.92149	0.72055	0.4024	0.06989	0.54783	0.3728	0.03123	1	1	1	0.7944	0.07001	0.94264	0.79921	0.76285	1	0.2573	0.1251	0.08339	0.7745	1
GO:0015743	2471	malate transport	1	1	0.43919	0.29094	1	1	1	1	0.7674	0.41512	1	0.0443	1	1	0.23869	0.9236	0.58363	1	0.8885	1	1	1	1	1	0.14267	1	0.15645	0.70881	1	1	1	1	1	1	1	1	0.49102	1	0.24083	0.76515	1	1	1	0.036	1	1	1
GO:0006415	1591	translational termination	1	1	0.78742	0.86891	1	1	1	1	0.7674	0.69962	1	1	1	1	0.88893	0.54468	0.82274	0.97321	0.23791	0.6101	1	1	1	1	1	0.5589	1	0.70881	1	1	1	1	1	1	1	1	1	0.52536	0.62183	0.76515	1	1	1	1	1	1	1
GO:0006558	1664	L-phenylalanine metabolic process	1	1	0.43919	0.86891	1	1	1	1	0.7674	0.69962	0.23299	1	1	1	0.09996	0.05526	0.14882	0.07643	0.09951	0.01765	1	1	1	1	1	0.18693	1	0.70881	1	1	1	1	1	1	1	1	1	0.52536	1	0.40649	1	0.13593	1	1	1	1	1
GO:0006560	291	proline metabolic process	0.12918	1	0.17453	0.86891	1	1	1	1	0.15448	0.92046	1	1	1	1	0.45461	0.9236	0.96223	0.86249	0.45364	0.83911	1	0.085	1	1	0.49715	0.18693	1	0.70881	1	1	1	1	1	1	1	1	0.13869	0.52536	1	0.76515	1	1	1	1	1	1	1
GO:0006909	1782	phagocytosis	1	1	1	0.86891	1	1	1	1	1	0.92046	1	1	1	1	1	1	1	1	0.97972	1	1	1	1	1	1	1	1	0.70881	1	1	1	1	1	1	1	1	1	1	1	0.76515	1	1	1	1	1	1	1
GO:0016094	2554	polyprenol biosynthetic process	1	1	0.78742	0.86891	0.18421	1	1	1	0.7674	0.92046	0.23299	1	1	1	0.45461	0.77038	0.58363	0.86249	0.69811	0.35766	1	1	1	1	1	0.5589	1	0.70881	0.09118	1	1	1	1	1	1	1	1	0.52536	1	0.76515	0.11123	1	1	1	1	1	1
[truncated: 3,635 more rows]
[truncated: 94 more columns]
